# Supplementary material for: Long Noncoding RNA and Circular RNA Expression Profiles of Monocyte-Derived Dendritic Cells in Autoimmune Hepatitis
Source: Front Pharmacol. 2021 Dec 6;12:792138. doi: 10.3389/fphar.2021.792138 (PMC8685411; doi:10.3389/fphar.2021.792138)
Supplement: Supplementary file 1 [file Table2.XLSX]

## Sheet: Sheet1
running_number	logFC	Pvalue	regulation	chrom	start	end	strand	circBase	best gene	best transcript	gene source	uniprot	entrez	symbol	description	circRNA start ? ref exon start	circRNA end ? ref exon end	perfect exon/Intron info	H|H1 srpbm	H|H2 srpbm	H|H3 srpbm	H|H4 srpbm	A|A3 srpbm	A|A4 srpbm	A|A5 srpbm	A|A6 srpbm	H|H1 count	H|H2 count	H|H3 count	H|H4 count	A|A3 count	A|A4 count	A|A5 count	A|A6 count
CBT15_circR_1489	-2.78892875407227	1.04312e-05	down	2	230442936	230450255	+	hsa_circ_0003922|hsa-circRNA4835-13:circbase|deepbase	ENSG00000067066	ENST00000264052	ensembl_havana	P23497	6672	SP100	SP100 nuclear antigen [Source:HGNC Symbol;Acc:HGNC:11206]	exon start=circRNA start	exon end=circRNA end	230442937-230443099 exon:ENSE00002526619|230444178-230444346 exon:ENSE00002493813|230446819-230446902 exon:ENSE00002455099|230449088-230449150 exon:ENSE00002451671|230449561-230449710 exon:ENSE00002530098|230450172-230450255 exon:ENSE00003501720	60.3048	58.8486	32.4497	66.6777	0	0	0	0	4	4	2	4	0	0	0	0
CBT15_circR_797	-3.06735188932458	6.59989e-05	down	14	22906194	22911403	-	hsa_circ_0031241|hsa-circRNA10380-12:circbase|deepbase	ENSG00000100461	ENST00000307814	havana	A0A0S2Z5D9	55147	RBM23	RNA binding motif protein 23 [Source:HGNC Symbol;Acc:HGNC:20155]	exon start=circRNA start	exon end=circRNA end	22906195-22906368 exon:ENSE00003496810|22908333-22908380 exon:ENSE00003670228|22909483-22909595 exon:ENSE00003504344|22911328-22911403 exon:ENSE00003614216	60.3048	88.2728	48.6746	83.3471	0	44.0263	0	0	4	6	3	5	0	3	0	0
CBT15_circR_1030	-3.21519259054226	0.000274407	down	16	31090774	31091342	-	hsa_circ_0006719|hsa-circRNA11076-4:circbase|deepbase	ENSG00000255439	ENST00000533518	havana	-	-	AC135050.2	-	exon start!=circRNA start	exon end=circRNA end	-	105.533	58.8486	97.3492	66.6777	60.171	0	0	0	7	4	6	4	4	0	0	0
CBT15_circR_1671	-3.08057664910677	0.000454278	down	20	62139074	62140944	-	hsa_circ_0003456|hsa-circRNA13122-1:circbase|deepbase	ENSG00000101182	ENST00000370861	havana	A0A0K0K1K4	5688	PSMA7	proteasome subunit alpha 7 [Source:HGNC Symbol;Acc:HGNC:9536]	exon start=circRNA start	exon end=circRNA end	62139075-62139197 exon:ENSE00003472848|62139781-62139905 exon:ENSE00001382942|62140818-62140944 exon:ENSE00003599218	60.3048	88.2728	81.1243	66.6777	0	88.0526	0	0	4	6	5	4	0	6	0	0
CBT15_circR_1576	-2.82718492929979	0.000855	down	2	64572945	64585545	+	hsa_circ_0006037|hsa-circRNA4460-12:circbase|deepbase	ENSG00000119844	ENST00000238855	ensembl	Q6ULP2	54812	AFTPH	aftiphilin [Source:HGNC Symbol;Acc:HGNC:25951]	exon start=circRNA start	exon end=circRNA end	64572946-64573068 exon:ENSE00003488799|64579486-64579546 exon:ENSE00000810183|64581190-64581273 exon:ENSE00000810184|64585422-64585545 exon:ENSE00003496930	60.3048	58.8486	97.3492	50.0083	0	0	44.5407	0	4	4	6	3	0	0	3	0
CBT15_circR_2592	-2.52570566383603	0.00103877	down	8	73673106	73688813	-	hsa_circ_0001811|hsa-circRNA15524-2:circbase|deepbase	ENSG00000040341	ENST00000355780	ensembl_havana	Q9NUL3	27067	STAU2	staufen double-stranded RNA binding protein 2 [Source:HGNC Symbol;Acc:HGNC:11371]	exon start=circRNA start	exon end=circRNA end	73673107-73673242 exon:ENSE00003662258|73688654-73688813 exon:ENSE00003760202	90.4572	73.5607	64.8995	0	0	0	0	0	6	5	4	0	0	0	0	0
CBT15_circR_1323	-2.56348624568742	0.00107725	down	19	14402596	14404562	+	hsa_circ_0004853|hsa-circRNA3897-11:circbase|deepbase	ENSG00000123146	ENST00000242786	ensembl_havana	P48960	976	ADGRE5	adhesion G protein-coupled receptor E5 [Source:HGNC Symbol;Acc:HGNC:1711]	exon start=circRNA start	exon end=circRNA end	14402597-14402862 exon:ENSE00000836569|14404383-14404562 exon:ENSE00000836572	90.4572	102.985	48.6746	0	0	0	0	0	6	7	3	0	0	0	0	0
CBT15_circR_1497	-2.29810414681003	0.00107953	down	2	238182064	238185287	-	hsa_circ_0001116|hsa-circRNA12932-26:circbase|deepbase	ENSG00000132323	ENST00000254654	ensembl_havana	Q9H0C8	80895	ILKAP	ILK associated serine/threonine phosphatase [Source:HGNC Symbol;Acc:HGNC:15566]	exon start=circRNA start	exon end=circRNA end	238182065-238182186 exon:ENSE00003463701|238183653-238183740 exon:ENSE00003686798|238184020-238184113 exon:ENSE00003503580|238185181-238185287 exon:ENSE00003524331	45.2286	44.1364	32.4497	66.6777	30.0855	29.3509	0	0	3	3	2	4	2	2	0	0
CBT15_circR_2696	-2.38180840682144	0.00128261	down	9	6420911	6434173	+	hsa_circ_0002359|hsa-circRNA7618-7:circbase|deepbase	ENSG00000147854	ENST00000276893	ensembl_havana	Q96PU4	115426	UHRF2	ubiquitin like with PHD and ring finger domains 2 [Source:HGNC Symbol;Acc:HGNC:12557]	exon start=circRNA start	exon end=circRNA end	6420912-6421142 exon:ENSE00003496734|6433914-6434173 exon:ENSE00003686544	75.381	58.8486	64.8995	0	0	0	0	0	5	4	4	0	0	0	0	0
CBT15_circR_1866	-2.36368040222525	0.00140192	down	3	179413411	179419505	-	hsa_circ_0001364|hsa-circRNA13838-7:circbase|deepbase	ENSG00000114450	ENST00000232564	ensembl_havana	Q9HAV0	59345	GNB4	G protein subunit beta 4 [Source:HGNC Symbol;Acc:HGNC:20731]	exon start=circRNA start	exon end=circRNA end	179413412-179413613 exon:ENSE00003672061|179413715-179413781 exon:ENSE00002287516|179414885-179415047 exon:ENSE00002317042|179416493-179416556 exon:ENSE00002321573|179419399-179419505 exon:ENSE00002247155	75.381	0	64.8995	66.6777	0	0	0	0	5	0	4	4	0	0	0	0
CBT15_circR_703	-2.91330860455492	0.00155363	down	12	94169152	94186473	+	hsa_circ_0099504|hsa-circRNA1916-12:Rybak-Wolf2015|deepbase	ENSG00000136040	ENST00000258526	ensembl_havana	O60486	10154	PLXNC1	plexin C1 [Source:HGNC Symbol;Acc:HGNC:9106]	exon start=circRNA start	exon end=circRNA end	94169153-94169293 exon:ENSE00003648026|94181446-94181580 exon:ENSE00003565947|94186373-94186473 exon:ENSE00000922627	195.991	44.1364	32.4497	66.6777	60.171	0	0	0	13	3	2	4	4	0	0	0
CBT15_circR_2516	2.28699	0.00164412	up	8	130118160	130126089	-	hsa_circ_0003244|hsa-circRNA15613-94:circbase|deepbase	ENSG00000153317	ENST00000357668	ensembl	Q9ULH1	50807	ASAP1	ArfGAP with SH3 domain, ankyrin repeat and PH domain 1 [Source:HGNC Symbol;Acc:HGNC:2720]	exon start=circRNA start	exon end=circRNA end	130118161-130118246 exon:ENSE00003519929|130118489-130118675 exon:ENSE00003648166|130124013-130124104 exon:ENSE00003482469|130125956-130126089 exon:ENSE00003590378	0	0	0	0	0	58.7017	59.3875	43.0803	0	0	0	0	0	4	4	2
CBT15_circR_2193	-2.27752399791064	0.00172064	down	5	36982164	36986301	+	hsa_circ_0128921|hsa-circRNA6244-13:Rybak-Wolf2015|deepbase	ENSG00000164190	ENST00000282516	ensembl_havana	Q6KC79	25836	NIPBL	NIPBL, cohesin loading factor [Source:HGNC Symbol;Acc:HGNC:28862]	exon start!=circRNA start	exon end=circRNA end	-	75.381	73.5607	0	50.0083	0	0	0	0	5	5	0	3	0	0	0	0
CBT15_circR_2101	2.44723	0.00173349	up	4	82878729	82881940	-	hsa_circ_0006618|hsa-circRNA14048-46:circbase|deepbase	ENSG00000138674	ENST00000311785	ensembl	A0A024RDD3	22872	SEC31A	SEC31 homolog A, COPII coat complex component [Source:HGNC Symbol;Acc:HGNC:17052]	exon start=circRNA start	exon end=circRNA end	82878730-82878928 exon:ENSE00003491792|82880799-82880922 exon:ENSE00003661793|82881858-82881940 exon:ENSE00003699314	0	0	0	0	90.2566	44.0263	89.0813	0	0	0	0	0	6	3	6	0
CBT15_circR_1707	-2.58619823301135	0.00208669	down	21	34102834	34125480	+	hsa_circ_0005076|hsa-circRNA5145-3:circbase|deepbase	ENSG00000243927	ENST00000477091	havana	P82932	64968	MRPS6	mitochondrial ribosomal protein S6 [Source:HGNC Symbol;Acc:HGNC:14051]	exon start=circRNA start	exon end=circRNA end	34102835-34102908 exon:ENSE00001815089|34103497-34103519 exon:ENSE00001880912|34125341-34125480 exon:ENSE00003529702	45.2286	205.97	81.1243	0	0	0	0	0	3	14	5	0	0	0	0	0
CBT15_circR_1628	-2.34871377269812	0.00207072	down	20	32366383	32369123	+	hsa_circ_0001136|hsa-circRNA4972-10:circbase|deepbase	ENSG00000171456	ENST00000306058	ensembl_havana	Q8IXJ9	171023	ASXL1	additional sex combs like 1, transcriptional regulator [Source:HGNC Symbol;Acc:HGNC:18318]	exon start=circRNA start	exon end=circRNA end	32366384-32366466 exon:ENSE00003656905|32369015-32369123 exon:ENSE00003675353	60.3048	0	129.799	50.0083	0	0	0	0	4	0	8	3	0	0	0	0
CBT15_circR_85	-2.20787016136409	0.0021913	down	1	179131310	179133374	-	hsa_circ_0004996|hsa-circRNA8857-16:circbase|deepbase	ENSG00000143322	ENST00000344730	havana	P42684	27	ABL2	ABL proto-oncogene 2, non-receptor tyrosine kinase [Source:HGNC Symbol;Acc:HGNC:77]	exon start=circRNA start	exon end=circRNA end	179131311-179131481 exon:ENSE00003679673|179133312-179133374 exon:ENSE00003582099	75.381	73.5607	32.4497	0	0	0	0	0	5	5	2	0	0	0	0	0
CBT15_circR_1766	1.99807	0.00265475	up	22	46626750	46637960	+	hsa_circ_0001250|hsa-circRNA5386-6:circbase|deepbase	ENSG00000075240	ENST00000406902	havana	Q6IC98	23151	GRAMD4	GRAM domain containing 4 [Source:HGNC Symbol;Acc:HGNC:29113]	exon start=circRNA start	exon end=circRNA end	46626751-46626961 exon:ENSE00001554534|46637840-46637960 exon:ENSE00002319568	0	0	0	0	45.1283	44.0263	0	43.0803	0	0	0	0	3	3	0	2
CBT15_circR_456	2.99992	0.00244157	up	11	18291441	18292019	-	hsa_circ_0000279|hsa-circRNA9434-18:circbase|deepbase	ENSG00000110756	ENST00000349215	ensembl_havana	Q9UPZ3	11234	HPS5	HPS5, biogenesis of lysosomal organelles complex 2 subunit 2 [Source:HGNC Symbol;Acc:HGNC:17022]	exon start=circRNA start	exon end=circRNA end	18291442-18292019 exon:ENSE00003582118	75.381	29.4243	0	0	75.2138	264.158	207.856	86.1606	5	2	0	0	5	18	14	4
CBT15_circR_2008	2.23577	0.00347092	up	4	139137629	139139497	-	hsa_circ_0007466|hsa-circRNA14136-20:circbase|deepbase	ENSG00000109381	ENST00000394235	havana	Q15723	1998	ELF2	E74 like ETS transcription factor 2 [Source:HGNC Symbol;Acc:HGNC:3317]	exon start=circRNA start	exon end=circRNA end	139137630-139137867 exon:ENSE00001192730|139139413-139139497 exon:ENSE00001517815	0	0	0	0	30.0855	132.079	0	43.0803	0	0	0	0	2	9	0	2
CBT15_circR_1983	-1.94001654172558	0.00376895	down	4	102722870	102726683	-	hsa_circ_0006007|hsa-circRNA14085-17:circbase|deepbase	ENSG00000109323	ENST00000226578	ensembl_havana	O00462	4126	MANBA	mannosidase beta [Source:HGNC Symbol;Acc:HGNC:6831]	exon start=circRNA start	exon end=circRNA end	102722871-102723041 exon:ENSE00003652457|102723862-102723967 exon:ENSE00003595187|102726589-102726683 exon:ENSE00003678673	60.3048	58.8486	0	33.3388	0	0	0	0	4	4	0	2	0	0	0	0
CBT15_circR_2561	-1.94001654172558	0.00376895	down	8	42906172	42943445	+	hsa_circ_0084143|hsa-circRNA7439-29:circbase|deepbase	ENSG00000168172	ENST00000307602	ensembl_havana	Q86VS8	84376	HOOK3	hook microtubule tethering protein 3 [Source:HGNC Symbol;Acc:HGNC:23576]	exon start=circRNA start	exon end=circRNA end	42906173-42906258 exon:ENSE00003534894|42925557-42925629 exon:ENSE00003559929|42930122-42930172 exon:ENSE00003539137|42943313-42943445 exon:ENSE00003495820	60.3048	58.8486	0	33.3388	0	0	0	0	4	4	0	2	0	0	0	0
CBT15_circR_376	-2.015440841215	0.00391398	down	10	68787926	68788328	+	hsa_circ_0002681|hsa-circRNA949-5:circbase|deepbase	ENSG00000060339	ENST00000265872	ensembl_havana	Q8IX12	55749	CCAR1	cell division cycle and apoptosis regulator 1 [Source:HGNC Symbol;Acc:HGNC:24236]	exon start=circRNA start	exon end=circRNA end	68787927-68788047 exon:ENSE00003784028|68788143-68788328 exon:ENSE00003535715	45.2286	102.985	32.4497	0	0	0	0	0	3	7	2	0	0	0	0	0
CBT15_circR_1925	-2.14709660733859	0.00387886	down	3	47097954	47106120	-	hsa_circ_0001290|hsa-circRNA13512-55:circbase|deepbase	ENSG00000181555	ENST00000409792	ensembl_havana	Q9BYW2	29072	SETD2	SET domain containing 2 [Source:HGNC Symbol;Acc:HGNC:18420]	exon start=circRNA start	exon end=circRNA end	47097955-47098081 exon:ENSE00003664957|47101458-47101555 exon:ENSE00003628857|47103346-47103423 exon:ENSE00003633676|47105997-47106120 exon:ENSE00001267623	45.2286	44.1364	48.6746	33.3388	0	0	29.6938	0	3	3	3	2	0	0	2	0
CBT15_circR_921	2.07629	0.00420011	up	15	63532646	63563008	+	hsa_circ_0002138|hsa-circRNA2609-1:circbase|deepbase	ENSG00000140455	ENST00000268049	ensembl	Q9Y6I4	9960	USP3	ubiquitin specific peptidase 3 [Source:HGNC Symbol;Acc:HGNC:12626]	exon start=circRNA start	exon end=circRNA end	63532647-63532707 exon:ENSE00003620731|63537025-63537156 exon:ENSE00003501637|63553715-63553798 exon:ENSE00003487983|63556667-63556748 exon:ENSE00003623619|63558106-63558188 exon:ENSE00003621011|63559857-63559970 exon:ENSE00003639723|63562895-63563008 exon:ENSE00003603241	0	0	0	0	30.0855	102.728	44.5407	0	0	0	0	0	2	7	3	0
CBT15_circR_1092	-2.12517531298002	0.00462516	down	16	87975047	87984259	+	hsa_circ_0040809|hsa-circRNA3136-6:circbase|deepbase	ENSG00000172530	ENST00000286122	ensembl	Q8N9N5	54971	BANP	BTG3 associated nuclear protein [Source:HGNC Symbol;Acc:HGNC:13450]	exon start=circRNA start	exon end=circRNA end	87975048-87975185 exon:ENSE00002200065|87981036-87981127 exon:ENSE00003485388|87984084-87984259 exon:ENSE00001188809	45.2286	29.4243	162.249	0	0	0	0	0	3	2	10	0	0	0	0	0
CBT15_circR_235	2.22753	0.00451634	up	1	42773562	42775479	+	hsa_circ_0004752|hsa-circRNA238-1:circbase|deepbase	ENSG00000164008	ENST00000372525	ensembl_havana	Q9BV19	79078	C1orf50	chromosome 1 open reading frame 50 [Source:HGNC Symbol;Acc:HGNC:28795]	exon start=circRNA start	exon end!=circRNA end	-	30.1524	0	0	0	60.171	0	59.3875	43.0803	2	0	0	0	4	0	4	2
CBT15_circR_687	1.9347	0.00477495	up	12	68828770	68839801	+	hsa_circ_0099105:Rybak-Wolf2015	ENSG00000135679	ENST00000258148	ensembl_havana	Q00987	4193	MDM2	MDM2 proto-oncogene [Source:HGNC Symbol;Acc:HGNC:6973]	exon start=circRNA start	exon end!=circRNA end	-	0	0	0	0	30.0855	58.7017	59.3875	0	0	0	0	0	2	4	4	0
CBT15_circR_2161	1.9347	0.00477495	up	5	146254942	146258593	+	hsa_circ_0006087|hsa-circRNA6486-34:circbase|deepbase	ENSG00000275740	ENST00000506502	havana	-	-	AC091959.3	-	exon start=circRNA start	exon end=circRNA end	146254943-146255092 exon:ENSE00003739730|146258449-146258593 exon:ENSE00003743220	0	0	0	0	30.0855	58.7017	59.3875	0	0	0	0	0	2	4	4	0
CBT15_circR_946	-2.04581749565252	0.0052212	down	15	74926765	74929232	-	hsa_circ_0005725|hsa-circRNA10827-11:circbase|deepbase	ENSG00000178741	ENST00000322347	ensembl_havana	P20674	9377	COX5A	cytochrome c oxidase subunit 5A [Source:HGNC Symbol;Acc:HGNC:2267]	exon start=circRNA start	exon end=circRNA end	74926766-74926887 exon:ENSE00003664819|74929116-74929232 exon:ENSE00003498206	45.2286	44.1364	0	116.686	0	29.3509	0	0	3	3	0	7	0	2	0	0
CBT15_circR_1027	-1.72981103452786	0.00577097	down	16	30496096	30496566	+	hsa-circRNA2957-2:deepbase	ENSG00000005844	ENST00000356798	ensembl_havana	B2RAL6	3683	ITGAL	integrin subunit alpha L [Source:HGNC Symbol;Acc:HGNC:6148]	exon start=circRNA start	exon end=circRNA end	30496097-30496294 exon:ENSE00001694693|30496436-30496566 exon:ENSE00001704204	0	44.1364	48.6746	33.3388	0	0	0	0	0	3	3	2	0	0	0	0
CBT15_circR_1431	2.32043	0.00559055	up	2	178535731	178542361	+	hsa_circ_0004305|hsa-circRNA4710-8:circbase|deepbase	ENSG00000237298	ENST00000419746	havana	-	100506866,101927055	TTN-AS1	uncharacterized LOC101927055	exon start=circRNA start	exon end=circRNA end	178535732-178535828 exon:ENSE00001615068|178537361-178537691 exon:ENSE00001789615|178538698-178539890 exon:ENSE00001674224|178540107-178540169 exon:ENSE00001650877|178542222-178542361 exon:ENSE00001805483	30.1524	29.4243	0	0	30.0855	58.7017	74.2344	107.701	2	2	0	0	2	4	5	5
CBT15_circR_2769	-1.97292167216994	0.00654729	down	X	44524001	44527365	-	hsa_circ_0007290|hsa-circRNA16093:circbase|deepbase	ENSG00000069509	ENST00000378045	ensembl_havana	Q8IVP5	139341	FUNDC1	FUN14 domain containing 1 [Source:HGNC Symbol;Acc:HGNC:28746]	exon start!=circRNA start	exon end=circRNA end	-	45.2286	0	32.4497	116.686	0	29.3509	0	0	3	0	2	7	0	2	0	0
CBT15_circR_1698	-2.09628699918126	0.00691258	down	21	33414887	33432871	+	hsa_circ_0002660|hsa-circRNA5140-16:circbase|deepbase	ENSG00000159128	ENST00000290219	ensembl_havana	A8K881	3460	IFNGR2	interferon gamma receptor 2 [Source:HGNC Symbol;Acc:HGNC:5440]	exon start=circRNA start	exon end=circRNA end	33414888-33415020 exon:ENSE00003547942|33421480-33421685 exon:ENSE00003612383|33426884-33427032 exon:ENSE00003495624|33432177-33432336 exon:ENSE00003514417|33432714-33432871 exon:ENSE00003640768	60.3048	29.4243	32.4497	33.3388	0	58.7017	0	0	4	2	2	2	0	4	0	0
CBT15_circR_1381	-1.63854255813156	0.00720044	down	19	5653114	5654456	+	hsa_circ_0000881|hsa-circRNA3797-5:circbase|deepbase	ENSG00000160633	ENST00000292123	havana	Q15424	6294	SAFB	scaffold attachment factor B [Source:HGNC Symbol;Acc:HGNC:10520]	exon start=circRNA start	exon end=circRNA end	5653115-5653264 exon:ENSE00003583739|5653338-5653420 exon:ENSE00003630795|5654061-5654200 exon:ENSE00003691908|5654368-5654456 exon:ENSE00003529023	0	29.4243	48.6746	33.3388	0	0	0	0	0	2	3	2	0	0	0	0
CBT15_circR_1934	-2.14535740106541	0.00768289	down	3	50065030	50066502	+	hsa_circ_0006531|hsa-circRNA5571-15:circbase|deepbase	ENSG00000004534	ENST00000266022	ensembl_havana	A8K6Q4	10180	RBM6	RNA binding motif protein 6 [Source:HGNC Symbol;Acc:HGNC:9903]	exon start=circRNA start	exon end=circRNA end	50065031-50065126 exon:ENSE00003501459|50066242-50066502 exon:ENSE00003500221	75.381	29.4243	48.6746	50.0083	0	44.0263	29.6938	0	5	2	3	3	0	3	2	0
CBT15_circR_924	2.40376	0.00731831	up	15	63696123	63716473	-	hsa_circ_0035796|hsa-circRNA10768-75:circbase|deepbase	ENSG00000103657	ENST00000443617	ensembl_havana	A0A024R5W0	8925	HERC1	HECT and RLD domain containing E3 ubiquitin protein ligase family member 1 [Source:HGNC Symbol;Acc:HGNC:4867]	exon start=circRNA start	exon end=circRNA end	63696124-63696339 exon:ENSE00003786010|63698728-63698996 exon:ENSE00001297462|63706780-63706831 exon:ENSE00001308073|63712775-63712895 exon:ENSE00001327313|63713353-63713665 exon:ENSE00001306593|63716302-63716473 exon:ENSE00001317116	0	58.8486	0	0	45.1283	58.7017	74.2344	64.6204	0	4	0	0	3	4	5	3
CBT15_circR_471	1.68891	0.00853996	up	11	36227084	36227430	+	hsa_circ_0006988|hsa-circRNA1293-4:circbase|deepbase	ENSG00000179241	ENST00000315571	ensembl_havana	Q86YD5	143458	LDLRAD3	low density lipoprotein receptor class A domain containing 3 [Source:HGNC Symbol;Acc:HGNC:27046]	exon start=circRNA start	exon end=circRNA end	36227085-36227430 exon:ENSE00003658795	0	0	0	0	30.0855	44.0263	59.3875	0	0	0	0	0	2	3	4	0
CBT15_circR_1631	2.04758	0.00867934	up	20	33619516	33623296	+	hsa_circ_0003426|hsa-circRNA4979-1:circbase|deepbase	ENSG00000078699	ENST00000342704	ensembl_havana	O43439	9139	CBFA2T2	CBFA2/RUNX1 translocation partner 2 [Source:HGNC Symbol;Acc:HGNC:1536]	exon start=circRNA start	exon end=circRNA end	33619517-33619606 exon:ENSE00000860014|33623115-33623296 exon:ENSE00003625365	30.1524	0	0	0	30.0855	0	44.5407	107.701	2	0	0	0	2	0	3	5
CBT15_circR_617	-2.68351711906039	0.00905092	down	12	121780871	121781192	-	hsa_circ_0000450|hsa-circRNA10168-2:circbase|deepbase	ENSG00000139725	ENST00000267205	ensembl_havana	Q9HBH0	54509	RHOF	ras homolog family member F, filopodia associated [Source:HGNC Symbol;Acc:HGNC:15703]	exon start=circRNA start	exon end=circRNA end	121780872-121781006 exon:ENSE00003708483|121781083-121781192 exon:ENSE00003708134	105.533	0	113.574	116.686	0	0	59.3875	0	7	0	7	7	0	0	4	0
CBT15_circR_72	-2.11121461166839	0.00923266	down	1	171523220	171532961	+	hsa_circ_0015211|hsa-circRNA620-3:circbase|deepbase	ENSG00000117523	ENST00000338920	havana	Q9Y520	23215	PRRC2C	proline rich coiled-coil 2C [Source:HGNC Symbol;Acc:HGNC:24903]	exon start=circRNA start	exon end=circRNA end	171523221-171523354 exon:ENSE00003683382|171523435-171523522 exon:ENSE00003460632|171524821-171524965 exon:ENSE00003600536|171527791-171527844 exon:ENSE00003484235|171532343-171532961 exon:ENSE00001682082	60.3048	58.8486	48.6746	0	0	44.0263	0	0	4	4	3	0	0	3	0	0
CBT15_circR_2471	2.36323	0.00892894	up	7	50319047	50327757	+	hsa_circ_0001708|hsa-circRNA7075-2:circbase|deepbase	ENSG00000185811	ENST00000331340	ensembl_havana	Q13422	10320	IKZF1	IKAROS family zinc finger 1 [Source:HGNC Symbol;Acc:HGNC:13176]	exon start=circRNA start	exon end=circRNA end	50319048-50319101 exon:ENSE00003490611|50327638-50327757 exon:ENSE00003597423	0	0	48.6746	50.0083	60.171	88.0526	74.2344	193.861	0	0	3	3	4	6	5	9
CBT15_circR_165	1.75958	0.00989854	up	1	235780864	235782087	-	hsa_circ_0112538|hsa-circRNA8998-30:Rybak-Wolf2015|deepbase	ENSG00000143669	ENST00000389793	ensembl_havana	Q99698	1130	LYST	lysosomal trafficking regulator [Source:HGNC Symbol;Acc:HGNC:1968]	exon start=circRNA start	exon end=circRNA end	235780865-235781055 exon:ENSE00003638964|235781927-235782087 exon:ENSE00003528984	0	0	0	0	30.0855	29.3509	0	86.1606	0	0	0	0	2	2	0	4
CBT15_circR_635	-2.19460682982574	0.00994338	down	12	19462509	19473355	+	hsa_circ_0006420|hsa-circRNA1702-17:circbase|deepbase	ENSG00000139154	ENST00000266508	ensembl_havana	Q6ZN18	121536	AEBP2	AE binding protein 2 [Source:HGNC Symbol;Acc:HGNC:24051]	exon start=circRNA start	exon end=circRNA end	19462510-19462717 exon:ENSE00003642446|19473248-19473355 exon:ENSE00001711103	45.2286	0	129.799	66.6777	30.0855	0	0	0	3	0	8	4	2	0	0	0
CBT15_circR_848	-2.19304318600134	0.00968867	down	14	73147794	73173707	+	hsa_circ_0002564|hsa-circRNA2361-11:circbase|deepbase	ENSG00000080815	ENST00000324501	ensembl_havana	P49768	5663	PSEN1	presenilin 1 [Source:HGNC Symbol;Acc:HGNC:9508]	exon start=circRNA start	exon end=circRNA end	73147795-73147876 exon:ENSE00001343124|73147967-73148106 exon:ENSE00001343119|73170797-73171047 exon:ENSE00003621038|73173566-73173707 exon:ENSE00003610263	60.3048	88.2728	48.6746	83.3471	45.1283	44.0263	0	0	4	6	3	5	3	3	0	0
CBT15_circR_2112	-2.17452320759153	0.0106301	down	5	100886342	100895785	-	hsa_circ_0127414|hsa-circRNA14371-1:Rybak-Wolf2015|deepbase	ENSG00000113532	ENST00000231461	ensembl_havana	Q92187	7903	ST8SIA4	ST8 alpha-N-acetyl-neuraminide alpha-2,8-sialyltransferase 4 [Source:HGNC Symbol;Acc:HGNC:10871]	exon start=circRNA start	exon end=circRNA end	100886343-100886600 exon:ENSE00000971814|100895654-100895785 exon:ENSE00002098353	0	73.5607	32.4497	116.686	0	44.0263	0	0	0	5	2	7	0	3	0	0
CBT15_circR_727	-2.19296200204997	0.0112504	down	13	28174271	28177935	+	hsa_circ_0004372|hsa-circRNA2090-33:circbase|deepbase	ENSG00000152520	ENST00000380958	ensembl_havana	Q58A45	255967	PAN3	PAN3 poly(A) specific ribonuclease subunit [Source:HGNC Symbol;Acc:HGNC:29991]	exon start=circRNA start	exon end=circRNA end	28174272-28174393 exon:ENSE00003486277|28176493-28176559 exon:ENSE00003546875|28177865-28177935 exon:ENSE00003602204	0	29.4243	81.1243	133.355	0	44.0263	0	0	0	2	5	8	0	3	0	0
CBT15_circR_33	-1.66075800383492	0.0121285	down	1	151638887	151639119	+	hsa_circ_0000130|hsa-circRNA514-19:circbase|deepbase	ENSG00000143376	ENST00000368841	havana	Q96L92	81609	SNX27	sorting nexin family member 27 [Source:HGNC Symbol;Acc:HGNC:20073]	exon start=circRNA start	exon end=circRNA end	151638888-151639119 exon:ENSE00003636320	30.1524	44.1364	81.1243	0	0	0	0	0	2	3	5	0	0	0	0	0
CBT15_circR_665	-1.66075800383492	0.0121285	down	12	47104112	47108164	+	hsa_circ_0004650|hsa-circRNA1749-1:circbase|deepbase	ENSG00000179715	ENST00000432328	ensembl	Q96HM7	91523	PCED1B	PC-esterase domain containing 1B [Source:HGNC Symbol;Acc:HGNC:28255]	exon start=circRNA start	exon end!=circRNA end	-	30.1524	44.1364	81.1243	0	0	0	0	0	2	3	5	0	0	0	0	0
CBT15_circR_866	-1.9386273080643	0.0124669	down	14	96833466	96860735	+	hsa_circ_0000566|hsa-circRNA2424-9:circbase|deepbase	ENSG00000100749	ENST00000216639	ensembl_havana	Q99986	7443	VRK1	vaccinia related kinase 1 [Source:HGNC Symbol;Acc:HGNC:12718]	exon start=circRNA start	exon end=circRNA end	96833467-96833631 exon:ENSE00003629800|96837762-96837817 exon:ENSE00003610936|96846095-96846164 exon:ENSE00003513172|96847257-96847344 exon:ENSE00003484527|96852831-96852939 exon:ENSE00000660234|96853074-96853166 exon:ENSE00000870332|96855224-96855356 exon:ENSE00000660236|96856130-96856250 exon:ENSE00000660237|96856528-96856586 exon:ENSE00000660238|96860557-96860735 exon:ENSE00003656903	60.3048	44.1364	48.6746	0	30.0855	0	0	0	4	3	3	0	2	0	0	0
CBT15_circR_2368	2.54176	0.0123025	up	6	87215902	87218731	+	hsa_circ_0004058|hsa-circRNA6825-9:circbase|deepbase	ENSG00000188994	ENST00000339907	havana	O60281	23036	ZNF292	zinc finger protein 292 [Source:HGNC Symbol;Acc:HGNC:18410]	exon start=circRNA start	exon end=circRNA end	87215903-87216057 exon:ENSE00003646528|87216299-87216377 exon:ENSE00003546137|87218596-87218731 exon:ENSE00003503370	75.381	0	0	133.355	75.2138	190.781	222.703	172.321	5	0	0	8	5	13	15	8
CBT15_circR_708	-1.53689387031194	0.0129402	down	12	9680922	9694969	+	hsa_circ_0099642|hsa-circRNA1682:Rybak-Wolf2015|deepbase	ENSG00000069493	ENST00000261340	ensembl_havana	Q9UHP7	29121	CLEC2D	C-type lectin domain family 2 member D [Source:HGNC Symbol;Acc:HGNC:14351]	exon start=circRNA start	exon end!=circRNA end	-	30.1524	0	48.6746	50.0083	0	0	0	0	2	0	3	3	0	0	0	0
CBT15_circR_1006	-1.53689387031194	0.0129402	down	16	17258987	17259498	-	hsa_circ_0003559|hsa-circRNA11015-14:circbase|deepbase	ENSG00000103489	ENST00000261381	ensembl_havana	Q86Y38	64131	XYLT1	xylosyltransferase 1 [Source:HGNC Symbol;Acc:HGNC:15516]	exon start=circRNA start	exon end=circRNA end	17258988-17259498 exon:ENSE00001110635	30.1524	0	48.6746	50.0083	0	0	0	0	2	0	3	3	0	0	0	0
CBT15_circR_1444	-2.21520032877488	0.0129757	down	2	196912881	196923125	-	hsa_circ_0004191|hsa-circRNA12826-6:circbase|deepbase	ENSG00000197121	ENST00000354764	ensembl_havana	Q75T13	80055	PGAP1	post-GPI attachment to proteins 1 [Source:HGNC Symbol;Acc:HGNC:25712]	exon start=circRNA start	exon end!=circRNA end	-	0	73.5607	162.249	33.3388	0	44.0263	0	0	0	5	10	2	0	3	0	0
CBT15_circR_2149	-1.5592023016745	0.0134681	down	5	140440118	140449305	+	hsa_circ_0001541|hsa-circRNA6466-61:circbase|deepbase	ENSG00000131503	ENST00000297183	ensembl	Q8IWZ3	54882	ANKHD1	ankyrin repeat and KH domain containing 1 [Source:HGNC Symbol;Acc:HGNC:24714]	exon start=circRNA start	exon end=circRNA end	140440119-140440266 exon:ENSE00003718750|140440995-140441142 exon:ENSE00003739585|140445742-140445975 exon:ENSE00003735569|140449211-140449305 exon:ENSE00003739291	30.1524	58.8486	0	50.0083	0	0	0	0	2	4	0	3	0	0	0	0
CBT15_circR_1599	-1.98478076902759	0.0164432	down	2	8770669	8776892	-	hsa_circ_0005315|hsa-circRNA12401-12:circbase|deepbase	ENSG00000134313	ENST00000256707	ensembl_havana	Q7Z322	57498	KIDINS220	kinase D interacting substrate 220 [Source:HGNC Symbol;Acc:HGNC:29508]	exon start=circRNA start	exon end=circRNA end	8770670-8770832 exon:ENSE00003577409|8776748-8776892 exon:ENSE00003479584	0	117.697	48.6746	33.3388	30.0855	29.3509	0	0	0	8	3	2	2	2	0	0
CBT15_circR_302	-1.63812482810717	0.0172112	down	10	12400015	12403369	+	hsa_circ_0000215|hsa-circRNA854:circbase|deepbase	ENSG00000183049	ENST00000378845	havana	Q5SQQ7	57118	CAMK1D	calcium/calmodulin dependent protein kinase ID [Source:HGNC Symbol;Acc:HGNC:19341]	transcript start<=circRNA start	transcript end>=circRNA end	-	30.1524	0	48.6746	66.6777	0	29.3509	0	0	2	0	3	4	0	2	0	0
CBT15_circR_1303	-2.15183603204159	0.017621	down	18	9195550	9221999	+	hsa_circ_0046843|hsa-circRNA3600-19:circbase|deepbase	ENSG00000101745	ENST00000262126	ensembl_havana	Q6UB98	23253	ANKRD12	ankyrin repeat domain 12 [Source:HGNC Symbol;Acc:HGNC:29135]	exon start=circRNA start	exon end=circRNA end	9195551-9195698 exon:ENSE00003671931|9204476-9204544 exon:ENSE00003505486|9208657-9208803 exon:ENSE00003673583|9211584-9211784 exon:ENSE00003681082|9216758-9216900 exon:ENSE00003467074|9221852-9221999 exon:ENSE00003585104	90.4572	44.1364	64.8995	0	45.1283	0	0	0	6	3	4	0	3	0	0	0
CBT15_circR_1034	-2.22576884280461	0.0184326	down	16	31361835	31362753	+	hsa_circ_0039161|hsa-circRNA2979-10:circbase|deepbase	ENSG00000140678	ENST00000268296	ensembl_havana	P20702	3687	ITGAX	integrin subunit alpha X [Source:HGNC Symbol;Acc:HGNC:6152]	exon start=circRNA start	exon end=circRNA end	31361836-31361909 exon:ENSE00003670441|31362075-31362204 exon:ENSE00003551271|31362611-31362753 exon:ENSE00003667826	75.381	58.8486	0	66.6777	0	88.0526	0	0	5	4	0	4	0	6	0	0
CBT15_circR_2011	-1.9153894715887	0.0196593	down	4	143543508	143543972	+	hsa_circ_0001445|hsa-circRNA6130-12:circbase|deepbase	ENSG00000153147	ENST00000283131	ensembl_havana	O60264	8467	SMARCA5	SWI/SNF related, matrix associated, actin dependent regulator of chromatin, subfamily a, member 5 [Source:HGNC Symbol;Acc:HGNC:11101]	exon start=circRNA start	exon end=circRNA end	143543509-143543657 exon:ENSE00001328681|143543853-143543972 exon:ENSE00001081928	0	58.8486	48.6746	50.0083	0	0	29.6938	0	0	4	3	3	0	0	2	0
CBT15_circR_2719	-2.3174659338218	0.019539	down	9	93471140	93476338	+	hsa_circ_0008193|hsa-circRNA7721-41:circbase|deepbase	ENSG00000048828	ENST00000277165	ensembl_havana	Q9NZB2	23196	FAM120A	family with sequence similarity 120A [Source:HGNC Symbol;Acc:HGNC:13247]	exon start=circRNA start	exon end=circRNA end	93471141-93471387 exon:ENSE00001771114|93476256-93476338 exon:ENSE00001797280	120.61	132.409	210.923	150.025	45.1283	0	0	150.781	8	9	13	9	3	0	0	7
CBT15_circR_1177	-2.01362115393671	0.0213951	down	17	59731420	59738947	+	hsa_circ_0006508|hsa-circRNA3464-34:circbase|deepbase	ENSG00000062716	ENST00000262291	ensembl_havana	Q96GC9	81671	VMP1	vacuole membrane protein 1 [Source:HGNC Symbol;Acc:HGNC:29559]	exon start=circRNA start	exon end=circRNA end	59731421-59731522 exon:ENSE00003550286|59735338-59735473 exon:ENSE00003726177|59737453-59737543 exon:ENSE00003521959|59738837-59738947 exon:ENSE00003789610	45.2286	0	48.6746	100.017	0	58.7017	0	0	3	0	3	6	0	4	0	0
CBT15_circR_1706	-1.91719637878745	0.0219605	down	21	34102834	34103519	+	hsa_circ_0001186|hsa-circRNA5145-6:circbase|deepbase	ENSG00000243927	ENST00000477091	havana	P82932	64968	MRPS6	mitochondrial ribosomal protein S6 [Source:HGNC Symbol;Acc:HGNC:14051]	exon start=circRNA start	exon end=circRNA end	34102835-34102908 exon:ENSE00001815089|34103497-34103519 exon:ENSE00001880912	0	176.546	64.8995	0	0	0	0	0	0	12	4	0	0	0	0	0
CBT15_circR_2448	-1.76848754464507	0.0221349	down	7	2437803	2443746	+	hsa_circ_0134009|hsa-circRNA6977-1:Rybak-Wolf2015|deepbase	ENSG00000136213	ENST00000258711	havana	A0A024R860	55501	CHST12	carbohydrate sulfotransferase 12 [Source:HGNC Symbol;Acc:HGNC:17423]	transcript start<=circRNA start	transcript end>=circRNA end	-	120.61	58.8486	0	0	0	0	0	0	8	4	0	0	0	0	0	0
CBT15_circR_650	-1.73113865985174	0.0222618	down	12	28305648	28391411	+	hsa_circ_0008250|hsa-circRNA1724-21:circbase|deepbase	ENSG00000123106	ENST00000381259	ensembl	Q05D28	55297	CCDC91	coiled-coil domain containing 91 [Source:HGNC Symbol;Acc:HGNC:24855]	exon start=circRNA start	exon end=circRNA end	28305649-28305806 exon:ENSE00003625549|28306742-28306945 exon:ENSE00003460866|28307645-28307749 exon:ENSE00003546464|28362438-28362515 exon:ENSE00003663328|28391304-28391411 exon:ENSE00003526409	45.2286	0	32.4497	66.6777	0	44.0263	0	0	3	0	2	4	0	3	0	0
CBT15_circR_1664	-2.27627635404178	0.0221911	down	20	49269941	49271750	-	hsa_circ_0008675|hsa-circRNA13090-16:circbase|deepbase	ENSG00000124201	ENST00000371744	havana	Q9P2E3	57169	ZNFX1	zinc finger NFX1-type containing 1 [Source:HGNC Symbol;Acc:HGNC:29271]	exon start=circRNA start	exon end=circRNA end	49269942-49271750 exon:ENSE00000845557	75.381	73.5607	0	66.6777	90.2566	0	0	0	5	5	0	4	6	0	0	0
CBT15_circR_2203	2.41771	0.0223054	up	5	50399106	50411383	-	hsa_circ_0001481|hsa-circRNA14282-2:circbase|deepbase	ENSG00000170571	ENST00000303221	ensembl_havana	Q6PCB8	133418	EMB	embigin [Source:HGNC Symbol;Acc:HGNC:30465]	exon start!=circRNA start	exon end=circRNA end	-	211.067	102.985	0	0	150.428	220.131	163.316	193.861	14	7	0	0	10	15	11	9
CBT15_circR_2007	-1.47639734406595	0.0227918	down	4	139125163	139139497	-	hsa_circ_0001441|hsa-circRNA14136-16:circbase|deepbase	ENSG00000109381	ENST00000394235	havana	Q15723	1998	ELF2	E74 like ETS transcription factor 2 [Source:HGNC Symbol;Acc:HGNC:3317]	exon start=circRNA start	exon end=circRNA end	139125164-139125329 exon:ENSE00000970367|139137630-139137867 exon:ENSE00001192730|139139413-139139497 exon:ENSE00001517815	30.1524	58.8486	32.4497	0	0	29.3509	0	0	2	4	2	0	0	2	0	0
CBT15_circR_1949	-1.7260145749396	0.0228634	down	3	56660730	56673725	-	hsa_circ_0001315|hsa-circRNA13601-29:circbase|deepbase	ENSG00000163946	ENST00000355628	havana	Q9UK61	23272	FAM208A	family with sequence similarity 208 member A [Source:HGNC Symbol;Acc:HGNC:30314]	exon start=circRNA start	exon end=circRNA end	56660731-56660834 exon:ENSE00001755724|56660914-56661017 exon:ENSE00003687666|56662385-56662490 exon:ENSE00003673601|56663541-56663572 exon:ENSE00003525890|56666260-56666384 exon:ENSE00003505974|56668397-56668558 exon:ENSE00002226085|56669700-56669791 exon:ENSE00002308511|56670073-56670145 exon:ENSE00002216667|56671600-56671692 exon:ENSE00002264520|56673580-56673725 exon:ENSE00002286882	105.533	58.8486	0	0	0	0	0	0	7	4	0	0	0	0	0	0
CBT15_circR_664	-1.96926266201732	0.0229359	down	12	46239678	46243314	-	hsa_circ_0000398|hsa-circRNA9900-20:circbase|deepbase	ENSG00000111371	ENST00000398637	havana	Q9H2H9	81539	SLC38A1	solute carrier family 38 member 1 [Source:HGNC Symbol;Acc:HGNC:13447]	exon start=circRNA start	exon end=circRNA end	46239679-46239893 exon:ENSE00000914027|46243200-46243314 exon:ENSE00001534247	60.3048	0	259.598	0	0	0	0	0	4	0	16	0	0	0	0	0
CBT15_circR_148	-1.23388251929342	0.0231612	down	1	224730461	224734706	+	hsa_circ_0002137|hsa-circRNA769-3:circbase|deepbase	ENSG00000143786	ENST00000272133	ensembl_havana	Q8TBE1	149111	CNIH3	cornichon family AMPA receptor auxiliary protein 3 [Source:HGNC Symbol;Acc:HGNC:26802]	exon start=circRNA start	exon end=circRNA end	224730462-224730574 exon:ENSE00003527670|224734563-224734706 exon:ENSE00003466788	30.1524	44.1364	0	33.3388	0	0	0	0	2	3	0	2	0	0	0	0
CBT15_circR_1000	-1.23388251929342	0.0231612	down	16	15879803	15884205	-	hsa_circ_0003349|hsa-circRNA11013-4:circbase|deepbase	ENSG00000133393	ENST00000255759	ensembl_havana	Q96NB1	123811	FOPNL	FGFR1OP N-terminal like [Source:HGNC Symbol;Acc:HGNC:26435]	exon start=circRNA start	exon end=circRNA end	15879804-15879888 exon:ENSE00003662092|15884008-15884205 exon:ENSE00000909153	30.1524	44.1364	0	33.3388	0	0	0	0	2	3	0	2	0	0	0	0
CBT15_circR_238	-2.20086340815181	0.0240142	down	1	45640209	45642499	-	hsa_circ_0008774|hsa-circRNA8489-21:circbase|deepbase	ENSG00000159592	ENST00000290795	havana	Q9HC44	60313	GPBP1L1	GC-rich promoter binding protein 1 like 1 [Source:HGNC Symbol;Acc:HGNC:28843]	exon start=circRNA start	exon end=circRNA end	45640210-45640403 exon:ENSE00001140886|45642427-45642499 exon:ENSE00003612517	30.1524	44.1364	48.6746	116.686	0	0	103.928	0	2	3	3	7	0	0	7	0
CBT15_circR_1487	-1.67395401873202	0.0241347	down	2	229858771	229880128	-	hsa_circ_0003273|hsa-circRNA12918-35:circbase|deepbase	ENSG00000153827	ENST00000283943	ensembl_havana	Q14669	9320	TRIP12	thyroid hormone receptor interactor 12 [Source:HGNC Symbol;Acc:HGNC:12306]	exon start=circRNA start	exon end=circRNA end	229858772-229859574 exon:ENSE00003585414|229879982-229880128 exon:ENSE00003460176	0	29.4243	32.4497	66.6777	30.0855	0	0	0	0	2	2	4	2	0	0	0
CBT15_circR_690	-1.678250191041	0.0243152	down	12	69251128	69262562	+	hsa_circ_0000417|hsa-circRNA1875-5:circbase|deepbase	ENSG00000111605	ENST00000266679	ensembl_havana	Q16630	11052	CPSF6	cleavage and polyadenylation specific factor 6 [Source:HGNC Symbol;Acc:HGNC:13871]	exon start=circRNA start	exon end=circRNA end	69251129-69251338 exon:ENSE00003571977|69253051-69253154 exon:ENSE00003583801|69256697-69256842 exon:ENSE00003557150|69257732-69257905 exon:ENSE00000752271|69258035-69258145 exon:ENSE00000937471|69258590-69259094 exon:ENSE00000752269|69259428-69259543 exon:ENSE00000752267|69260044-69260197 exon:ENSE00000752266|69262373-69262562 exon:ENSE00001392118	60.3048	102.985	0	0	0	0	0	0	4	7	0	0	0	0	0	0
CBT15_circR_305	-1.40081884227202	0.0247021	down	10	124681606	124682379	-	hsa_circ_0000267|hsa-circRNA9326-3:circbase|deepbase	ENSG00000258539	ENST00000494792	havana	-	-	AC068896.1	-	exon start=circRNA start	exon end=circRNA end	124681607-124682379 exon:ENSE00003511468	120.61	132.409	81.1243	183.364	45.1283	44.0263	29.6938	86.1606	8	9	5	11	3	3	2	4
CBT15_circR_2517	-2.26739393944731	0.0248762	down	8	130152735	130180880	-	hsa_circ_0008934|hsa-circRNA15613-7:circbase|deepbase	ENSG00000153317	ENST00000357668	ensembl	Q9ULH1	50807	ASAP1	ArfGAP with SH3 domain, ankyrin repeat and PH domain 1 [Source:HGNC Symbol;Acc:HGNC:2720]	exon start=circRNA start	exon end=circRNA end	130152736-130152805 exon:ENSE00003502024|130159864-130159964 exon:ENSE00003483953|130167536-130167622 exon:ENSE00003484563|130168992-130169067 exon:ENSE00003537164|130179264-130179349 exon:ENSE00003519417|130180751-130180880 exon:ENSE00003594579	105.533	102.985	32.4497	100.017	0	29.3509	133.622	0	7	7	2	6	0	2	9	0
CBT15_circR_457	1.83258	0.0245474	up	11	18291441	18292976	-	hsa_circ_0000280|hsa-circRNA9434-4:circbase|deepbase	ENSG00000110756	ENST00000349215	ensembl_havana	Q9UPZ3	11234	HPS5	HPS5, biogenesis of lysosomal organelles complex 2 subunit 2 [Source:HGNC Symbol;Acc:HGNC:17022]	exon start=circRNA start	exon end=circRNA end	18291442-18292019 exon:ENSE00003582118|18292899-18292976 exon:ENSE00003472510	30.1524	58.8486	32.4497	0	105.299	58.7017	74.2344	43.0803	2	4	2	0	7	4	5	2
CBT15_circR_532	1.8241	0.0247403	up	11	82849048	82860117	-	hsa_circ_0096558|hsa-circRNA9646-2:Rybak-Wolf2015|deepbase	ENSG00000137509	ENST00000313010	ensembl_havana	A0A024R5L0	5547	PRCP	prolylcarboxypeptidase [Source:HGNC Symbol;Acc:HGNC:9344]	exon start=circRNA start	exon end=circRNA end	82849049-82849218 exon:ENSE00000927712|82849914-82850071 exon:ENSE00003787376|82850324-82850505 exon:ENSE00000927714|82853177-82853278 exon:ENSE00003642450|82859977-82860117 exon:ENSE00003554074	0	0	0	0	0	146.754	59.3875	0	0	0	0	0	0	10	4	0
CBT15_circR_1557	-1.63080568687405	0.0254828	down	2	55308808	55309254	-	hsa_circ_0054615|hsa-circRNA12510-11:circbase|deepbase	ENSG00000115355	ENST00000263630	ensembl_havana	O14997	55704	CCDC88A	coiled-coil domain containing 88A [Source:HGNC Symbol;Acc:HGNC:25523]	exon start=circRNA start	exon end=circRNA end	55308809-55309023 exon:ENSE00000962829|55309162-55309254 exon:ENSE00001731502	60.3048	88.2728	0	0	0	0	0	0	4	6	0	0	0	0	0	0
CBT15_circR_2175	-1.59239071352142	0.0257896	down	5	168488601	168497348	+	hsa_circ_0001551|hsa-circRNA6529-19:circbase|deepbase	ENSG00000113643	ENST00000231572	ensembl_havana	P54136	5917	RARS	arginyl-tRNA synthetase [Source:HGNC Symbol;Acc:HGNC:9870]	exon start=circRNA start	exon end=circRNA end	168488602-168488736 exon:ENSE00003469613|168492659-168492847 exon:ENSE00003633663|168493894-168494002 exon:ENSE00003576536|168494550-168494650 exon:ENSE00003626617|168495315-168495436 exon:ENSE00003572200|168497228-168497348 exon:ENSE00003538528	60.3048	0	81.1243	0	0	0	0	0	4	0	5	0	0	0	0	0
CBT15_circR_324	1.8932	0.0262842	up	10	17833674	17853124	+	-	ENSG00000260314	ENST00000569591	ensembl_havana	P22897	4360	MRC1	mannose receptor C-type 1 [Source:HGNC Symbol;Acc:HGNC:7228]	exon start=circRNA start	exon end=circRNA end	17833675-17833839 exon:ENSE00002627496|17840693-17840806 exon:ENSE00002582955|17845289-17845435 exon:ENSE00002591542|17849579-17849764 exon:ENSE00002624582|17852967-17853124 exon:ENSE00002618071	45.2286	0	0	0	75.2138	29.3509	29.6938	43.0803	3	0	0	0	5	2	2	2
CBT15_circR_1255	-1.93511942899881	0.0262456	down	18	44701174	44701832	+	hsa_circ_0006491|hsa-circRNA3659-5:circbase|deepbase	ENSG00000152217	ENST00000282030	ensembl_havana	Q9Y6X0	26040	SETBP1	SET binding protein 1 [Source:HGNC Symbol;Acc:HGNC:15573]	exon start=circRNA start	exon end=circRNA end	44701175-44701832 exon:ENSE00001380989	30.1524	0	81.1243	133.355	0	44.0263	0	0	2	0	5	8	0	3	0	0
CBT15_circR_1931	-1.53639937718818	0.0281651	down	3	48979481	48980496	+	hsa_circ_0008343|hsa-circRNA5559-7:circbase|deepbase	ENSG00000177479	ENST00000356401	ensembl_havana	Q53ET9	10425	ARIH2	ariadne RBR E3 ubiquitin protein ligase 2 [Source:HGNC Symbol;Acc:HGNC:690]	exon start=circRNA start	exon end=circRNA end	48979482-48979633 exon:ENSE00003649142|48980353-48980496 exon:ENSE00003573000	0	73.5607	48.6746	0	0	0	0	0	0	5	3	0	0	0	0	0
CBT15_circR_2114	1.67095	0.0283997	up	5	10415487	10417404	+	hsa_circ_0001467|hsa-circRNA6213-24:circbase|deepbase	ENSG00000145495	ENST00000274140	ensembl_havana	O60337	10299	MARCH6	membrane associated ring-CH-type finger 6 [Source:HGNC Symbol;Acc:HGNC:30550]	exon start=circRNA start	exon end=circRNA end	10415488-10415669 exon:ENSE00003582403|10417270-10417404 exon:ENSE00003581666	0	0	0	0	0	102.728	59.3875	0	0	0	0	0	0	7	4	0
CBT15_circR_401	1.73667	0.0285557	up	10	89339153	89339418	+	-	ENSG00000107798	ENST00000282673	havana	P38571	3988	LIPA	lipase A, lysosomal acid type [Source:HGNC Symbol;Acc:HGNC:6617]	transcript start<=circRNA start	transcript end>=circRNA end	-	0	0	0	0	150.428	58.7017	0	0	0	0	0	0	10	4	0	0
CBT15_circR_1755	-1.58100433306988	0.0289679	down	22	41808874	41810291	+	hsa_circ_0001238|hsa-circRNA5356-9:circbase|deepbase	ENSG00000100147	ENST00000255784	ensembl_havana	Q9H6E4	79879	CCDC134	coiled-coil domain containing 134 [Source:HGNC Symbol;Acc:HGNC:26185]	exon start=circRNA start	exon end=circRNA end	41808875-41808993 exon:ENSE00000911298|41809879-41810000 exon:ENSE00000656152|41810207-41810291 exon:ENSE00000656159	45.2286	0	32.4497	50.0083	0	44.0263	0	0	3	0	2	3	0	3	0	0
CBT15_circR_1548	-1.91674859666244	0.0294892	down	2	48328560	48346751	+	hsa_circ_0007641|hsa-circRNA4435-14:circbase|deepbase	ENSG00000170802	ENST00000340553	ensembl_havana	P32314	3344	FOXN2	forkhead box N2 [Source:HGNC Symbol;Acc:HGNC:5281]	exon start=circRNA start	exon end=circRNA end	48328561-48328702 exon:ENSE00001390876|48346201-48346751 exon:ENSE00001216231	0	58.8486	48.6746	50.0083	0	73.3771	0	0	0	4	3	3	0	5	0	0
CBT15_circR_741	-1.85359804139991	0.0297102	down	13	40933469	40934028	-	hsa_circ_0100446:Rybak-Wolf2015	ENSG00000120690	ENST00000239882	ensembl_havana	P32519	1997	ELF1	E74 like ETS transcription factor 1 [Source:HGNC Symbol;Acc:HGNC:3316]	exon start!=circRNA start	exon end=circRNA end	-	0	161.834	64.8995	0	0	29.3509	0	0	0	11	4	0	0	2	0	0
CBT15_circR_973	-1.45083298063103	0.0302434	down	15	90217438	90221765	+	hsa_circ_0000650|hsa-circRNA2725-21:circbase|deepbase	ENSG00000185033	ENST00000332496	ensembl_havana	J3KNP4	10509	SEMA4B	semaphorin 4B [Source:HGNC Symbol;Acc:HGNC:10730]	exon start=circRNA start	exon end=circRNA end	90217439-90217602 exon:ENSE00003729453|90217767-90217829 exon:ENSE00003613352|90219793-90219891 exon:ENSE00003666194|90220982-90221093 exon:ENSE00003462154|90221367-90221480 exon:ENSE00003635555|90221614-90221765 exon:ENSE00003561135	60.3048	0	48.6746	0	0	0	0	0	4	0	3	0	0	0	0	0
CBT15_circR_2290	-1.8539220086272	0.0309027	down	6	149369908	149379518	+	hsa_circ_0078200|hsa-circRNA6929-1:circbase|deepbase	ENSG00000055208	ENST00000367456	havana	Q9NYJ8	23118	TAB2	TGF-beta activated kinase 1/MAP3K7 binding protein 2 [Source:HGNC Symbol;Acc:HGNC:17075]	exon start=circRNA start	exon end=circRNA end	149369909-149370099 exon:ENSE00002197520|149378018-149379518 exon:ENSE00002151893	45.2286	0	48.6746	66.6777	45.1283	0	0	0	3	0	3	4	3	0	0	0
CBT15_circR_2397	-1.71071069867287	0.0311501	down	7	131375423	131399433	+	hsa_circ_0001746|hsa-circRNA7264-46:circbase|deepbase	ENSG00000128585	ENST00000352689	ensembl_havana	B4DG30	4289	MKLN1	muskelin 1 [Source:HGNC Symbol;Acc:HGNC:7109]	exon start=circRNA start	exon end=circRNA end	131375424-131375493 exon:ENSE00003636622|131387120-131387262 exon:ENSE00003595421|131388884-131388972 exon:ENSE00003478551|131397267-131397376 exon:ENSE00003551588|131399241-131399433 exon:ENSE00003505184	105.533	0	64.8995	0	0	29.3509	0	0	7	0	4	0	0	2	0	0
CBT15_circR_2299	-1.82801679246573	0.0313305	down	6	158312050	158314268	+	hsa_circ_0131202|hsa-circRNA6945-4:Rybak-Wolf2015|deepbase	ENSG00000130338	ENST00000432358	havana	Q9NRJ4	56995	TULP4	tubby like protein 4 [Source:HGNC Symbol;Acc:HGNC:15530]	exon start=circRNA start	exon end!=circRNA end	-	60.3048	0	64.8995	33.3388	0	58.7017	0	0	4	0	4	2	0	4	0	0
CBT15_circR_1550	-1.46895157592765	0.0311201	down	2	48474682	48491170	+	hsa_circ_0008358|hsa-circRNA4436-16:circbase|deepbase	ENSG00000162869	ENST00000281394	ensembl_havana	Q6ZMI0	129285	PPP1R21	protein phosphatase 1 regulatory subunit 21 [Source:HGNC Symbol;Acc:HGNC:30595]	exon start=circRNA start	exon end=circRNA end	48474683-48474819 exon:ENSE00003593201|48479924-48480016 exon:ENSE00003487644|48486631-48486758 exon:ENSE00003668766|48491018-48491170 exon:ENSE00003640871	60.3048	58.8486	0	0	0	0	0	0	4	4	0	0	0	0	0	0
CBT15_circR_125	1.59526	0.0308995	up	1	20765376	20773610	-	hsa_circ_0002238|hsa-circRNA8345-25:circbase|deepbase	ENSG00000127483	ENST00000312239	ensembl_havana	Q5SSJ5	50809	HP1BP3	heterochromatin protein 1 binding protein 3 [Source:HGNC Symbol;Acc:HGNC:24973]	exon start=circRNA start	exon end=circRNA end	20765377-20765531 exon:ENSE00001279286|20767584-20767664 exon:ENSE00001465477|20770930-20771073 exon:ENSE00001211353|20773451-20773610 exon:ENSE00001465489	0	0	0	0	75.2138	73.3771	0	0	0	0	0	0	5	5	0	0
CBT15_circR_9	-1.46049628691494	0.0320077	down	1	113834909	113855049	-	hsa_circ_0110529|hsa-circRNA8659-1:Rybak-Wolf2015|deepbase	ENSG00000134242	ENST00000359785	ensembl_havana	B4DZW8	26191	PTPN22	protein tyrosine phosphatase, non-receptor type 22 [Source:HGNC Symbol;Acc:HGNC:9652]	exon start=circRNA start	exon end=circRNA end	113834910-113834993 exon:ENSE00003474612|113837590-113838407 exon:ENSE00003482869|113838544-113838620 exon:ENSE00003524691|113848540-113848626 exon:ENSE00003657188|113852027-113852104 exon:ENSE00003533668|113854471-113854537 exon:ENSE00003745864|113854907-113855049 exon:ENSE00003543076	0	44.1364	81.1243	0	0	0	0	0	0	3	5	0	0	0	0	0
CBT15_circR_1774	-1.95924004276644	0.0331303	down	3	101671129	101672213	-	hsa_circ_0003179|hsa-circRNA13662-10:circbase|deepbase	ENSG00000066422	ENST00000312938	ensembl_havana	Q59H97	27107	ZBTB11	zinc finger and BTB domain containing 11 [Source:HGNC Symbol;Acc:HGNC:16740]	exon start=circRNA start	exon end=circRNA end	101671130-101671361 exon:ENSE00000934111|101671978-101672213 exon:ENSE00000967225	60.3048	0	32.4497	83.3471	0	88.0526	0	0	4	0	2	5	0	6	0	0
CBT15_circR_385	-1.74994109269225	0.0341764	down	10	7276891	7285954	-	hsa_circ_0000211|hsa-circRNA9043-29:circbase|deepbase	ENSG00000198879	ENST00000361972	ensembl_havana	Q5VUG0	57713	SFMBT2	Scm like with four mbt domains 2 [Source:HGNC Symbol;Acc:HGNC:20256]	exon start=circRNA start	exon end=circRNA end	7276892-7276989 exon:ENSE00000837272|7283904-7284150 exon:ENSE00000837273|7285866-7285954 exon:ENSE00001215170	75.381	58.8486	162.249	183.364	0	58.7017	29.6938	43.0803	5	4	10	11	0	4	2	2
CBT15_circR_1170	-1.47697014986306	0.0338531	down	17	5308693	5350629	+	hsa_circ_0107103|hsa-circRNA3198-20:Rybak-Wolf2015|deepbase	ENSG00000029725	ENST00000341923	ensembl_havana	Q15276	9135	RABEP1	rabaptin, RAB GTPase binding effector protein 1 [Source:HGNC Symbol;Acc:HGNC:17677]	exon start=circRNA start	exon end=circRNA end	5308694-5308822 exon:ENSE00001578091|5331949-5332152 exon:ENSE00003586739|5335184-5335344 exon:ENSE00003616034|5338019-5338138 exon:ENSE00003688561|5346790-5346925 exon:ENSE00003654511|5350451-5350629 exon:ENSE00003676230	90.4572	44.1364	0	0	0	0	0	0	6	3	0	0	0	0	0	0
CBT15_circR_1300	-1.47697014986306	0.0338531	down	18	79728906	79736521	+	hsa_circ_0008435|hsa-circRNA3719-6:circbase|deepbase	ENSG00000060069	ENST00000299543	ensembl	Q9Y5B0	9150	CTDP1	CTD phosphatase subunit 1 [Source:HGNC Symbol;Acc:HGNC:2498]	exon start=circRNA start	exon end=circRNA end	79728907-79729069 exon:ENSE00000670824|79736355-79736521 exon:ENSE00003470236	90.4572	44.1364	0	0	0	0	0	0	6	3	0	0	0	0	0	0
CBT15_circR_200	-1.57507789140015	0.0346107	down	1	28473553	28480604	+	hsa_circ_0011137|hsa-circRNA166-18:circbase|deepbase	ENSG00000204138	ENST00000373836	ensembl_havana	Q8IZ21	65979	PHACTR4	phosphatase and actin regulator 4 [Source:HGNC Symbol;Acc:HGNC:25793]	exon start=circRNA start	exon end=circRNA end	28473554-28474151 exon:ENSE00003465541|28476107-28476291 exon:ENSE00003581100|28480451-28480604 exon:ENSE00003541759	0	132.409	32.4497	0	0	0	0	0	0	9	2	0	0	0	0	0
CBT15_circR_440	-1.81219009842255	0.0350056	down	11	119273867	119274953	+	hsa_circ_0000362|hsa-circRNA1576-17:circbase|deepbase	ENSG00000110395	ENST00000264033	ensembl_havana	P22681	867	CBL	Cbl proto-oncogene [Source:HGNC Symbol;Acc:HGNC:1541]	exon start=circRNA start	exon end=circRNA end	119273868-119274024 exon:ENSE00001240790|119274832-119274953 exon:ENSE00001240782	0	73.5607	32.4497	50.0083	45.1283	0	0	0	0	5	2	3	3	0	0	0
CBT15_circR_570	-1.33420129954301	0.0346756	down	12	104909654	104928694	-	hsa_circ_0003012|hsa-circRNA10094-14:circbase|deepbase	ENSG00000136052	ENST00000258538	ensembl_havana	Q96JW4	84102	SLC41A2	solute carrier family 41 member 2 [Source:HGNC Symbol;Acc:HGNC:31045]	exon start=circRNA start	exon end!=circRNA end	-	0	44.1364	48.6746	0	0	0	0	0	0	3	3	0	0	0	0	0
CBT15_circR_2390	-1.33420129954301	0.0346756	down	7	116110707	116112038	-	hsa-circRNA15285-1:deepbase	ENSG00000105967	ENST00000484212	havana	O14948	22797	TFEC	transcription factor EC [Source:HGNC Symbol;Acc:HGNC:11754]	exon start=circRNA start	exon end=circRNA end	116110708-116110926 exon:ENSE00001658192|116111992-116112038 exon:ENSE00001698561	0	44.1364	48.6746	0	0	0	0	0	0	3	3	0	0	0	0	0
CBT15_circR_1336	-1.75734137852553	0.0351975	down	19	19492305	19492712	+	hsa_circ_0006804|hsa-circRNA3968-3:circbase|deepbase	ENSG00000167491	ENST00000358713	havana	A0A024R7M6	54815	GATAD2A	GATA zinc finger domain containing 2A [Source:HGNC Symbol;Acc:HGNC:29989]	exon start=circRNA start	exon end=circRNA end	19492306-19492438 exon:ENSE00001681019|19492581-19492712 exon:ENSE00003663693	45.2286	29.4243	0	83.3471	0	58.7017	0	0	3	2	0	5	0	4	0	0
CBT15_circR_2320	-1.45840254263019	0.0348357	down	6	20546345	20548705	+	hsa_circ_0001582|hsa-circRNA6629-3:circbase|deepbase	ENSG00000145996	ENST00000274695	ensembl	Q5VV42	54901	CDKAL1	CDK5 regulatory subunit associated protein 1 like 1 [Source:HGNC Symbol;Acc:HGNC:21050]	exon start=circRNA start	exon end=circRNA end	20546346-20546523 exon:ENSE00003568970|20548593-20548705 exon:ENSE00000973384	45.2286	0	97.3492	0	0	0	0	0	3	0	6	0	0	0	0	0
CBT15_circR_2632	-1.51946720924567	0.0350186	down	9	112574056	112575251	+	hsa_circ_0002925|hsa-circRNA7772-1:circbase|deepbase	ENSG00000165185	ENST00000337530	ensembl_havana	Q8N8K9	158405	KIAA1958	KIAA1958 [Source:HGNC Symbol;Acc:HGNC:23427]	exon start=circRNA start	exon end=circRNA end	112574057-112575251 exon:ENSE00001410398	0	117.697	32.4497	0	0	0	0	0	0	8	2	0	0	0	0	0
CBT15_circR_108	1.50496	0.0346232	up	1	197583151	197617759	-	hsa_circ_0015779|hsa-circRNA8883-36:circbase|deepbase	ENSG00000213047	ENST00000235453	ensembl_havana	Q6P3S1	163486	DENND1B	DENN domain containing 1B [Source:HGNC Symbol;Acc:HGNC:28404]	exon start=circRNA start	exon end=circRNA end	197583152-197583253 exon:ENSE00001300703|197595208-197595333 exon:ENSE00001665696|197607073-197607174 exon:ENSE00001601342|197611931-197611976 exon:ENSE00003567558|197617659-197617759 exon:ENSE00003566447	0	0	0	0	0	73.3771	59.3875	0	0	0	0	0	0	5	4	0
CBT15_circR_922	-1.89053137758623	0.03652	down	15	63553714	63563008	+	hsa_circ_0008153|hsa-circRNA2609-11:circbase|deepbase	ENSG00000140455	ENST00000268049	ensembl	Q9Y6I4	9960	USP3	ubiquitin specific peptidase 3 [Source:HGNC Symbol;Acc:HGNC:12626]	exon start=circRNA start	exon end=circRNA end	63553715-63553798 exon:ENSE00003487983|63556667-63556748 exon:ENSE00003623619|63558106-63558188 exon:ENSE00003621011|63559857-63559970 exon:ENSE00003639723|63562895-63563008 exon:ENSE00003603241	120.61	29.4243	48.6746	66.6777	30.0855	0	59.3875	0	8	2	3	4	2	0	4	0
CBT15_circR_2709	1.87138	0.0370664	up	9	83682950	83686155	-	hsa_circ_0005142|hsa-circRNA15802-29:circbase|deepbase	ENSG00000135018	ENST00000257468	ensembl_havana	A0A024R284	29979	UBQLN1	ubiquilin 1 [Source:HGNC Symbol;Acc:HGNC:12508]	exon start=circRNA start	exon end=circRNA end	83682951-83683066 exon:ENSE00003565400|83686004-83686155 exon:ENSE00000982970	0	29.4243	81.1243	0	45.1283	88.0526	44.5407	107.701	0	2	5	0	3	6	3	5
CBT15_circR_2210	1.17853	0.0349195	up	5	57246299	57249576	+	hsa_circ_0002775|hsa-circRNA6276-15:circbase|deepbase	ENSG00000062194	ENST00000264779	havana	Q86WP2	65056	GPBP1	GC-rich promoter binding protein 1 [Source:HGNC Symbol;Acc:HGNC:29520]	exon start=circRNA start	exon end=circRNA end	57246300-57246484 exon:ENSE00003492392|57247075-57247215 exon:ENSE00003528720|57249409-57249576 exon:ENSE00003500337	0	0	0	0	30.0855	29.3509	44.5407	0	0	0	0	0	2	2	3	0
CBT15_circR_2782	-1.37479123693088	0.0362655	down	X	77652113	77656653	-	hsa_circ_0001932|hsa-circRNA16173-17:circbase|deepbase	ENSG00000085224	ENST00000373344	ensembl_havana	B4DLW1	546	ATRX	ATRX, chromatin remodeler [Source:HGNC Symbol;Acc:HGNC:886]	exon start=circRNA start	exon end=circRNA end	77652114-77652353 exon:ENSE00003560400|77654098-77654200 exon:ENSE00003586055|77656560-77656653 exon:ENSE00003545330	0	73.5607	32.4497	0	0	0	0	0	0	5	2	0	0	0	0	0
CBT15_circR_57	1.47254	0.0366597	up	1	159050725	159051068	+	-	ENSG00000163565	ENST00000295809	havana	Q16666	3428	IFI16	interferon gamma inducible protein 16 [Source:HGNC Symbol;Acc:HGNC:5395]	transcript start<=circRNA start	transcript end>=circRNA end	-	0	0	0	0	60.171	73.3771	0	0	0	0	0	0	4	5	0	0
CBT15_circR_219	-1.90285060303918	0.0382493	down	1	35470862	35479212	-	hsa_circ_0011571|hsa-circRNA8430-2:circbase|deepbase	ENSG00000142687	ENST00000325722	ensembl_havana	Q8IZA0	79932	KIAA0319L	KIAA0319 like [Source:HGNC Symbol;Acc:HGNC:30071]	exon start=circRNA start	exon end=circRNA end	35470863-35470960 exon:ENSE00003520996|35474805-35474906 exon:ENSE00003649893|35478966-35479212 exon:ENSE00003474010	90.4572	44.1364	32.4497	0	0	88.0526	0	0	6	3	2	0	0	6	0	0
CBT15_circR_671	-1.49697379381415	0.0385157	down	12	51055834	51056502	+	hsa_circ_0004313|hsa-circRNA1770-5:circbase|deepbase	ENSG00000050426	ENST00000262055	havana	Q6P1Q0	25875	LETMD1	LETM1 domain containing 1 [Source:HGNC Symbol;Acc:HGNC:24241]	exon start=circRNA start	exon end=circRNA end	51055835-51056021 exon:ENSE00003570662|51056144-51056245 exon:ENSE00003579462|51056350-51056502 exon:ENSE00003611934	60.3048	0	64.8995	0	0	29.3509	0	0	4	0	4	0	0	2	0	0
CBT15_circR_572	-1.65894481722207	0.039882	down	12	104927972	104931791	-	hsa_circ_0097108:Rybak-Wolf2015	ENSG00000136052	ENST00000258538	ensembl_havana	Q96JW4	84102	SLC41A2	solute carrier family 41 member 2 [Source:HGNC Symbol;Acc:HGNC:31045]	exon start=circRNA start	exon end!=circRNA end	-	30.1524	102.985	0	50.0083	0	44.0263	0	0	2	7	0	3	0	3	0	0
CBT15_circR_2204	-1.77905687380253	0.0400592	down	5	50759642	50763242	+	hsa_circ_0006787|hsa-circRNA6260-4:circbase|deepbase	ENSG00000151883	ENST00000281631	havana	Q8N3A8	79668	PARP8	poly(ADP-ribose) polymerase family member 8 [Source:HGNC Symbol;Acc:HGNC:26124]	exon start=circRNA start	exon end=circRNA end	50759643-50759732 exon:ENSE00003624524|50760292-50760362 exon:ENSE00003479261|50761821-50761898 exon:ENSE00003554318|50763148-50763242 exon:ENSE00003585559	0	29.4243	32.4497	100.017	45.1283	0	0	0	0	2	2	6	3	0	0	0
CBT15_circR_1579	2.57219	0.0391966	up	2	68490189	68545312	+	hsa_circ_0001023|hsa-circRNA4471-17:circbase|deepbase	ENSG00000169621	ENST00000303795	ensembl_havana	Q8TCW9	10887	APLF	prokineticin receptor 1	exon start=circRNA start	exon end=circRNA end	68490190-68490261 exon:ENSE00001321156|68502731-68502903 exon:ENSE00001305069|68513080-68513227 exon:ENSE00001326939|68513548-68513680 exon:ENSE00001309418|68526061-68526242 exon:ENSE00003526042|68537872-68538227 exon:ENSE00003586373|68545187-68545312 exon:ENSE00003619655	30.1524	44.1364	0	0	0	0	0	107.701	2	3	0	0	0	0	0	5
CBT15_circR_1546	-1.26260517953695	0.040204	down	2	45546731	45562756	-	hsa_circ_0000997|hsa-circRNA12491-8:circbase|deepbase	ENSG00000068784	ENST00000263736	ensembl_havana	Q8N5C6	55133	SRBD1	S1 RNA binding domain 1 [Source:HGNC Symbol;Acc:HGNC:25521]	exon start=circRNA start	exon end=circRNA end	45546732-45546839 exon:ENSE00003638927|45547522-45547612 exon:ENSE00003544055|45551125-45551282 exon:ENSE00003694516|45553623-45553730 exon:ENSE00003488067|45562653-45562756 exon:ENSE00003657505	45.2286	0	48.6746	0	0	0	0	0	3	0	3	0	0	0	0	0
CBT15_circR_1856	-1.26260517953695	0.040204	down	3	172251259	172307501	+	hsa_circ_0067991|hsa-circRNA5805-40:circbase|deepbase	ENSG00000075420	ENST00000336824	ensembl_havana	Q53EP0	64778	FNDC3B	fibronectin type III domain containing 3B [Source:HGNC Symbol;Acc:HGNC:24670]	exon start=circRNA start	exon end=circRNA end	172251260-172251541 exon:ENSE00003575847|172285926-172285984 exon:ENSE00003658189|172295363-172295514 exon:ENSE00003494912|172298728-172298787 exon:ENSE00003669054|172307363-172307501 exon:ENSE00003524120	45.2286	0	48.6746	0	0	0	0	0	3	0	3	0	0	0	0	0
CBT15_circR_1237	-1.24524184115227	0.0404516	down	18	21765771	21804014	+	hsa_circ_0007504|hsa-circRNA3625-24:circbase|deepbase	ENSG00000101752	ENST00000261537	ensembl_havana	Q86YT6	57534	MIB1	mindbomb E3 ubiquitin protein ligase 1 [Source:HGNC Symbol;Acc:HGNC:21086]	exon start=circRNA start	exon end=circRNA end	21765772-21765943 exon:ENSE00003654194|21768623-21768752 exon:ENSE00003529398|21773624-21773728 exon:ENSE00003477681|21778103-21778169 exon:ENSE00003497912|21779481-21779685 exon:ENSE00003478350|21791374-21791557 exon:ENSE00001204680|21798084-21798228 exon:ENSE00003481854|21799841-21799974 exon:ENSE00003460126|21803907-21804014 exon:ENSE00003515790	0	29.4243	48.6746	0	0	0	0	0	0	2	3	0	0	0	0	0
CBT15_circR_1790	-1.24524184115227	0.0404516	down	3	122730272	122730463	-	-	ENSG00000173193	ENST00000460683	havana	Q460N5	54625	PARP14	poly(ADP-ribose) polymerase family member 14 [Source:HGNC Symbol;Acc:HGNC:29232]	transcript start<=circRNA start	transcript end>=circRNA end	-	0	29.4243	48.6746	0	0	0	0	0	0	2	3	0	0	0	0	0
CBT15_circR_1850	-1.26605194564733	0.0406169	down	3	171188701	171194635	-	hsa_circ_0002387|hsa-circRNA13828-12:circbase|deepbase	ENSG00000154310	ENST00000284483	ensembl_havana	Q9UKE5	23043	TNIK	TRAF2 and NCK interacting kinase [Source:HGNC Symbol;Acc:HGNC:30765]	exon start=circRNA start	exon end=circRNA end	171188702-171188832 exon:ENSE00002336461|171190697-171190787 exon:ENSE00001309385|171194525-171194635 exon:ENSE00001327321	60.3048	0	32.4497	0	0	0	0	0	4	0	2	0	0	0	0	0
CBT15_circR_2705	-1.26605194564733	0.0406169	down	9	83677726	83678599	-	hsa_circ_0001865|hsa-circRNA15802-5:circbase|deepbase	ENSG00000135018	ENST00000257468	ensembl_havana	A0A024R284	29979	UBQLN1	ubiquilin 1 [Source:HGNC Symbol;Acc:HGNC:12508]	exon start=circRNA start	exon end=circRNA end	83677727-83677961 exon:ENSE00003585993|83678441-83678599 exon:ENSE00003652600	60.3048	0	32.4497	0	0	0	0	0	4	0	2	0	0	0	0	0
CBT15_circR_786	-2.15323645159428	0.0431359	down	14	102040235	102040673	+	hsa_circ_0002398|hsa-circRNA2437-90:circbase|deepbase	ENSG00000197102	ENST00000360184	ensembl_havana	Q14204	1778	DYNC1H1	dynein cytoplasmic 1 heavy chain 1 [Source:HGNC Symbol;Acc:HGNC:2961]	exon start=circRNA start	exon end=circRNA end	102040236-102040410 exon:ENSE00003660248|102040598-102040673 exon:ENSE00003665703	90.4572	88.2728	0	166.694	30.0855	0	44.5407	0	6	6	0	10	2	0	3	0
CBT15_circR_1802	1.39036	0.0411837	up	3	134175608	134195182	-	hsa_circ_0003633|hsa-circRNA13755-21:circbase|deepbase	ENSG00000163785	ENST00000460933	havana	Q59FQ5	6259	RYK	receptor-like tyrosine kinase [Source:HGNC Symbol;Acc:HGNC:10481]	exon start=circRNA start	exon end=circRNA end	134175609-134175768 exon:ENSE00003698594|134175930-134176039 exon:ENSE00003695782|134177941-134178073 exon:ENSE00003697038|134183002-134183071 exon:ENSE00003599153|134188837-134188923 exon:ENSE00003621361|134191849-134191983 exon:ENSE00003745446|134195082-134195182 exon:ENSE00001239490	0	0	0	0	0	58.7017	59.3875	0	0	0	0	0	0	4	4	0
CBT15_circR_868	-2.32190059613911	0.0433125	down	14	99257470	99257839	-	hsa_circ_0033144|hsa-circRNA10582-2:circbase|deepbase	ENSG00000127152	ENST00000345514	ensembl_havana	L8B7P7	64919	BCL11B	B cell CLL/lymphoma 11B [Source:HGNC Symbol;Acc:HGNC:13222]	exon start=circRNA start	exon end=circRNA end	99257471-99257839 exon:ENSE00000870344	105.533	0	502.971	0	0	58.7017	0	0	7	0	31	0	0	4	0	0
CBT15_circR_1505	-2.03343420029171	0.0439745	down	2	241160331	241163401	+	hsa_circ_0119487|hsa-circRNA4879-5:Rybak-Wolf2015|deepbase	ENSG00000115685	ENST00000234038	ensembl_havana	Q15435	5510	PPP1R7	protein phosphatase 1 regulatory subunit 7 [Source:HGNC Symbol;Acc:HGNC:9295]	exon start=circRNA start	exon end=circRNA end	241160332-241160494 exon:ENSE00003479245|241163285-241163401 exon:ENSE00003576075	0	73.5607	113.574	33.3388	0	0	89.0813	0	0	5	7	2	0	0	6	0
CBT15_circR_1411	-1.1613635290262	0.0432017	down	2	135709432	135710231	+	hsa_circ_0056586|hsa-circRNA4643-21:circbase|deepbase	ENSG00000048991	ENST00000264160	ensembl_havana	Q15032	23518	R3HDM1	R3H domain containing 1 [Source:HGNC Symbol;Acc:HGNC:9757]	exon start=circRNA start	exon end=circRNA end	135709433-135709536 exon:ENSE00000964083|135710059-135710231 exon:ENSE00001705767	0	44.1364	32.4497	0	0	0	0	0	0	3	2	0	0	0	0	0
CBT15_circR_2451	-1.1613635290262	0.0432017	down	7	24623665	24668660	+	hsa_circ_0001686|hsa-circRNA7013-28:circbase|deepbase	ENSG00000105926	ENST00000222644	havana	A0A024RA25	51678	MPP6	membrane palmitoylated protein 6 [Source:HGNC Symbol;Acc:HGNC:18167]	exon start=circRNA start	exon end=circRNA end	24623666-24623784 exon:ENSE00000831999|24641716-24641868 exon:ENSE00003604225|24649612-24649764 exon:ENSE00003531399|24650485-24650712 exon:ENSE00003788852|24663590-24663721 exon:ENSE00000673953|24665588-24665687 exon:ENSE00003489310|24666021-24666089 exon:ENSE00003384137|24668499-24668660 exon:ENSE00003556537	0	44.1364	32.4497	0	0	0	0	0	0	3	2	0	0	0	0	0
CBT15_circR_2056	1.35594	0.043792	up	4	36210389	36229645	-	hsa_circ_0069397|hsa-circRNA13974-5:circbase|deepbase	ENSG00000047365	ENST00000303965	ensembl_havana	Q8WZ64	116984	ARAP2	ArfGAP with RhoGAP domain, ankyrin repeat and PH domain 2 [Source:HGNC Symbol;Acc:HGNC:16924]	exon start=circRNA start	exon end=circRNA end	36210390-36210743 exon:ENSE00003480890|36212396-36212487 exon:ENSE00003667241|36213243-36213319 exon:ENSE00003605342|36214422-36214480 exon:ENSE00003481107|36228582-36229645 exon:ENSE00003682967	0	0	0	0	60.171	58.7017	0	0	0	0	0	0	4	4	0	0
CBT15_circR_2480	-1.77988498444291	0.045933	down	7	77571077	77600806	+	hsa_circ_0080835|hsa-circRNA7132-17:circbase|deepbase	ENSG00000127947	ENST00000248594	ensembl_havana	Q05209	5782	PTPN12	protein tyrosine phosphatase, non-receptor type 12 [Source:HGNC Symbol;Acc:HGNC:9645]	exon start=circRNA start	exon end=circRNA end	77571078-77571186 exon:ENSE00003466075|77581427-77581503 exon:ENSE00003542684|77583555-77583650 exon:ENSE00003636482|77585543-77585581 exon:ENSE00003520651|77592185-77592256 exon:ENSE00003786473|77597842-77597901 exon:ENSE00003676521|77600664-77600806 exon:ENSE00000698025	45.2286	44.1364	64.8995	0	0	88.0526	0	0	3	3	4	0	0	6	0	0
CBT15_circR_103	-1.25497364776051	0.0451488	down	1	186893010	186911389	+	hsa-circRNA667-1:deepbase	ENSG00000116711	ENST00000367466	ensembl_havana	P47712	5321	PLA2G4A	phospholipase A2 group IVA [Source:HGNC Symbol;Acc:HGNC:9035]	exon start=circRNA start	exon end=circRNA end	186893011-186893159 exon:ENSE00003496914|186894098-186894211 exon:ENSE00003678248|186906965-186907002 exon:ENSE00003626987|186911248-186911389 exon:ENSE00003556145	45.2286	58.8486	0	0	0	0	0	0	3	4	0	0	0	0	0	0
CBT15_circR_474	-1.25497364776051	0.0451488	down	11	3768580	3776021	-	hsa_circ_0007401|hsa-circRNA9376-126:circbase|deepbase	ENSG00000110713	ENST00000324932	havana	P52948	4928	NUP98	nucleoporin 98 [Source:HGNC Symbol;Acc:HGNC:8068]	exon start=circRNA start	exon end=circRNA end	3768581-3768744 exon:ENSE00001112039|3771748-3771928 exon:ENSE00000891055|3773632-3773739 exon:ENSE00000891053|3775882-3776021 exon:ENSE00001057882	45.2286	58.8486	0	0	0	0	0	0	3	4	0	0	0	0	0	0
CBT15_circR_2242	-1.25497364776051	0.0451488	down	5	95755395	95763620	+	hsa_circ_0007444|hsa-circRNA6364-34:circbase|deepbase	ENSG00000164292	ENST00000379982	ensembl_havana	O94955	22836	RHOBTB3	Rho related BTB domain containing 3 [Source:HGNC Symbol;Acc:HGNC:18757]	exon start=circRNA start	exon end=circRNA end	95755396-95755761 exon:ENSE00003627326|95763508-95763620 exon:ENSE00001083146	45.2286	58.8486	0	0	0	0	0	0	3	4	0	0	0	0	0	0
CBT15_circR_2588	-1.25497364776051	0.0451488	down	8	69755423	69761875	-	hsa_circ_0001809|hsa-circRNA15515-3:circbase|deepbase	ENSG00000137571	ENST00000260126	ensembl_havana	B3KUC7	81796	SLCO5A1	solute carrier organic anion transporter family member 5A1 [Source:HGNC Symbol;Acc:HGNC:19046]	exon start=circRNA start	exon end=circRNA end	69755424-69755641 exon:ENSE00003491283|69761743-69761875 exon:ENSE00003635133	45.2286	58.8486	0	0	0	0	0	0	3	4	0	0	0	0	0	0
CBT15_circR_1035	-1.77967101872633	0.0487966	down	16	31722625	31723353	+	hsa_circ_0007059|hsa-circRNA2982-4:circbase|deepbase	ENSG00000197302	ENST00000316491	ensembl_havana	Q7Z2F6	124411	ZNF720	zinc finger protein 720 [Source:HGNC Symbol;Acc:HGNC:26987]	exon start=circRNA start	exon end=circRNA end	31722626-31722752 exon:ENSE00003507484|31723258-31723353 exon:ENSE00003636005	75.381	44.1364	48.6746	100.017	75.2138	0	29.6938	0	5	3	3	6	5	0	2	0
CBT15_circR_1158	-1.28723256007974	0.0458874	down	17	47742609	47743192	+	-	ENSG00000073861	ENST00000177694	ensembl_havana	Q9UL17	30009	TBX21	T-box 21 [Source:HGNC Symbol;Acc:HGNC:11599]	exon start=circRNA start	exon end=circRNA end	47742610-47742764 exon:ENSE00000735504|47743071-47743192 exon:ENSE00000735501	75.381	29.4243	0	0	0	0	0	0	5	2	0	0	0	0	0	0
CBT15_circR_2739	2.29823	0.0451722	up	X	118584734	118590302	+	hsa_circ_0091382|hsa-circRNA8128-26:circbase|deepbase	ENSG00000147251	ENST00000276202	ensembl_havana	Q5JSL3	139818	DOCK11	dedicator of cytokinesis 11 [Source:HGNC Symbol;Acc:HGNC:23483]	exon start=circRNA start	exon end=circRNA end	118584735-118584857 exon:ENSE00003631391|118585041-118585117 exon:ENSE00003651389|118588137-118588321 exon:ENSE00000979332|118588413-118588478 exon:ENSE00000979333|118590210-118590302 exon:ENSE00000979334	30.1524	0	32.4497	0	0	0	0	86.1606	2	0	2	0	0	0	0	4
CBT15_circR_1665	1.47803	0.0470122	up	20	50512998	50513150	+	-	ENSG00000196396	ENST00000371621	ensembl_havana	A8K3M3	5770	PTPN1	protein tyrosine phosphatase, non-receptor type 1 [Source:HGNC Symbol;Acc:HGNC:9642]	transcript start<=circRNA start	transcript end>=circRNA end	-	0	0	0	0	150.428	44.0263	0	0	0	0	0	0	10	3	0	0
CBT15_circR_92	-1.07170489352655	0.0491549	down	1	1804418	1806538	-	hsa_circ_0000007|hsa-circRNA8255-4:circbase|deepbase	ENSG00000078369	ENST00000378609	ensembl_havana	A0A024R056	2782	GNB1	G protein subunit beta 1 [Source:HGNC Symbol;Acc:HGNC:4396]	exon start=circRNA start	exon end=circRNA end	1804419-1804581 exon:ENSE00003609842|1806475-1806538 exon:ENSE00003629446	0	29.4243	32.4497	0	0	0	0	0	0	2	2	0	0	0	0	0
CBT15_circR_170	-1.07170489352655	0.0491549	down	1	236178413	236183906	+	hsa_circ_0004595|hsa-circRNA804-9:circbase|deepbase	ENSG00000077585	ENST00000366592	ensembl_havana	O60478	7107	GPR137B	G protein-coupled receptor 137B [Source:HGNC Symbol;Acc:HGNC:11862]	exon start=circRNA start	exon end=circRNA end	236178414-236178636 exon:ENSE00003577777|236179879-236180028 exon:ENSE00003741263|236183778-236183906 exon:ENSE00003694495	0	29.4243	32.4497	0	0	0	0	0	0	2	2	0	0	0	0	0
CBT15_circR_495	-1.07170489352655	0.0491549	down	11	62638982	62639731	-	hsa_circ_0008011|hsa-circRNA9524-1:circbase|deepbase	ENSG00000089597	ENST00000346178	ensembl_havana	Q14697	23193	GANAB	glucosidase II alpha subunit [Source:HGNC Symbol;Acc:HGNC:4138]	exon start=circRNA start	exon end=circRNA end	62638983-62639110 exon:ENSE00003503823|62639359-62639467 exon:ENSE00003517611|62639627-62639731 exon:ENSE00003465153	0	29.4243	32.4497	0	0	0	0	0	0	2	2	0	0	0	0	0
