# Supplementary material for: Long Noncoding RNA and Circular RNA Expression Profiles of Monocyte-Derived Dendritic Cells in Autoimmune Hepatitis
Source: Front Pharmacol. 2021 Dec 6;12:792138. doi: 10.3389/fphar.2021.792138 (PMC8685411; doi:10.3389/fphar.2021.792138)
Supplement: Supplementary file 8 [file Table4.XLSX]

## Sheet: Sheet1
ID	logFC	Pvalue	regulation	pos_info	track_gene	gene_pos	ref_pos_info	ensembl	entrez	uniprot	symbol	description	H|H1	H|H2	H|H3	A|A3	A|A4	A|A5
ENST00000333511	7.09171	1.32416e-06	up	19:+:572565-583493	MERGE.14444	19:+:571277-583493	19:+:572565-583493	ENSG00000172270	682	P35613	BSG	basigin (Ok blood group) [Source:HGNC Symbol;Acc:HGNC:1116]	0.30075	0.32893	0.29074	48.9877	31.7109	40.4359
ENST00000617246	14.481	1.87107e-07	up	3:+:188225405-188890671	MERGE.21593	3:+:188152980-188892797	3:+:188225405-188890671	ENSG00000145012	4026	Q93052	LPP	LIM domain containing preferred translocation partner in lipoma [Source:HGNC Symbol;Acc:HGNC:6679]	0	0	0	7.36958	11.9533	13.8745
ENST00000525665	10.5369	2.24793e-07	up	11:+:237000-252966	MERGE.4317	11:+:236546-252984	11:+:237000-252966	ENSG00000185627	5719	Q9UNM6	PSMD13	proteasome 26S subunit, non-ATPase 13 [Source:HGNC Symbol;Acc:HGNC:9558]	0	0	0	6.87342	7.78509	7.14112
ENST00000646804	-10.6006255938925	2.84963e-07	down	13:-:47942689-48037942	MERGE.7794	13:-:47745736-48037968	13:-:47942689-48037942	ENSG00000136143	8803	Q9Y4T0	SUCLA2	succinate-CoA ligase ADP-forming beta subunit [Source:HGNC Symbol;Acc:HGNC:11448]	6.74826	5.41224	5.11807	0	0	0
ENST00000564879	-9.81981459771761	4.13507e-07	down	16:+:2498322-2505733	MERGE.10442	16:+:2475051-2531422	16:+:2498322-2505733	ENSG00000162065	57465	Q9ULP9	TBC1D24	TBC1 domain family member 24 [Source:HGNC Symbol;Acc:HGNC:29203]	1.49887	1.46573	1.40711	0	0	0
ENST00000283943	-10.5682728254371	4.71569e-07	down	2:-:229763838-229922009	MERGE.18006	2:-:229763838-229923239	2:-:229763838-229922009	ENSG00000153827	9320	Q14669	TRIP12	thyroid hormone receptor interactor 12 [Source:HGNC Symbol;Acc:HGNC:12306]	1.77483	1.10837	1.14097	0	0	0
MERGE.20276.3	-10.5268886533489	6.12009e-07	down	3:+:32685206-32773714	MERGE.20276	3:+:32685145-32773875	-	-	-	-	-	-	5.17143	6.26104	4.1029	0	0	0
ENST00000441902	-9.43794329382405	5.74265e-07	down	1:+:151198553-151248149	MERGE.1950	1:+:151197949-151249536	1:+:151198553-151248149	ENSG00000143398	8394	Q99755	PIP5K1A	phosphatidylinositol-4-phosphate 5-kinase type 1 alpha [Source:HGNC Symbol;Acc:HGNC:8994]	3.00407	2.3339	2.5107	0	0	0
ENST00000560451	-10.1917504264914	7.33552e-07	down	15:+:90902695-90921191	MERGE.10171	15:+:90902218-90922584	15:+:90902695-90921191	ENSG00000196547	4122	P49641	MAN2A2	mannosidase alpha class 2A member 2 [Source:HGNC Symbol;Acc:HGNC:6825]	2.52234	1.94701	1.51438	0	0	0
ENST00000557924	9.1512	6.57906e-07	up	15:-:58879560-58933599	MERGE.9676	15:-:58879045-58933653	15:-:58879560-58933599	ENSG00000137776	79811	Q9NWH9	SLTM	SAFB like transcription modulator [Source:HGNC Symbol;Acc:HGNC:20709]	0	0	0	1.33762	1.61839	1.48887
ENST00000332220	-10.6294116368941	8.10207e-07	down	1:+:42682440-42697262	MERGE.926	1:+:42682427-42702349	1:+:42682440-42697262	ENSG00000065978	4904	P67809	YBX1	Y-box binding protein 1 [Source:HGNC Symbol;Acc:HGNC:8014]	24.0352	17.0464	12.839	0	0	0
MERGE.5614.4	-9.39209953556708	7.253e-07	down	11:-:104942868-104968547	MERGE.5614	11:-:104942866-105023229	-	-	-	-	-	-	4.7995	4.23808	3.73096	0	0	0
ENST00000592529	-9.25968252061672	7.90481e-07	down	19:-:44475644-44500523	ENSG00000167384	19:-:44474428-44500524	19:-:44475644-44500523	ENSG00000167384	7733	Q9UJW8	ZNF180	zinc finger protein 180 [Source:HGNC Symbol;Acc:HGNC:12970]	2.13042	1.36857	1.79151	0	0	0
MERGE.25803.8	-9.90511367950801	8.53313e-07	down	7:+:6390122-6403977	MERGE.25803	7:+:6367885-6403977	-	-	-	-	-	-	3.24482	2.10235	2.92363	0	0.00437	0
ENST00000354906	9.38516	1.14025e-06	up	1:+:222628474-222654661	MERGE.2837	1:+:222618086-222668012	1:+:222628474-222654661	ENSG00000154305	375056	Q5JRA6	MIA3	MIA family member 3, ER export factor [Source:HGNC Symbol;Acc:HGNC:24008]	0	0	0	1.86121	1.37472	2.03551
ENST00000353555	-9.10590282242744	2.48234e-06	down	19:+:572578-583493	MERGE.14444	19:+:571277-583493	19:+:572578-583493	ENSG00000172270	682	P35613	BSG	basigin (Ok blood group) [Source:HGNC Symbol;Acc:HGNC:1116]	103.226	68.7926	59.6015	0.12451	0.08095	0.1913
ENST00000642936	-9.3494625987218	1.50923e-06	down	16:+:2047986-2088716	MERGE.10467	16:+:2047465-2089487	16:+:2047986-2088716	ENSG00000103197	7249	P49815	TSC2	TSC complex subunit 2 [Source:HGNC Symbol;Acc:HGNC:12363]	1.32689	1.03109	0.78281	0	0	0
ENST00000285279	-8.81826549751344	1.52072e-06	down	7:-:55470613-55572525	MERGE.26134	7:-:55436056-55572988	7:-:55470613-55572525	ENSG00000154978	81552	Q96AW1	VOPP1	VOPP1, WBP1/VOPP1 family member [Source:HGNC Symbol;Acc:HGNC:34518]	1.03011	1.46721	1.50717	0	0	0
ENST00000554482	-8.34203688088808	1.70559e-06	down	14:-:74479942-74493242	MERGE.8689	14:-:74476192-74494177	14:-:74479942-74493242	ENSG00000119655	10577	P61916	NPC2	NPC intracellular cholesterol transporter 2 [Source:HGNC Symbol;Acc:HGNC:14537]	4.99203	3.61835	6.21131	0	0	0
MERGE.3901.1	-9.71504466964634	1.99728e-06	down	10:-:95663327-95693901	MERGE.3901	10:-:95663327-95694143	-	-	-	-	-	-	3.56368	1.66629	3.81543	0	0	0
ENST00000416457	-10.5871758976169	2.17297e-06	down	3:+:32704818-32773714	MERGE.20276	3:+:32685145-32773875	3:+:32704818-32773714	ENSG00000182973	25904	Q9H9A5	CNOT10	CCR4-NOT transcription complex subunit 10 [Source:HGNC Symbol;Acc:HGNC:23817]	5.27043	9.8298	4.7808	0	0	0
ENST00000262929	-8.01919471219916	1.85424e-06	down	20:-:1564384-1588632	MERGE.18182	20:-:1516759-1708200	20:-:1564384-1588632	ENSG00000101307	10326	O00241	SIRPB1	signal regulatory protein beta 1 [Source:HGNC Symbol;Acc:HGNC:15928]	1.53735	1.0899	1.50137	0	0	0
MERGE.23303.1	-10.7505967346438	2.66746e-06	down	5:-:82273358-82278354	MERGE.23303	5:-:82273358-82278577	-	-	-	-	-	-	4.93155	2.47994	7.28885	0	0	0
ENST00000320063	-7.90335246076235	2.09504e-06	down	12:-:109948062-109996291	MERGE.7210	12:-:109929792-109996389	12:-:109948062-109996291	ENSG00000139436	9815	Q14161	GIT2	GIT ArfGAP 2 [Source:HGNC Symbol;Acc:HGNC:4273]	1.14327	0.81046	1.06138	0	0	0
ENST00000472892	7.93929	2.37372e-06	up	10:+:112446999-112449659	MERGE.4113	10:+:112446998-112818744	10:+:112446999-112449659	ENSG00000151532	143187	Q96AJ9	VTI1A	vesicle transport through interaction with t-SNAREs 1A [Source:HGNC Symbol;Acc:HGNC:17792]	0	0	0	1.33118	2.01938	1.31388
ENST00000324816	-8.04803417295426	2.97235e-06	down	6:+:32153999-32163680	MERGE.24624	6:+:32153441-32171978	6:+:32153999-32163680	ENSG00000221988	9374	Q9UMR5	PPT2	palmitoyl-protein thioesterase 2 [Source:HGNC Symbol;Acc:HGNC:9326]	1.06702	1.3211	1.00792	0	0	0
ENST00000323926	10.4558	4.37926e-06	up	2:-:215360454-215436068	MERGE.17892	2:-:215360440-215436172	2:-:215360454-215436068	ENSG00000115414	2335	Q6MZF4	FN1	fibronectin 1 [Source:HGNC Symbol;Acc:HGNC:3778]	0	0	0	1.77726	1.88341	0.639
ENST00000526816	-9.08350352350005	4.49774e-06	down	19:-:42089790-42132427	MERGE.15579	19:-:42086110-42196585	19:-:42089790-42132427	ENSG00000028277	5452	P09086	POU2F2	POU class 2 homeobox 2 [Source:HGNC Symbol;Acc:HGNC:9213]	1.09889	1.06955	2.58401	0	0	0
ENST00000556854	-7.91634093396631	4.01681e-06	down	14:-:20311704-20333303	MERGE.8084	14:-:20311368-20333312	14:-:20311704-20333303	ENSG00000100814	57820	Q9NPC3	CCNB1IP1	cyclin B1 interacting protein 1 [Source:HGNC Symbol;Acc:HGNC:19437]	2.12819	1.50764	1.3474	0	0	0
ENST00000377493	-8.92518548287485	4.78454e-06	down	1:+:7961701-7985281	MERGE.209	1:+:7954291-7986875	1:+:7961701-7985281	ENSG00000116288	11315	V9HWC2	PARK7	Parkinsonism associated deglycase [Source:HGNC Symbol;Acc:HGNC:16369]	3.34591	7.26208	6.00098	0	0	0
ENST00000217074	-8.64529517528151	5.20076e-06	down	20:+:44910062-44930726	MERGE.18612	20:+:44910062-44959035	20:+:44910062-44930726	ENSG00000101104	80336	Q4VXU2	PABPC1L	poly(A) binding protein cytoplasmic 1 like [Source:HGNC Symbol;Acc:HGNC:15797]	3.86531	1.51953	3.50428	0	0	0
MERGE.14477.3	-7.85429119879524	4.89201e-06	down	19:-:1107637-1111062	MERGE.14477	19:-:1107636-1174283	-	-	-	-	-	-	0.83519	1.39085	1.13748	0	0	0
MERGE.7415.3	-4.78510799374285	1.9258e-05	down	12:+:122127888-122147347	MERGE.7415	12:+:122078722-122147347	-	-	-	-	-	-	5.29379	6.36624	9.55971	0.28443	0.29268	0.15732
ENST00000442505	-7.44214012347828	5.21955e-06	down	1:-:210265636-210267241	MERGE.2736	1:-:210265636-210267241	1:-:210265636-210267241	ENSG00000228110	100131961	-	ST13P19	ST13, Hsp70 interacting protein pseudogene 19 [Source:HGNC Symbol;Acc:HGNC:38862]	1.80971	1.08655	1.26141	0	0	0
MERGE.3525.4	7.36365	5.57071e-06	up	10:+:49942069-49981370	MERGE.3525	10:+:49942033-50010499	-	-	-	-	-	-	0	0	0	1.23161	1.13244	1.67055
ENST00000530625	7.24218	5.98017e-06	up	11:+:62728069-62735564	MERGE.4976	11:+:62728069-62740293	11:+:62728069-62735564	ENSG00000162222	283237	Q8N5M4	TTC9C	tetratricopeptide repeat domain 9C [Source:HGNC Symbol;Acc:HGNC:28432]	0	0	0	1.54947	1.86183	2.42307
ENST00000441194	7.97225	6.81946e-06	up	10:-:97469653-97498432	MERGE.3948	10:-:97458324-97498794	10:-:97469653-97498432	ENSG00000155229	64210	Q96T76	MMS19	MMS19 homolog, cytosolic iron-sulfur assembly component [Source:HGNC Symbol;Acc:HGNC:13824]	0	0	0	1.40949	2.1957	3.07108
ENST00000403997	7.38298	6.56841e-06	up	1:-:1218523-1228596	MERGE.73	1:-:1216908-1232031	1:-:1218523-1228596	ENSG00000078808	51150	Q9BRK5	SDF4	stromal cell derived factor 4 [Source:HGNC Symbol;Acc:HGNC:24188]	0	0	0	1.70438	1.41505	2.27179
ENST00000575288	-7.47539402435928	6.84275e-06	down	17:-:1520213-1562746	MERGE.11889	17:-:1517623-1563108	17:-:1520213-1562746	ENSG00000174238	5306	Q00169	PITPNA	phosphatidylinositol transfer protein alpha [Source:HGNC Symbol;Acc:HGNC:9001]	1.67117	1.11679	1.00043	0	0	0
MERGE.12111.4	9.63029	8.71983e-06	up	17:+:8039101-8071420	MERGE.12111	17:+:8039017-8072533	-	-	-	-	-	-	0	0	0	4.43912	2.45612	7.35728
ENST00000378292	-7.08045498638993	7.37941e-06	down	9:-:35681992-35690056	ENSG00000198467	9:-:35681992-35690121	9:-:35681992-35690056	ENSG00000198467	7169	P07951	TPM2	tropomyosin 2 [Source:HGNC Symbol;Acc:HGNC:12011]	1.32266	0.81785	0.92317	0	0	0
ENST00000517500	8.53255	9.02987e-06	up	8:+:22551927-22566694	MERGE.27301	8:+:22544986-22575788	8:+:22551927-22566694	ENSG00000120896	10174	O60504	SORBS3	sorbin and SH3 domain containing 3 [Source:HGNC Symbol;Acc:HGNC:30907]	0	0	0	3.46818	3.03598	1.2461
MERGE.10942.3	8.68694	9.13034e-06	up	16:+:28553926-28604432	MERGE.10942	16:+:28553915-28604519	-	-	-	-	-	-	0	0	0	3.78213	4.71802	1.56891
ENST00000377507	4.03459	2.39654e-05	up	1:-:7919847-7940866	MERGE.202	1:-:7915894-7943165	1:-:7919847-7940866	ENSG00000049249	3604	Q07011	TNFRSF9	TNF receptor superfamily member 9 [Source:HGNC Symbol;Acc:HGNC:11924]	0.43125	0.31342	0.46828	6.93194	6.46245	4.7021
ENST00000309863	12.0951	1.3698e-05	up	2:+:108448561-108509398	MERGE.17119	2:+:108448561-108509415	2:+:108448561-108509398	ENSG00000135968	9648	Q8IWJ2	GCC2	GRIP and coiled-coil domain containing 2 [Source:HGNC Symbol;Acc:HGNC:23218]	0	0	0	4.61399	2.18037	10.5676
ENST00000639824	9.82516	1.44944e-05	up	1:-:244853982-244858080	MERGE.3035	1:-:244840638-244864560	1:-:244853982-244858080	ENSG00000153187	3192	Q96BA7	HNRNPU	heterogeneous nuclear ribonucleoprotein U [Source:HGNC Symbol;Acc:HGNC:5048]	0	0	0	3.04127	3.74398	10.6598
ENST00000460607	10.3562	1.60011e-05	up	1:-:35017250-35031847	MERGE.792	1:-:34974356-35031968	1:-:35017250-35031847	ENSG00000163867	9204	O95789	ZMYM6	zinc finger MYM-type containing 6 [Source:HGNC Symbol;Acc:HGNC:13050]	0	0	0	1.74392	6.19393	6.90576
ENST00000517648	-8.88675375085655	1.49456e-05	down	8:-:133038427-133102612	MERGE.28114	8:-:133027077-133103054	8:-:133038427-133102612	ENSG00000155926	6503	Q13239	SLA	Src like adaptor [Source:HGNC Symbol;Acc:HGNC:10902]	6.19945	6.33727	2.4805	0	0	0
ENST00000496834	-7.54386938756439	1.47555e-05	down	11:+:3808594-3826330	MERGE.4441	11:+:3797724-3826371	11:+:3808594-3826330	ENSG00000148985	27315	A0A024RCD5	PGAP2	post-GPI attachment to proteins 2 [Source:HGNC Symbol;Acc:HGNC:17893]	0.69543	0.88116	1.96607	0	0	0
ENST00000426820	9.36512	1.68995e-05	up	1:+:113929192-113973648	MERGE.1620	1:+:113929192-113977869	1:+:113929192-113973648	ENSG00000163349	204851	B4DZ33	HIPK1	homeodomain interacting protein kinase 1 [Source:HGNC Symbol;Acc:HGNC:19006]	0	0	0	0.55457	2.03999	1.7291
ENST00000523941	6.52756	1.32087e-05	up	8:+:22544990-22554980	MERGE.27301	8:+:22544986-22575788	8:+:22544990-22554980	ENSG00000120896	10174	O60504	SORBS3	sorbin and SH3 domain containing 3 [Source:HGNC Symbol;Acc:HGNC:30907]	0	0	0	1.23985	1.00759	1.49668
ENST00000493827	-6.80279408119594	1.38414e-05	down	11:-:3668500-3669887	MERGE.4438	11:-:3665587-3797792	11:-:3668500-3669887	ENSG00000129749	57053	Q9GZZ6	CHRNA10	cholinergic receptor nicotinic alpha 10 subunit [Source:HGNC Symbol;Acc:HGNC:13800]	0.88745	0.63128	1.63954	0	0	0
ENST00000488673	7.51865	1.61484e-05	up	9:+:37753817-37778022	MERGE.28571	9:+:37753803-37778972	9:+:37753817-37778022	ENSG00000165275	158234	Q6PF06	TRMT10B	tRNA methyltransferase 10B [Source:HGNC Symbol;Acc:HGNC:26454]	0	0	0	0.54613	1.58644	1.07115
MERGE.19213.3	3.13597	4.39065e-05	up	21:-:46235133-46286297	MERGE.19213	21:-:46235126-46286297	-	-	-	-	-	-	2.42374	2.43816	1.88915	15.2822	22.8032	20.9126
ENST00000504374	8.95008	1.90671e-05	up	5:-:6599240-6633291	MERGE.22780	5:-:6599239-6633291	5:-:6599240-6633291	ENSG00000037474	54888	Q08J23	NSUN2	NOP2/Sun RNA methyltransferase family member 2 [Source:HGNC Symbol;Acc:HGNC:25994]	0	0	0	0.62546	1.17415	2.33507
ENST00000552285	-7.69431931608849	2.41599e-05	down	12:+:57693955-57720998	MERGE.6801	12:+:57693955-57721557	12:+:57693955-57720998	ENSG00000135506	10956	Q13438	OS9	OS9, endoplasmic reticulum lectin [Source:HGNC Symbol;Acc:HGNC:16994]	16.1234	29.077	22.8392	0.10995	0.03829	0.18099
ENST00000359446	-9.59638088091627	1.87046e-05	down	18:+:13278103-13652754	MERGE.14025	18:+:13217129-13652755	18:+:13278103-13652754	ENSG00000168675	753	O15165	LDLRAD4	low density lipoprotein receptor class A domain containing 4 [Source:HGNC Symbol;Acc:HGNC:1224]	0.58635	0.73828	2.04332	0	0.00193	0
ENST00000589421	-6.52918177099754	1.60994e-05	down	19:-:1478435-1479134	MERGE.14502	19:-:1461143-1479556	19:-:1478435-1479134	ENSG00000119559	148223	Q9UFG5	C19orf25	chromosome 19 open reading frame 25 [Source:HGNC Symbol;Acc:HGNC:26711]	1.39933	1.16055	2.76492	0	0	0
MERGE.11968.15	-11.1161515422944	2.43655e-05	down	17:-:3941439-3964478	MERGE.11968	17:-:3923870-3964495	-	-	-	-	-	-	8.69187	4.53413	25.7469	0	0	0
ENST00000575961	-6.28827331680405	1.81833e-05	down	17:-:81237624-81239040	MERGE.13765	17:-:81228277-81239091	17:-:81237624-81239040	ENSG00000167302	146705	Q96N21	TEPSIN	TEPSIN, adaptor related protein complex 4 accessory protein [Source:HGNC Symbol;Acc:HGNC:26458]	0.97101	1.43423	1.32488	0	0	0
ENST00000590218	-6.25465293251486	1.85164e-05	down	19:+:572596-578212	MERGE.14444	19:+:571277-583493	19:+:572596-578212	ENSG00000172270	682	P35613	BSG	basigin (Ok blood group) [Source:HGNC Symbol;Acc:HGNC:1116]	1.00486	0.96038	1.96871	0	0	0
ENST00000525660	7.56592	2.59884e-05	up	11:+:106077658-106097298	MERGE.5611	11:+:106075501-106098710	11:+:106077658-106097298	ENSG00000149313	60496	Q9NRN7	AASDHPPT	aminoadipate-semialdehyde dehydrogenase-phosphopantetheinyl transferase [Source:HGNC Symbol;Acc:HGNC:14235]	0	0	0	1.04462	0.73139	2.06171
ENST00000619682	11.3035	3.26658e-05	up	21:+:41432050-41459213	MERGE.19121	21:+:41361943-41459214	21:+:41432050-41459213	ENSG00000157601	4599	P20591	MX1	MX dynamin like GTPase 1 [Source:HGNC Symbol;Acc:HGNC:7532]	0	0	0	17.5296	19.0852	3.2943
MERGE.2616.5	-8.90630722578296	3.10915e-05	down	1:-:202147015-202161581	MERGE.2616	1:-:202147013-202161588	-	-	-	-	-	-	3.48029	0.70441	1.40193	0	0	0
ENST00000545788	6.17071	2.85761e-05	up	14:-:21510655-21511342	MERGE.8113	14:-:21498133-21511375	14:-:21510655-21511342	ENSG00000165819	56339	Q86U44	METTL3	methyltransferase like 3 [Source:HGNC Symbol;Acc:HGNC:17563]	0	0	0	1.2614	0.72007	1.10607
ENST00000492721	-7.68278589740089	4.55572e-05	down	20:+:36605785-36612557	MERGE.18524	20:+:36573488-36612557	20:+:36605785-36612557	ENSG00000101084	55969	Q9BUV8	C20orf24	chromosome 20 open reading frame 24 [Source:HGNC Symbol;Acc:HGNC:15870]	1.94839	2.82579	0.93597	0	0	0
ENST00000417981	-6.69545659770582	4.30716e-05	down	19:-:11506002-11529172	MERGE.14888	19:-:11451326-11529174	19:-:11506002-11529172	ENSG00000130159	51295	Q9BQ95	ECSIT	ECSIT signalling integrator [Source:HGNC Symbol;Acc:HGNC:29548]	0.51619	1.35717	1.20489	0	0	0
ENST00000588367	-6.87882561630027	5.01047e-05	down	19:+:16185423-16191448	MERGE.15072	19:+:16185380-16192046	19:+:16185423-16191448	ENSG00000105058	26017	A0A024R7I4	FAM32A	family with sequence similarity 32 member A [Source:HGNC Symbol;Acc:HGNC:24563]	1.37255	2.00745	0.79232	0	0	0
ENST00000599705	-6.9185898861904	5.85267e-05	down	19:-:39433260-39435705	MERGE.15485	19:-:39433207-39435948	19:-:39433260-39435705	ENSG00000105193	6217	P62249	RPS16	ribosomal protein S16 [Source:HGNC Symbol;Acc:HGNC:10396]	5.38228	1.67572	1.9301	0	0	0
ENST00000334136	9.21288	7.11494e-05	up	X:+:48801995-48824982	MERGE.29854	X:+:48801377-48824982	X:+:48801995-48824982	ENSG00000094631	10013	Q9NSW6	HDAC6	histone deacetylase 6 [Source:HGNC Symbol;Acc:HGNC:14064]	0	0	0	2.26177	1.6718	0.36468
ENST00000563840	-6.17401172216282	6.11466e-05	down	20:-:1566230-1588747	MERGE.18182	20:-:1516759-1708200	20:-:1566230-1588747	ENSG00000101307	10326	O00241	SIRPB1	signal regulatory protein beta 1 [Source:HGNC Symbol;Acc:HGNC:15928]	0.77833	1.74116	0.95306	0	0	0
ENST00000339063	-8.7463053716265	8.4146e-05	down	14:+:103970607-104052212	MERGE.8993	14:+:103928462-104052667	14:+:103970607-104052212	ENSG00000156414	122402	Q86WA0	TDRD9	tudor domain containing 9 [Source:HGNC Symbol;Acc:HGNC:20122]	2.11925	0.3404	1.70593	0	0	0
ENST00000557720	-6.34075442772802	7.35336e-05	down	14:-:76690139-76690742	MERGE.8748	14:-:76690139-76690742	14:-:76690139-76690742	ENSG00000258566	-	-	AC007376.1	-	2.04655	0.52519	1.49091	0	0	0
ENST00000508723	-5.32363779798631	6.97388e-05	down	16:+:89686670-89691535	MERGE.11809	16:+:89680737-89696364	16:+:89686670-89691535	ENSG00000185324	8558	Q15131	CDK10	cyclin dependent kinase 10 [Source:HGNC Symbol;Acc:HGNC:1770]	0.7894	0.6573	0.9321	0	0.02946	0
ENST00000464102	-3.05458670089815	0.000140419	down	3:+:45734595-45745408	MERGE.20430	3:+:45689056-45745424	3:+:45734595-45745408	ENSG00000211456	22908	Q9NTJ5	SACM1L	SAC1 like phosphatidylinositide phosphatase [Source:HGNC Symbol;Acc:HGNC:17059]	10.721	9.84594	9.2871	1.65305	0.79528	1.07684
ENST00000420234	6.11134	8.59559e-05	up	2:-:20308414-20350834	MERGE.16288	2:-:20248691-20352234	2:-:20308414-20350834	ENSG00000055917	23369	Q8TB72	PUM2	pumilio RNA binding family member 2 [Source:HGNC Symbol;Acc:HGNC:14958]	0	0	0	1.81995	0.84377	0.52256
ENST00000397708	6.78068	4.18673e-05	up	21:-:46235133-46286297	MERGE.19213	21:-:46235126-46286297	21:-:46235133-46286297	ENSG00000160294	8888	O60318	MCM3AP	minichromosome maintenance complex component 3 associated protein [Source:HGNC Symbol;Acc:HGNC:6946]	0.00988	0.01002	0.00908	0.86578	1.02505	0.85911
ENST00000646038	-2.52292577027591	0.00015678	down	11:-:8612040-8682658	MERGE.4532	11:-:8612037-8682694	11:-:8612040-8682658	ENSG00000166436	9866	O15016	TRIM66	tripartite motif containing 66 [Source:HGNC Symbol;Acc:HGNC:29005]	2.33213	2.61627	2.74274	0.49888	0.42379	0.34853
ENST00000527779	-6.9852711464911	0.000112073	down	11:-:103064275-103092148	MERGE.5597	11:-:103062076-103092215	11:-:103064275-103092148	ENSG00000137692	84259	A0A024R3A2	DCUN1D5	defective in cullin neddylation 1 domain containing 5 [Source:HGNC Symbol;Acc:HGNC:28409]	3.19631	0.75349	0.93296	0	0	0
ENST00000620924	-3.31743843103999	0.00016372	down	13:+:79481474-79554096	MERGE.7940	13:+:79481124-79556075	13:+:79481474-79554096	ENSG00000102471	54602	Q9NV92	NDFIP2	Nedd4 family interacting protein 2 [Source:HGNC Symbol;Acc:HGNC:18537]	9.72892	7.08416	5.14444	0.69263	0.51363	0.75155
ENST00000441212	-6.81374032936666	0.000118414	down	2:-:172427774-172428603	MERGE.17550	2:-:172427774-172428603	2:-:172427774-172428603	ENSG00000226963	-	-	AC078883.2	-	1.82269	3.26882	0.92708	0	0	0
ENST00000533953	-7.34313452309406	0.000108634	down	16:+:66566431-66579135	MERGE.11333	16:+:66552563-66579137	16:+:66566431-66579135	ENSG00000089505	113540	Q8IZ96	CMTM1	CKLF like MARVEL transmembrane domain containing 1 [Source:HGNC Symbol;Acc:HGNC:19172]	4.10442	1.23966	2.81037	0	0	0.01655
ENST00000497531	-6.8952170294002	0.000125998	down	3:-:17406418-17742564	MERGE.20210	3:-:17156230-18445588	3:-:17406418-17742564	ENSG00000131374	9779	B9A6K1	TBC1D5	TBC1 domain family member 5 [Source:HGNC Symbol;Acc:HGNC:19166]	3.44608	1.27453	0.82683	0	0	0
ENST00000302262	4.11328	0.000178654	up	17:+:80101704-80119879	MERGE.13717	17:+:80101556-80119879	17:+:80101704-80119879	ENSG00000171298	2548	P10253	GAA	glucosidase alpha, acid [Source:HGNC Symbol;Acc:HGNC:4065]	0.72928	2.13899	0.80317	12.9293	19.5219	22.2898
ENST00000574139	7.76476	5.96307e-05	up	17:-:1091669-1229004	MERGE.11877	17:-:1003518-1231624	17:-:1091669-1229004	ENSG00000159842	29	B7Z7Z1	ABR	active BCR-related [Source:HGNC Symbol;Acc:HGNC:81]	0.02308	0.09357	0.1413	14.3686	12.7341	11.8775
MERGE.18182.19	6.09895	0.000105683	up	20:-:1597340-1636411	MERGE.18182	20:-:1516759-1708200	-	-	-	-	-	-	0.0356	0	0.04359	0.99193	0.85572	1.60018
MERGE.3440.2	3.91631	0.000189013	up	10:-:45825594-45972400	MERGE.3440	10:-:45825530-45972421	-	-	-	-	-	-	0.08995	0.04844	0.21857	1.21091	1.86532	1.13013
ENST00000489277	-5.76341272707835	0.000162787	down	1:-:28200559-28233025	MERGE.641	1:-:28199456-28233025	1:-:28200559-28233025	ENSG00000126698	22826	O75937	DNAJC8	DnaJ heat shock protein family (Hsp40) member C8 [Source:HGNC Symbol;Acc:HGNC:15470]	5.62316	10.8944	7.26873	0.04192	0.17374	0.21253
ENST00000487956	7.97898	0.000152948	up	1:+:155051326-155057100	MERGE.2071	1:+:155033824-155062775	1:+:155051326-155057100	ENSG00000143537	8751	Q13444	ADAM15	ADAM metallopeptidase domain 15 [Source:HGNC Symbol;Acc:HGNC:193]	0	0	0	0.79078	1.28529	4.84623
ENST00000497558	8.08248	0.000117598	up	13:+:44989620-45033602	MERGE.7754	13:+:44989529-45037669	13:+:44989620-45033602	ENSG00000133114	55425	A0A024RDS7	GPALPP1	GPALPP motifs containing 1 [Source:HGNC Symbol;Acc:HGNC:20298]	0.02186	0	0	0.69897	1.66792	0.98989
ENST00000440481	-3.47986894698212	0.000189767	down	7:-:22941269-23014130	MERGE.25889	7:-:22889371-23014130	7:-:22941269-23014130	ENSG00000122591	84668	Q9BYI3	FAM126A	family with sequence similarity 126 member A [Source:HGNC Symbol;Acc:HGNC:24587]	0.9284	0.72834	0.62586	0.07144	0.06451	0.04146
ENST00000546089	-5.36563854226904	0.000127999	down	11:-:64223853-64225870	MERGE.5033	11:-:64223799-64226254	11:-:64223853-64225870	ENSG00000149743	83707	Q86TN4	TRPT1	tRNA phosphotransferase 1 [Source:HGNC Symbol;Acc:HGNC:20316]	0.96078	0.37101	0.75631	0	0.02391	0
ENST00000646110	6.8561	0.000153738	up	7:+:50304678-50369601	MERGE.26127	7:+:50304068-50405101	7:+:50304678-50369601	ENSG00000185811	10320	Q13422	IKZF1	IKAROS family zinc finger 1 [Source:HGNC Symbol;Acc:HGNC:13176]	0	0	0	0.56991	2.45714	2.70975
ENST00000464702	5.89562	0.000143989	up	16:+:2565553-2571341	MERGE.10448	16:+:2537964-2603188	16:+:2565553-2571341	ENSG00000140992	5170	O15530	PDPK1	3-phosphoinositide dependent protein kinase 1 [Source:HGNC Symbol;Acc:HGNC:8816]	0	0	0	0.4922	0.73599	1.78462
MERGE.7284.3	2.34501	0.000205665	up	12:+:112978482-113011216	MERGE.7284	12:+:112978395-113011723	-	-	-	-	-	-	7.26779	11.2773	9.86009	67.3668	45.6251	42.407
ENST00000488679	-6.74161486235333	0.000148274	down	20:-:45841738-45857402	MERGE.18629	20:-:45841721-45857406	20:-:45841738-45857402	ENSG00000101473	10005	O14734	ACOT8	acyl-CoA thioesterase 8 [Source:HGNC Symbol;Acc:HGNC:15919]	2.11614	1.81625	1.34289	0	0.04843	0
ENST00000642851	-8.22781783588383	0.000190309	down	5:+:34929820-34955867	MERGE.22906	5:+:34929593-34958964	5:+:34929820-34955867	ENSG00000168724	134218	Q5F1R6	DNAJC21	DnaJ heat shock protein family (Hsp40) member C21 [Source:HGNC Symbol;Acc:HGNC:27030]	0.39286	0.65423	3.0925	0	0	0
ENST00000477528	8.46126	0.000186905	up	X:+:48802055-48824982	MERGE.29854	X:+:48801377-48824982	X:+:48802055-48824982	ENSG00000094631	10013	Q9NSW6	HDAC6	histone deacetylase 6 [Source:HGNC Symbol;Acc:HGNC:14064]	0	0	0.0119	1.87732	1.35023	0.36786
ENST00000545322	4.93569	0.000171273	up	8:-:85214502-85220421	MERGE.27756	8:-:85214076-85220421	8:-:85214502-85220421	ENSG00000176731	401466	A0A024R838	C8orf59	chromosome 8 open reading frame 59 [Source:HGNC Symbol;Acc:HGNC:32235]	0	0	0.03902	0.68299	0.69936	0.34628
ENST00000426310	7.02396	0.000213338	up	2:-:31867978-32010375	MERGE.16440	2:-:31846352-32039812	2:-:31867978-32010375	ENSG00000162959	51072,7795	Q9Y316	MEMO1	mediator of cell motility 1 [Source:HGNC Symbol;Acc:HGNC:14014]	0	0	0	2.14613	0.56301	0.34708
ENST00000494417	5.60956	0.000127416	up	9:+:128523648-128533649	MERGE.29233	9:+:128504700-128542288	9:+:128523648-128533649	ENSG00000119392	2733	Q53GS7	GLE1	GLE1, RNA export mediator [Source:HGNC Symbol;Acc:HGNC:4315]	0.06034	0.02039	0.04925	1.63795	1.63937	2.16552
ENST00000599748	-9.14591713024664	0.000226561	down	19:+:48624952-48630405	MERGE.15791	19:+:48619291-48630717	19:+:48624952-48630405	ENSG00000063176	56848	A0A024QZH5	SPHK2	sphingosine kinase 2 [Source:HGNC Symbol;Acc:HGNC:18859]	3.38252	3.45238	0.53559	0	0	0
ENST00000476419	8.42272	0.000225937	up	1:+:96721822-96813488	MERGE.1450	1:+:96721665-96823738	1:+:96721822-96813488	ENSG00000117569	58155	Q9UKA9	PTBP2	polypyrimidine tract binding protein 2 [Source:HGNC Symbol;Acc:HGNC:17662]	0	0	0	4.34308	2.03067	0.45703
ENST00000522941	-10.1231495817997	0.000231451	down	8:-:129841503-129939746	MERGE.28077	8:-:129839593-130017129	8:-:129841503-129939746	ENSG00000153310	51571	A0A024R9G4	FAM49B	family with sequence similarity 49 member B [Source:HGNC Symbol;Acc:HGNC:25216]	24.0413	2.19253	3.30224	0	0	0
ENST00000565280	7.76382	0.000129546	up	15:+:30903912-30943108	MERGE.9130	15:+:30903852-30943108	15:+:30903912-30943108	ENSG00000198690	22909	Q9Y2M0	FAN1	FANCD2 and FANCI associated nuclease 1 [Source:HGNC Symbol;Acc:HGNC:29170]	0.01565	0	0.023	1.3685	2.21773	1.27388
ENST00000393893	7.54487	0.000121229	up	11:-:67438048-67443821	MERGE.5204	11:-:67435510-67443821	11:-:67438048-67443821	ENSG00000172725	57175	A0A024R5K1	CORO1B	coronin 1B [Source:HGNC Symbol;Acc:HGNC:2253]	0.0081	0.0575	0.05953	5.12314	4.31021	4.98679
MERGE.5682.6	9.09996	0.00025279	up	11:+:112086873-112095794	MERGE.5682	11:+:112086773-112224699	-	-	-	-	-	-	0	0	0	12.9845	1.68022	1.57674
MERGE.9467.24	-11.6241328855983	0.000261643	down	15:-:44596804-44663658	MERGE.9467	15:-:44562696-44663678	-	-	-	-	-	-	14.9116	13.7487	1.36956	0	0	0
ENST00000598913	-3.78324597361551	0.000322412	down	19:+:39342442-39384188	MERGE.15478	19:+:39342396-39385710	19:+:39342442-39384188	ENSG00000179134	55095	A0A024R0N7	SAMD4B	sterile alpha motif domain containing 4B [Source:HGNC Symbol;Acc:HGNC:25492]	7.14098	5.50196	5.90043	0.73434	0.18756	0.49427
ENST00000452359	5.65661	0.000257889	up	13:-:41252664-41263547	ENSG00000120662	13:-:41216369-41263577	13:-:41252664-41263547	ENSG00000120662	9617	O75570	MTRF1	mitochondrial translation release factor 1 [Source:HGNC Symbol;Acc:HGNC:7469]	0.01908	0	0.02337	1.34957	0.55835	0.33929
ENST00000558780	-8.80366649772072	0.000301018	down	14:-:24180220-24188822	MERGE.8227	14:-:24180219-24232454	14:-:24180220-24188822	ENSG00000196497	79711	Q8TEX9	IPO4	importin 4 [Source:HGNC Symbol;Acc:HGNC:19426]	0.29172	1.46511	3.00927	0	0	0
MERGE.17081.16	-6.18424288123106	0.000347943	down	2:+:101797234-101894687	MERGE.17081	2:+:101696850-101894689	-	-	-	-	-	-	6.2414	1.65783	8.13856	0.03034	0.05007	0.10541
ENST00000299866	-3.53620153005726	0.000342611	down	16:-:10766676-10818785	MERGE.10608	16:-:10760919-10818794	16:-:10766676-10818785	ENSG00000166676	780776	A6NH52	TVP23A	trans-golgi network vesicle protein 23 homolog A [Source:HGNC Symbol;Acc:HGNC:20398]	1.16887	1.16124	1.91598	0.09482	0.073	0.15641
ENST00000521083	6.56342	0.000208538	up	8:-:30073879-30083043	MERGE.27376	8:-:30063012-30083208	8:-:30073879-30083043	ENSG00000133872	51669	A0A140VK59	SARAF	store-operated calcium entry associated regulatory factor [Source:HGNC Symbol;Acc:HGNC:28789]	0	0.18927	0.13718	6.68297	7.1807	6.23431
ENST00000370986	2.05358	0.000359036	up	1:+:67685061-67688338	MERGE.1227	1:+:67685061-67688338	1:+:67685061-67688338	ENSG00000116717	1647	P24522	GADD45A	growth arrest and DNA damage inducible alpha [Source:HGNC Symbol;Acc:HGNC:4095]	18.5547	20.0169	22.3232	68.9303	87.1034	101.15
ENST00000497983	-5.73527473894376	0.000305484	down	7:-:134449096-134459252	MERGE.26827	7:-:134442350-134459284	7:-:134449096-134459252	ENSG00000085662	231	P15121	AKR1B1	aldo-keto reductase family 1 member B [Source:HGNC Symbol;Acc:HGNC:381]	0.52743	1.93063	0.68171	0	0	0
ENST00000437298	-6.50249554042026	0.00033198	down	10:+:12069024-12091643	MERGE.3164	10:+:12068972-12123225	10:+:12069024-12091643	ENSG00000181192	55526	Q96HY7	DHTKD1	dehydrogenase E1 and transketolase domain containing 1 [Source:HGNC Symbol;Acc:HGNC:23537]	2.44852	0.51	0.47232	0	0	0
ENST00000590088	7.51249	0.000270844	up	19:-:44475639-44500524	ENSG00000167384	19:-:44474428-44500524	19:-:44475639-44500524	ENSG00000167384	7733	Q9UJW8	ZNF180	zinc finger protein 180 [Source:HGNC Symbol;Acc:HGNC:12970]	0.005	0	0.06731	1.33347	1.27952	1.85618
ENST00000342301	-6.85873074209384	0.000268163	down	19:-:42089353-42132476	MERGE.15579	19:-:42086110-42196585	19:-:42089353-42132476	ENSG00000028277	5452	P09086	POU2F2	POU class 2 homeobox 2 [Source:HGNC Symbol;Acc:HGNC:9213]	0.52856	0.70587	1.41258	0	0.01315	0.00414
ENST00000259711	-2.5108755034811	0.000421858	down	6:-:17763693-17987569	MERGE.24292	6:-:17759183-17987623	6:-:17763693-17987569	ENSG00000137177	63971	Q9H1H9	KIF13A	kinesin family member 13A [Source:HGNC Symbol;Acc:HGNC:14566]	0.827	0.76354	0.80303	0.11572	0.11009	0.14569
ENST00000359530	-3.4049636260972	0.000423349	down	8:-:53715673-53843262	MERGE.27539	8:-:53715557-53843558	8:-:53715673-53843262	ENSG00000047249	51606	A0A024R7U9	ATP6V1H	ATPase H+ transporting V1 subunit H [Source:HGNC Symbol;Acc:HGNC:18303]	4.30353	4.64683	4.01906	0.25063	0.82288	0.22334
ENST00000347697	-7.45019069835716	0.000325563	down	17:+:19237377-19336715	ENSG00000072134	17:+:19215615-19336715	17:+:19237377-19336715	ENSG00000072134	22905	O95208	EPN2	epsin 2 [Source:HGNC Symbol;Acc:HGNC:18639]	1.00646	0.28906	0.94484	0	0	0.00994
MERGE.6801.2	-7.30697496328645	0.000419305	down	12:+:57694023-57720998	MERGE.6801	12:+:57693955-57721557	-	-	-	-	-	-	37.651	18.0608	7.91251	0.12754	0.02926	0.24205
ENST00000530131	-8.8068089413317	0.000413865	down	11:-:110231551-110296614	MERGE.5643	11:-:109864295-110296722	11:-:110231551-110296614	ENSG00000137710	5962	P35241	RDX	radixin [Source:HGNC Symbol;Acc:HGNC:9944]	0.55678	6.39913	2.33607	0	0	0
ENST00000261366	2.4255	0.000450472	up	5:+:126777148-126837020	MERGE.23534	5:+:126776623-126844085	5:+:126777148-126837020	ENSG00000113368	4001	P20700	LMNB1	lamin B1 [Source:HGNC Symbol;Acc:HGNC:6637]	1.91918	3.08069	2.66293	9.94511	14.5222	14.404
ENST00000315970	2.31498	0.000482659	up	12:+:57694121-57721555	MERGE.6801	12:+:57693955-57721557	12:+:57694121-57721555	ENSG00000135506	10956	Q13438	OS9	OS9, endoplasmic reticulum lectin [Source:HGNC Symbol;Acc:HGNC:16994]	0.45354	0.46563	0.51264	2.31791	1.91408	2.20563
ENST00000341356	-3.7912070214644	0.000473237	down	11:-:67438076-67443512	MERGE.5204	11:-:67435510-67443821	11:-:67438076-67443512	ENSG00000172725	57175	A0A024R5K1	CORO1B	coronin 1B [Source:HGNC Symbol;Acc:HGNC:2253]	10.6643	22.1091	36.4759	1.25689	1.83424	1.17507
ENST00000507955	-2.44277072456566	0.000488353	down	5:-:177511577-177517469	MERGE.24042	5:-:177511577-177517469	5:-:177511577-177517469	ENSG00000183258	51428	Q9UJV9	DDX41	DEAD-box helicase 41 [Source:HGNC Symbol;Acc:HGNC:18674]	2.11869	2.10505	1.7271	0.28299	0.37633	0.3083
ENST00000621385	-6.40042662263679	0.000389951	down	15:+:59105269-59125044	MERGE.9681	15:+:59105078-59125045	15:+:59105269-59125044	ENSG00000157456	9133	O95067	CCNB2	cyclin B2 [Source:HGNC Symbol;Acc:HGNC:1580]	0.39383	0.91249	0.48225	0.0134	0	0
ENST00000221452	4.32447	0.000502193	up	19:+:45001430-45038194	MERGE.15659	19:+:45001430-45038198	19:+:45001430-45038194	ENSG00000104856	5971	Q01201	RELB	RELB proto-oncogene, NF-kB subunit [Source:HGNC Symbol;Acc:HGNC:9956]	0.59342	0.37336	0.14199	7.34581	7.94775	3.44305
MERGE.6369.11	-7.51310884948176	0.000495603	down	12:+:27524224-27695545	MERGE.6369	12:+:27523431-27697596	-	-	-	-	-	-	3.1727	7.74047	9.27929	0.01697	0.20136	0.00521
ENST00000462777	7.01558	0.000411229	up	6:+:29723392-29724415	MERGE.24473	6:+:29722775-29738528	6:+:29723392-29724415	ENSG00000204642	3134	Q5JZ47	HLA-F	major histocompatibility complex, class I, F [Source:HGNC Symbol;Acc:HGNC:4963]	0.28121	0.46829	0.0246	18.6831	23.4465	13.9288
ENST00000321358	3.94627	0.000537694	up	1:+:42682427-42702349	MERGE.926	1:+:42682427-42702349	1:+:42682427-42702349	ENSG00000065978	4904	P67809	YBX1	Y-box binding protein 1 [Source:HGNC Symbol;Acc:HGNC:8014]	0.39273	0.50285	1.84764	14.0098	6.599	11.3832
MERGE.6801.22	4.09216	0.000538423	up	12:+:57694160-57721503	MERGE.6801	12:+:57693955-57721557	-	-	-	-	-	-	1.79028	0.42949	0.43844	12.1951	16.4078	6.74386
ENST00000566223	5.84091	0.000438041	up	16:-:20803468-20806450	MERGE.10833	16:-:20780193-20902136	16:-:20803468-20806450	ENSG00000196678	112479	A8K979	ERI2	ERI1 exoribonuclease family member 2 [Source:HGNC Symbol;Acc:HGNC:30541]	0	0.08527	0	1.59261	1.23077	1.88361
ENST00000483015	-3.63708468360473	0.000546478	down	1:+:1628489-1630589	MERGE.107	1:+:1615415-1630610	1:+:1628489-1630589	ENSG00000197530	142678	Q96AX9	MIB2	mindbomb E3 ubiquitin protein ligase 2 [Source:HGNC Symbol;Acc:HGNC:30577]	2.17402	2.56352	3.83919	0.30112	0.20092	0.10227
ENST00000257966	2.8724	0.000568448	up	12:+:57694145-57721555	MERGE.6801	12:+:57693955-57721557	12:+:57694145-57721555	ENSG00000135506	10956	Q13438	OS9	OS9, endoplasmic reticulum lectin [Source:HGNC Symbol;Acc:HGNC:16994]	1.31798	0.51287	0.94843	6.65343	4.22337	7.01565
ENST00000575135	-6.05714892053166	0.000457574	down	16:-:10761226-10818600	MERGE.10608	16:-:10760919-10818794	16:-:10761226-10818600	ENSG00000166676	780776	A6NH52	TVP23A	trans-golgi network vesicle protein 23 homolog A [Source:HGNC Symbol;Acc:HGNC:20398]	0.81972	1.20973	0.79709	0	0.05039	0
ENST00000470889	-7.01181797509159	0.000521454	down	3:+:138608606-138631139	MERGE.21164	3:+:138608606-138633376	3:+:138608606-138631139	ENSG00000158234	55179	Q9NVQ4	FAIM	Fas apoptotic inhibitory molecule [Source:HGNC Symbol;Acc:HGNC:18703]	1.15336	0.44156	0.16972	0	0.00517	0
ENST00000311713	-6.34476244363623	0.000460083	down	11:-:62832911-62839581	MERGE.4991	11:-:62832319-62841809	11:-:62832911-62839581	ENSG00000133316	54663	Q6RFH5	WDR74	WD repeat domain 74 [Source:HGNC Symbol;Acc:HGNC:25529]	1.19423	1.74703	1.14659	0	0	0.05362
ENST00000645749	-5.90942561141696	0.000575999	down	5:+:140691470-140699235	MERGE.23741	5:+:140691426-140708771	5:+:140691470-140699235	ENSG00000112855	23438	P49590	HARS2	histidyl-tRNA synthetase 2, mitochondrial [Source:HGNC Symbol;Acc:HGNC:4817]	7.20912	4.10362	4.41377	0.12437	0.26397	0.00674
MERGE.30188.4	2.43979	0.000553645	up	X:-:109641337-109733275	MERGE.30188	X:-:109623700-109733403	-	-	-	-	-	-	5.35387	11.4811	6.89548	53.692	43.1002	32.126
MERGE.24473.6	7.99164	0.00058039	up	6:+:29722901-29724415	MERGE.24473	6:+:29722775-29738528	-	-	-	-	-	-	0.64563	0.65445	0	52.9477	49.194	38.0601
ENST00000342679	-2.08439756174882	0.000645348	down	17:+:21284672-21315240	MERGE.12414	17:+:21284672-21315240	17:+:21284672-21315240	ENSG00000034152	5606	Q6FI23	MAP2K3	mitogen-activated protein kinase kinase 3 [Source:HGNC Symbol;Acc:HGNC:6843]	14.4241	18.2782	17.4459	2.81035	4.65771	3.96651
ENST00000374632	8.03915	0.000588421	up	1:+:22710970-22914270	MERGE.494	1:+:22710839-22921500	1:+:22710970-22914270	ENSG00000133216	2048	P29323	EPHB2	EPH receptor B2 [Source:HGNC Symbol;Acc:HGNC:3393]	0.03404	0	0	1.59603	2.58372	0.52965
ENST00000488868	-4.75266432485492	0.000551933	down	1:-:28210233-28233020	MERGE.641	1:-:28199456-28233025	1:-:28210233-28233020	ENSG00000126698	22826	O75937	DNAJC8	DnaJ heat shock protein family (Hsp40) member C8 [Source:HGNC Symbol;Acc:HGNC:15470]	0.47777	0.4843	0.97505	0.02133	0.0208	0
ENST00000461377	8.66359	0.00062222	up	7:+:44999475-45076352	MERGE.26112	7:+:44999475-45076469	7:+:44999475-45076352	ENSG00000136280	83605	Q9BSQ5	CCM2	CCM2 scaffolding protein [Source:HGNC Symbol;Acc:HGNC:21708]	0.09469	0.53589	0	17.0888	32.1014	32.9399
ENST00000544992	-7.9706652379905	0.000690383	down	19:+:35329212-35346929	MERGE.15361	19:+:35319261-35347355	19:+:35329212-35346929	ENSG00000012124	933	Q0EAF5	CD22	CD22 molecule [Source:HGNC Symbol;Acc:HGNC:1643]	0.36537	0.3586	3.92001	0	0	0
ENST00000377321	-8.87934679258615	0.000709295	down	11:-:64803516-64810558	MERGE.5043	11:-:64803510-64811294	11:-:64803516-64810558	ENSG00000133895	4221	A0A024R5D2	MEN1	menin 1 [Source:HGNC Symbol;Acc:HGNC:7010]	3.6873	3.11878	0.34449	0	0	0
ENST00000541893	4.87826	0.000642783	up	11:-:61789130-61792580	MERGE.4957	11:-:61768501-61792802	11:-:61789130-61792580	ENSG00000134825	746	P61165	TMEM258	transmembrane protein 258 [Source:HGNC Symbol;Acc:HGNC:1164]	0	0	0.03706	0.19459	0.72745	0.83711
ENST00000527004	-7.44518340552684	0.000726857	down	11:+:126269190-126278069	MERGE.5860	11:+:126269055-126278131	11:+:126269190-126278069	ENSG00000110074	55572	Q96CU9	FOXRED1	FAD dependent oxidoreductase domain containing 1 [Source:HGNC Symbol;Acc:HGNC:26927]	2.05368	0.17123	1.73091	0	0	0
ENST00000241051	5.85608	0.000671586	up	11:+:33015864-33033582	ENSG00000121690	11:+:33015864-33033582	11:+:33015864-33033582	ENSG00000121690	91614	Q96QD5	DEPDC7	DEP domain containing 7 [Source:HGNC Symbol;Acc:HGNC:29899]	0	0	0.0655	0.40127	0.72674	0.67816
ENST00000532677	5.69947	0.000556633	up	11:+:66480013-66509657	MERGE.5167	11:+:66466327-66533627	11:+:66480013-66509657	ENSG00000254986	10072	Q9NY33	DPP3	dipeptidyl peptidase 3 [Source:HGNC Symbol;Acc:HGNC:3008]	0.01017	0.01031	0.0498	0.61012	0.67468	1.0194
ENST00000438146	-5.56555216176153	0.000678141	down	22:-:35744205-36028425	MERGE.19656	22:-:35738736-36028425	22:-:35744205-36028425	ENSG00000100320	23543	O43251	RBFOX2	RNA binding fox-1 homolog 2 [Source:HGNC Symbol;Acc:HGNC:9906]	0.75004	0.63163	0.5228	0	0.04824	0
MERGE.24561.12	12.6652	0.00084317	up	6:-:31270061-31356905	MERGE.24561	6:-:31268749-31358319	-	-	-	-	-	-	0	0	0	319.659	30.9595	6.8759
MERGE.21319.11	-7.00401555491001	0.00081853	down	3:-:155827269-155842605	MERGE.21319	3:-:155762617-155854456	-	-	-	-	-	-	0.57608	0.17895	2.75336	0	0	0
ENST00000481014	3.07543	0.000864511	up	11:-:8615539-8658836	MERGE.4532	11:-:8612037-8682694	11:-:8615539-8658836	ENSG00000166436	9866	O15016	TRIM66	tripartite motif containing 66 [Source:HGNC Symbol;Acc:HGNC:29005]	0.35119	0.50716	0.17672	1.84558	2.90837	2.69214
MERGE.5865.1	-4.47769233185952	0.000844482	down	11:+:128113662-128162678	MERGE.5865	11:+:128113662-128162678	-	-	-	-	-	-	2.8803	3.34775	0.75088	0.12657	0.04203	0.10847
ENST00000296435	-6.7141693471872	0.000676532	down	3:+:48223347-48225491	MERGE.20466	3:+:48223347-48225491	3:+:48223347-48225491	ENSG00000164047	820	J3KNB4	CAMP	cathelicidin antimicrobial peptide [Source:HGNC Symbol;Acc:HGNC:1472]	6.21682	6.59983	10.8529	0.09003	0.26338	0
ENST00000367558	-2.06143216534045	0.000914551	down	1:-:182598623-182604408	MERGE.2468	1:-:182598623-182604408	1:-:182598623-182604408	ENSG00000143333	6004	O15492	RGS16	regulator of G protein signaling 16 [Source:HGNC Symbol;Acc:HGNC:9997]	3.92627	2.50297	3.2604	0.60797	0.87586	0.59865
MERGE.30277.2	-5.55799624174014	0.000912941	down	X:+:123960519-124102656	MERGE.30277	X:+:123960212-124422664	-	-	-	-	-	-	4.96163	10.0333	12.1201	0.9195	0.0844	0.05983
MERGE.13452.9	4.90454	0.00095707	up	17:-:64499914-64506731	MERGE.13452	17:-:64499616-64508199	-	-	-	-	-	-	0.33255	0.41921	0.04177	5.24497	5.45354	4.57382
ENST00000583582	3.45964	0.000887719	up	17:+:39637142-39658819	MERGE.12829	17:+:39637065-39663484	17:+:39637142-39658819	ENSG00000131748	10948	Q14849	STARD3	StAR related lipid transfer domain containing 3 [Source:HGNC Symbol;Acc:HGNC:17579]	0.09272	0.08224	0.15612	1.16751	0.92054	0.93885
ENST00000380760	3.29004	0.000964016	up	7:+:73293497-73301161	MERGE.26251	7:+:72879351-73301161	7:+:73293497-73301161	ENSG00000205578	100288540	A6NF01	POM121B	POM121 transmembrane nucleoporin B (pseudogene) [Source:HGNC Symbol;Acc:HGNC:34004]	0.09437	0.04464	0.14638	0.89669	0.80213	0.54692
ENST00000626989	5.00175	0.000758816	up	1:+:226880646-226896105	MERGE.2891	1:+:226870184-226896105	1:+:226880646-226896105	ENSG00000143801	5664	P49810	PSEN2	presenilin 2 [Source:HGNC Symbol;Acc:HGNC:9509]	0.01587	0.00804	0.06801	0.72273	0.50581	0.5565
MERGE.6369.3	2.86646	0.000935999	up	12:+:27524158-27697596	MERGE.6369	12:+:27523431-27697596	-	-	-	-	-	-	1.68371	0.41641	0.89099	4.88968	7.80431	5.53557
ENST00000614499	4.50474	0.000969238	up	10:-:95663396-95694143	MERGE.3901	10:-:95663327-95694143	10:-:95663396-95694143	ENSG00000119977	26123	Q6NUS6	TCTN3	tectonic family member 3 [Source:HGNC Symbol;Acc:HGNC:24519]	0.17709	0.02316	0.03498	1.16313	1.48652	0.85776
MERGE.2837.2	-1.92062736000871	0.000952154	down	1:+:222618099-222659993	MERGE.2837	1:+:222618086-222668012	-	-	-	-	-	-	5.59883	7.10043	6.73467	2.0562	1.47889	1.36131
MERGE.19213.4	-4.01883485735641	0.000948127	down	21:-:46235133-46286184	MERGE.19213	21:-:46235126-46286297	-	-	-	-	-	-	9.24175	8.5042	8.78617	1.07883	1.00697	0.13893
ENST00000511536	-5.14555059265493	0.000954306	down	5:-:39417553-39424870	MERGE.22938	5:-:39284262-39462300	5:-:39417553-39424870	ENSG00000153071	1601	P98082	DAB2	DAB2, clathrin adaptor protein [Source:HGNC Symbol;Acc:HGNC:2662]	1.40284	2.02363	0.39641	0	0	0
ENST00000615196	-4.62310915908662	0.00105641	down	7:+:149872968-149880698	MERGE.27014	7:+:149872968-149880698	7:+:149872968-149880698	ENSG00000171130	155066	Q8NHE4	ATP6V0E2	ATPase H+ transporting V0 subunit e2 [Source:HGNC Symbol;Acc:HGNC:21723]	2.81727	0.92478	1.89701	0.01845	0.09594	0.09069
ENST00000356648	-2.33678586623578	0.00106732	down	1:-:153974512-153977638	MERGE.2024	1:-:153974269-153986358	1:-:153974512-153977638	ENSG00000143543	10899	O76095	JTB	jumping translocation breakpoint [Source:HGNC Symbol;Acc:HGNC:6201]	11.9008	10.2333	11.0169	1.1447	2.92444	2.30364
ENST00000456310	2.96483	0.00114608	up	3:-:185191970-185254048	MERGE.21552	3:-:185190624-185281990	3:-:185191970-185254048	ENSG00000113790	1962	Q08426	EHHADH	enoyl-CoA hydratase and 3-hydroxyacyl CoA dehydrogenase [Source:HGNC Symbol;Acc:HGNC:3247]	0.10322	0.17849	0.15613	0.94345	1.40864	0.68976
ENST00000259235	3.18365	0.00110563	up	2:-:127941218-128027293	MERGE.17300	2:-:127941217-128028120	2:-:127941218-128027293	ENSG00000136715	79595	Q9H0E3	SAP130	Sin3A associated protein 130 [Source:HGNC Symbol;Acc:HGNC:29813]	0.31948	0.56186	0.22624	2.28103	4.96786	2.01146
ENST00000596247	-7.19477047870483	0.00117002	down	19:+:48993898-49015929	MERGE.15808	19:+:48993448-49015995	19:+:48993898-49015929	ENSG00000183207	10856	Q9Y230	RUVBL2	RuvB like AAA ATPase 2 [Source:HGNC Symbol;Acc:HGNC:10475]	2.78304	1.34965	0.28194	0	0.01046	0
ENST00000518174	-2.69304262618333	0.00110281	down	8:-:30063098-30083124	MERGE.27376	8:-:30063012-30083208	8:-:30063098-30083124	ENSG00000133872	51669	A0A140VK59	SARAF	store-operated calcium entry associated regulatory factor [Source:HGNC Symbol;Acc:HGNC:28789]	9.3519	15.6287	23.6861	1.74361	3.01281	2.01303
MERGE.17023.2	3.32091	0.00109085	up	2:-:96593172-96638378	MERGE.17023	2:-:96593170-96642787	-	-	-	-	-	-	0.36298	0.46462	0.41385	4.94351	1.83857	7.13285
ENST00000416151	-4.75434452792138	0.000977651	down	15:+:40382721-40394154	ENSG00000128944	15:+:40382721-40394246	15:+:40382721-40394154	ENSG00000128944	90417	Q9Y448	KNSTRN	kinetochore localized astrin/SPAG5 binding protein [Source:HGNC Symbol;Acc:HGNC:30767]	0.70037	0.96051	1.0493	0.07064	0.01722	0.00814
ENST00000478938	2.27123	0.00114207	up	1:-:1216934-1220293	MERGE.73	1:-:1216908-1232031	1:-:1216934-1220293	ENSG00000078808	51150	Q9BRK5	SDF4	stromal cell derived factor 4 [Source:HGNC Symbol;Acc:HGNC:24188]	1.23196	2.08744	2.78781	7.19622	9.26449	10.0638
ENST00000593164	-5.19654675237119	0.00112911	down	19:+:43828202-43838080	ENSG00000167637	19:+:43827292-43852017	19:+:43828202-43838080	ENSG00000167637	284349	Q8N7M2	ZNF283	zinc finger protein 283 [Source:HGNC Symbol;Acc:HGNC:13077]	0.55882	0.42799	0.7451	0	0.06489	0
ENST00000504387	-6.11108801350955	0.00115617	down	6:-:11184818-11382348	MERGE.24241	6:-:11183298-11382348	6:-:11184818-11382348	ENSG00000111859	4739	Q14511	NEDD9	neural precursor cell expressed, developmentally down-regulated 9 [Source:HGNC Symbol;Acc:HGNC:7733]	0.47268	0.36059	0.78763	0	0.05092	0
ENST00000357495	-2.28569219462356	0.0012825	down	13:+:52640786-52643796	MERGE.7857	13:+:52600042-52643796	13:+:52640786-52643796	ENSG00000139675	144983	A0A024QZ98	HNRNPA1L2	heterogeneous nuclear ribonucleoprotein A1-like 2 [Source:HGNC Symbol;Acc:HGNC:27067]	3.37781	2.0017	4.81698	0.56244	0.69512	0.53387
ENST00000626993	5.51143	0.00135255	up	1:+:113929374-113977869	MERGE.1620	1:+:113929192-113977869	1:+:113929374-113977869	ENSG00000163349	204851	B4DZ33	HIPK1	homeodomain interacting protein kinase 1 [Source:HGNC Symbol;Acc:HGNC:19006]	0.12688	0.00594	0.01434	0.58987	1.28513	1.35361
ENST00000376637	-6.21542759523999	0.00121236	down	1:+:11736084-11750710	MERGE.299	1:+:11736084-11754802	1:+:11736084-11750710	ENSG00000177674	57085	Q6RW13	AGTRAP	angiotensin II receptor associated protein [Source:HGNC Symbol;Acc:HGNC:13539]	2.96224	0.83244	3.17833	0	0.0613	0.01449
ENST00000372452	-1.9312769512384	0.00128928	down	6:+:43477573-43506553	MERGE.24883	6:+:43477523-43506556	6:+:43477573-43506553	ENSG00000137221	93643	Q5JTD0	TJAP1	tight junction associated protein 1 [Source:HGNC Symbol;Acc:HGNC:17949]	5.65408	4.96954	7.92991	1.69247	1.29464	1.48477
ENST00000540054	4.15482	0.00114016	up	11:-:95783065-95790409	MERGE.5577	11:-:95768942-95790409	11:-:95783065-95790409	ENSG00000077458	143684	Q5HYJ3	FAM76B	family with sequence similarity 76 member B [Source:HGNC Symbol;Acc:HGNC:28492]	0.12861	0.04345	0.07874	1.17142	1.11998	1.46097
MERGE.30188.6	-2.14722333874307	0.00119821	down	X:-:109641337-109733275	MERGE.30188	X:-:109623700-109733403	-	-	-	-	-	-	28.9861	41.9722	31.8264	5.18153	7.3842	12.2596
ENST00000311573	-8.64876484196305	0.00131956	down	1:-:155659446-155688294	MERGE.2112	1:-:155614726-155859775	1:-:155659446-155688294	ENSG00000163374	55249	Q9H869	YY1AP1	YY1 associated protein 1 [Source:HGNC Symbol;Acc:HGNC:30935]	8.77449	4.29343	1.69309	0	0.09145	0
ENST00000605062	-4.63928518877265	0.00136976	down	2:-:38535568-38536249	MERGE.16503	2:-:38535258-38536249	2:-:38535568-38536249	ENSG00000271443	-	-	AC011247.3	-	0.30196	1.05739	0.33614	0	0.02869	0
ENST00000611159	1.73037	0.00134004	up	19:+:39356683-39384895	MERGE.15478	19:+:39342396-39385710	19:+:39356683-39384895	ENSG00000179134	55095	A0A024R0N7	SAMD4B	sterile alpha motif domain containing 4B [Source:HGNC Symbol;Acc:HGNC:25492]	2.763	2.06486	2.12305	8.55304	6.3461	6.9479
MERGE.25127.2	-5.10358250767663	0.00136378	down	6:-:89642746-89819773	MERGE.25127	6:-:89642499-89819773	-	-	-	-	-	-	6.4254	2.53023	6.67039	0.07683	0.72227	0.04447
ENST00000309451	2.53263	0.00151453	up	2:-:131483960-131492422	MERGE.17335	2:-:131464900-131492743	2:-:131483960-131492422	ENSG00000173272	653784	Q6P582	MZT2A	mitotic spindle organizing protein 2A [Source:HGNC Symbol;Acc:HGNC:33187]	1.10332	0.5592	1.71947	4.99799	7.41591	3.96324
ENST00000584667	4.88708	0.00157632	up	17:+:75667116-75708059	MERGE.13599	17:+:75667116-75708062	17:+:75667116-75708059	ENSG00000161526	29115	A0A024R8R0	SAP30BP	SAP30 binding protein [Source:HGNC Symbol;Acc:HGNC:30785]	0.08623	0.01748	0.31675	1.37367	1.83221	3.85565
ENST00000563051	-2.44474414305502	0.00157283	down	16:-:729771-732900	MERGE.10341	16:-:729753-741329	16:-:729771-732900	ENSG00000103245	64428	Q9H6Q4	NARFL	nuclear prelamin A recognition factor like [Source:HGNC Symbol;Acc:HGNC:14179]	0.67522	0.96469	1.15883	0.15383	0.19446	0.09979
ENST00000538466	-2.62264472692054	0.00150326	down	6:-:111660332-111720062	MERGE.25258	6:-:111660332-111873452	6:-:111660332-111720062	ENSG00000010810	2534	P06241	FYN	FYN proto-oncogene, Src family tyrosine kinase [Source:HGNC Symbol;Acc:HGNC:4037]	1.96171	3.27921	2.51618	0.2496	0.69236	0.28633
ENST00000645780	-7.10438098321108	0.00159511	down	13:+:31846713-32299105	MERGE.7678	13:+:31846713-32299122	13:+:31846713-32299105	ENSG00000073910	10129	Q5TBA9	FRY	FRY microtubule binding protein [Source:HGNC Symbol;Acc:HGNC:20367]	1.71653	1.59986	1.31441	0.05152	0.04145	0
ENST00000389146	2.20309	0.00157015	up	12:+:57694145-57721024	MERGE.6801	12:+:57693955-57721557	12:+:57694145-57721024	ENSG00000135506	10956	Q13438	OS9	OS9, endoplasmic reticulum lectin [Source:HGNC Symbol;Acc:HGNC:16994]	0.40408	0.39444	0.41233	1.91651	1.27467	1.87017
ENST00000471533	4.4548	0.0015006	up	2:+:200306727-200372191	MERGE.17741	2:+:200305881-200482263	2:+:200306727-200372191	ENSG00000196141	26010	A0A024R3V0	SPATS2L	spermatogenesis associated serine rich 2 like [Source:HGNC Symbol;Acc:HGNC:24574]	0	0	0.17471	1.37605	0.74552	0.56377
ENST00000570010	-3.10432661584205	0.00164039	down	16:+:75148492-75170372	MERGE.11577	16:+:75148492-75172236	16:+:75148492-75170372	ENSG00000184517	162239	Q6P2D0	ZFP1	ZFP1 zinc finger protein [Source:HGNC Symbol;Acc:HGNC:23328]	1.47128	1.25189	1.19666	0.12659	0.07856	0.20156
ENST00000561250	-4.50937685150103	0.00151565	down	15:+:69360093-69380366	MERGE.9834	15:+:69298947-69407780	15:+:69360093-69380366	ENSG00000137819	54852	Q9NXK6	PAQR5	progestin and adipoQ receptor family member 5 [Source:HGNC Symbol;Acc:HGNC:29645]	0.56844	0.78849	0.21981	0	0.03127	0
ENST00000284292	-3.04706480407136	0.00166075	down	11:+:124739846-124747210	MERGE.5828	11:+:124739846-124747210	11:+:124739846-124747210	ENSG00000154146	4900	Q92686	NRGN	neurogranin [Source:HGNC Symbol;Acc:HGNC:8000]	3.86983	1.62738	1.70179	0.20542	0.25041	0.22487
ENST00000510859	8.44845	0.00149046	up	2:+:113250766-113266973	MERGE.17215	2:+:113211522-113276581	2:+:113250766-113266973	ENSG00000189223	654433	-	PAX8-AS1	PAX8 antisense RNA 1	0	0	0.28992	10.9246	3.33679	3.86249
ENST00000317643	7.96723	0.00158011	up	19:+:51142301-51153526	MERGE.15870	19:+:51124908-51153526	19:+:51142301-51153526	ENSG00000168995	27036	Q9Y286	SIGLEC7	sialic acid binding Ig like lectin 7 [Source:HGNC Symbol;Acc:HGNC:10876]	0.00892	0.00904	0.02185	9.03377	0.96022	2.98735
ENST00000428469	-6.40168701763924	0.00166426	down	1:-:153974682-153977394	MERGE.2024	1:-:153974269-153986358	1:-:153974682-153977394	ENSG00000143543	10899	O76095	JTB	jumping translocation breakpoint [Source:HGNC Symbol;Acc:HGNC:6201]	0.6319	6.06983	0.77376	0	0	0
ENST00000465259	-8.04182140800686	0.00162544	down	3:-:149030127-149086522	MERGE.21240	3:-:149030127-149086554	3:-:149030127-149086522	ENSG00000071794	6596	A8K5B6	HLTF	helicase like transcription factor [Source:HGNC Symbol;Acc:HGNC:11099]	1.83719	0.21224	1.70437	0	0.01233	0
ENST00000508785	-7.0278890389963	0.0016869	down	5:-:135359397-135399177	MERGE.23642	5:-:135333900-135399914	5:-:135359397-135399177	ENSG00000113648	9555	O75367	H2AFY	H2A histone family member Y [Source:HGNC Symbol;Acc:HGNC:4740]	5.78261	0.27913	0.97187	0	0	0
MERGE.19463.2	-5.60070011976047	0.00168879	down	22:+:24270822-24417739	MERGE.19463	22:+:24270817-24442360	-	-	-	-	-	-	1.58425	1.47148	0.57827	0.08725	0.01459	0.0046
MERGE.4935.14	5.2781	0.00148548	up	11:-:61416385-61429290	MERGE.4935	11:-:61402641-61430031	-	-	-	-	-	-	0.07661	0.15531	0	1.62133	2.1015	1.62702
ENST00000367459	2.10694	0.00144424	up	1:+:192575727-192580031	MERGE.2528	1:+:192575727-192580031	1:+:192575727-192580031	ENSG00000090104	5996	Q08116	RGS1	regulator of G protein signaling 1 [Source:HGNC Symbol;Acc:HGNC:9991]	23.2423	13.3547	33.9148	82.2738	116.871	91.2878
MERGE.10948.2	-8.20854541453045	0.00165333	down	16:+:28688589-28735597	MERGE.10948	16:+:28688558-28735730	-	-	-	-	-	-	5.9531	0.94799	2.38334	0.06105	0	0
ENST00000486629	4.69839	0.00167246	up	11:-:557399-559382	MERGE.4329	11:-:554855-560779	11:-:557399-559382	ENSG00000185522	256329	Q8IXW0	LMNTD2	lamin tail domain containing 2 [Source:HGNC Symbol;Acc:HGNC:28561]	0.03922	0	0.07203	1.09262	0.38933	0.32928
ENST00000594202	6.69255	0.00158565	up	19:+:17747718-17788557	MERGE.15153	19:+:17747718-17788568	19:+:17747718-17788557	ENSG00000130475	23149	O14526	FCHO1	FCH domain only 1 [Source:HGNC Symbol;Acc:HGNC:29002]	0.17039	0	0.00596	1.14252	1.06841	1.32733
ENST00000517951	2.98881	0.00182357	up	5:-:157395534-157575775	MERGE.23888	5:-:157395534-157575775	5:-:157395534-157575775	ENSG00000135074	8728	Q8TBU7	ADAM19	ADAM metallopeptidase domain 19 [Source:HGNC Symbol;Acc:HGNC:197]	0.11023	0.03911	0.16197	0.45477	0.76028	0.67511
ENST00000502596	6.84707	0.00183889	up	4:-:105437977-105473709	MERGE.22360	4:-:105369077-105474081	4:-:105437977-105473709	ENSG00000138777	27068	Q9H2U2	PPA2	pyrophosphatase (inorganic) 2 [Source:HGNC Symbol;Acc:HGNC:28883]	0	0	0	3.31122	2.72528	0.19483
ENST00000558305	-2.5180239061762	0.0017491	down	15:-:77177819-77420122	MERGE.9983	15:-:77100656-77420144	15:-:77177819-77420122	ENSG00000173517	79834	Q9H792	PEAK1	pseudopodium enriched atypical kinase 1 [Source:HGNC Symbol;Acc:HGNC:29431]	1.03438	1.76232	0.92416	0.23108	0.1514	0.1764
ENST00000371144	2.40956	0.00167722	up	X:+:123961739-124100902	MERGE.30277	X:+:123960212-124422664	X:+:123961739-124100902	ENSG00000101972	10735	Q8N3U4	STAG2	stromal antigen 2 [Source:HGNC Symbol;Acc:HGNC:11355]	0.42764	1.02627	0.50126	3.41929	2.80358	2.66457
ENST00000556416	-2.80253834028777	0.00184015	down	14:-:95191713-95193917	MERGE.8896	14:-:95181940-95319906	14:-:95191713-95193917	ENSG00000165959	79789	Q96JQ2	CLMN	calmin [Source:HGNC Symbol;Acc:HGNC:19972]	1.60709	0.93089	2.47606	0.19871	0.14765	0.23551
ENST00000303698	-6.94106605546466	0.00171523	down	2:-:69396120-69437475	MERGE.16755	2:-:69395750-69437628	2:-:69396120-69437475	ENSG00000169599	27247	Q9UMS0	NFU1	NFU1 iron-sulfur cluster scaffold [Source:HGNC Symbol;Acc:HGNC:16287]	3.60155	5.06198	3.15006	0	0.41116	0
ENST00000371157	-4.33241733958815	0.0017565	down	X:+:123961718-124102656	MERGE.30277	X:+:123960212-124422664	X:+:123961718-124102656	ENSG00000101972	10735	Q8N3U4	STAG2	stromal antigen 2 [Source:HGNC Symbol;Acc:HGNC:11355]	4.61498	6.51008	1.70778	0.40862	0.06551	0.17544
ENST00000434187	-4.34235931227712	0.00175888	down	8:-:38428363-38466695	MERGE.27466	8:-:38411138-38468834	8:-:38428363-38466695	ENSG00000077782	2260	P11362	FGFR1	fibroblast growth factor receptor 1 [Source:HGNC Symbol;Acc:HGNC:3688]	0.4141	0.38978	1.08656	0	0.06182	0
ENST00000584923	-2.76754465774914	0.00184874	down	17:+:19188016-19188714	MERGE.12349	17:+:19188016-19188714	17:+:19188016-19188714	ENSG00000263934	780851	-	SNORD3A	small nucleolar RNA, C/D box 3A	9.2002	4.71969	4.93384	0.50374	1.49715	0.57493
ENST00000494464	3.79602	0.00193315	up	2:-:127286749-127294107	MERGE.17285	2:-:127257290-127294176	2:-:127286749-127294107	ENSG00000163161	2071	P19447	ERCC3	ERCC excision repair 3, TFIIH core complex helicase subunit [Source:HGNC Symbol;Acc:HGNC:3435]	0.1488	0.27846	0.15418	1.30018	2.27273	3.92352
MERGE.23417.5	1.48908	0.00154519	up	5:-:100848584-100903214	MERGE.23417	5:-:100806935-100903266	-	-	-	-	-	-	4.16765	5.04226	5.73322	13.6345	14.5253	14.373
ENST00000589266	-4.62281725468724	0.00180178	down	19:+:1266798-1271360	MERGE.14493	19:+:1259384-1274880	19:+:1266798-1271360	ENSG00000099622	1153	Q14011	CIRBP	cold inducible RNA binding protein [Source:HGNC Symbol;Acc:HGNC:1982]	0.50802	0.43772	1.24414	0	0	0.05018
ENST00000533626	-5.35189227800917	0.00194739	down	11:+:7970251-8001862	MERGE.4530	11:+:7970251-8001862	11:+:7970251-8001862	ENSG00000175390	8665	O00303	EIF3F	eukaryotic translation initiation factor 3 subunit F [Source:HGNC Symbol;Acc:HGNC:3275]	1.51283	1.49774	2.36829	0.00667	0.3253	0.01845
ENST00000261509	2.3256	0.00192442	up	4:+:168497066-168928457	MERGE.22680	4:+:168497066-168928457	4:+:168497066-168928457	ENSG00000129116	23022	Q8WX93	PALLD	palladin, cytoskeletal associated protein [Source:HGNC Symbol;Acc:HGNC:17068]	0.17239	0.17475	0.16162	0.49358	0.84728	1.04304
ENST00000371804	10.4854	0.00206348	up	10:+:89392546-89403988	MERGE.3855	10:+:89392546-89421001	10:+:89392546-89403988	ENSG00000185745	3434	P09914	IFIT1	interferon induced protein with tetratricopeptide repeats 1 [Source:HGNC Symbol;Acc:HGNC:5407]	8.19806	0.00844	0.01019	327.474	224.531	76.4118
ENST00000440314	-2.89586578476445	0.0020813	down	12:-:3615328-3753102	MERGE.5949	12:-:3606633-3764819	12:-:3615328-3753102	ENSG00000130038	84766	Q9BSW2	CRACR2A	calcium release activated channel regulator 2A [Source:HGNC Symbol;Acc:HGNC:28657]	0.77162	1.18795	1.41372	0.08082	0.10307	0.23497
ENST00000425398	-6.79283150545973	0.00195611	down	7:-:6409517-6447934	MERGE.25806	7:-:6409126-6484242	7:-:6409517-6447934	ENSG00000164535	221955	Q8NCG7	DAGLB	diacylglycerol lipase beta [Source:HGNC Symbol;Acc:HGNC:28923]	2.32716	1.83905	1.26544	0.17227	0	0
MERGE.13988.5	-2.88966102314608	0.00203982	down	18:+:10526105-10552761	MERGE.13988	18:+:10525905-10552761	-	-	-	-	-	-	1.63576	0.49038	0.91078	0.11664	0.14851	0.0687
ENST00000448100	3.29836	0.00209919	up	20:+:63707465-63736141	MERGE.18840	20:+:63706847-63743505	20:+:63707465-63736141	ENSG00000197114	84619	Q8N5A5	ZGPAT	zinc finger CCCH-type and G-patch domain containing [Source:HGNC Symbol;Acc:HGNC:15948]	0.12478	0.16021	0.76395	2.70989	1.61691	2.23509
ENST00000504221	2.11041	0.00214455	up	5:+:96702806-96715108	MERGE.23397	5:+:95961423-96779595	5:+:96702806-96715108	ENSG00000153113	831	Q59HE3	CAST	calpastatin [Source:HGNC Symbol;Acc:HGNC:1515]	0.81213	0.54882	1.16019	2.84292	3.56456	2.72764
MERGE.25388.9	-3.76622090747456	0.00201201	down	6:-:135300921-135497737	MERGE.25388	6:-:135283532-135497776	-	-	-	-	-	-	2.61356	2.73903	1.99712	0.39791	0.04776	0.22008
ENST00000494718	-2.00498807792439	0.00208373	down	X:+:51893649-51902354	MERGE.29897	X:+:51803007-51902357	X:+:51893649-51902354	ENSG00000179222	9500	Q9Y5V3	MAGED1	MAGE family member D1 [Source:HGNC Symbol;Acc:HGNC:6813]	0.67579	0.67624	0.52337	0.12998	0.16599	0.11411
MERGE.7259.10	1.72921	0.00188576	up	12:-:112039262-112108785	MERGE.7259	12:-:112018804-112109022	-	-	-	-	-	-	1.99101	2.01414	1.90713	4.63707	6.97611	7.25249
MERGE.14194.1	7.75303	0.00223821	up	18:+:46104169-46128322	MERGE.14194	18:+:46104169-46128333	-	-	-	-	-	-	0	0	0	2.19556	0.26397	5.87769
MERGE.10613.10	-2.69760311802392	0.00185018	down	16:+:10877223-10936280	MERGE.10613	16:+:10866222-10943021	-	-	-	-	-	-	3.30437	3.03755	7.39127	0.41672	0.78524	0.8347
MERGE.3864.1	2.0547	0.00198312	up	10:-:92044281-92291142	MERGE.3864	10:-:92044281-92291142	-	-	-	-	-	-	0.53924	1.14756	0.66592	3.08952	3.35711	2.41974
ENST00000603223	4.75692	0.00218321	up	6:-:13469268-13487662	MERGE.24249	6:-:13357830-13487662	6:-:13469268-13487662	ENSG00000145990	54438	Q9NXC2	GFOD1	glucose-fructose oxidoreductase domain containing 1 [Source:HGNC Symbol;Acc:HGNC:21096]	0.02621	0.01993	0.06419	0.41427	0.85593	1.32042
ENST00000407811	-2.7355406910083	0.00195022	down	2:+:33513875-33564605	MERGE.16467	2:+:33436324-33564750	2:+:33513875-33564605	ENSG00000152689	25780	Q8IV61	RASGRP3	RAS guanyl releasing protein 3 [Source:HGNC Symbol;Acc:HGNC:14545]	21.3633	20.6869	10.2853	2.14273	5.03757	1.27765
ENST00000602540	-2.39434391712507	0.0018651	down	12:-:76025447-76031604	MERGE.6951	12:-:76025447-76033932	12:-:76025447-76031604	ENSG00000139289	22822	Q8WV24	PHLDA1	pleckstrin homology like domain family A member 1 [Source:HGNC Symbol;Acc:HGNC:8933]	31.0815	22.6047	26.4485	2.83303	4.88187	9.68699
ENST00000517761	2.44237	0.0023069	up	8:+:90001488-90036918	MERGE.27793	8:+:90001405-90069214	8:+:90001488-90036918	ENSG00000104325	1666	Q16698	DECR1	2,4-dienoyl-CoA reductase 1 [Source:HGNC Symbol;Acc:HGNC:2753]	0.46496	0.81968	1.23771	4.35434	4.52101	2.59608
ENST00000530721	-7.82304222688455	0.00220822	down	11:+:75399519-75405692	MERGE.5398	11:+:75399486-75422280	11:+:75399519-75405692	ENSG00000149273	6188	P23396	RPS3	ribosomal protein S3 [Source:HGNC Symbol;Acc:HGNC:10420]	16.9838	11.6565	12.5646	0	1.84881	0
ENST00000260361	-4.70689223464188	0.00245065	down	15:-:41387349-41402444	MERGE.9382	15:-:41387349-41402519	15:-:41387349-41402444	ENSG00000137806	51103	Q9Y375	NDUFAF1	NADH:ubiquinone oxidoreductase complex assembly factor 1 [Source:HGNC Symbol;Acc:HGNC:18828]	1.21021	4.87442	3.38345	0.10329	0.10073	0.0529
ENST00000521620	7.00473	0.00247379	up	8:+:31087644-31173763	MERGE.27407	8:+:31033801-31173769	8:+:31087644-31173763	ENSG00000165392	7486	Q59F09	WRN	Werner syndrome RecQ like helicase [Source:HGNC Symbol;Acc:HGNC:12791]	0.00871	0	0	0.06067	0.56887	1.11419
ENST00000257632	-5.52459774170568	0.00241254	down	7:+:76510525-76515456	MERGE.26357	7:+:76461676-77329533	7:+:76510525-76515456	ENSG00000243566	105375355	Q9BT76	UPK3B	uroplakin 3B [Source:HGNC Symbol;Acc:HGNC:21444]	0.47086	0.53849	1.67057	0.06469	0	0
ENST00000391758	-5.09174286573679	0.00233341	down	19:-:54107020-54115074	MERGE.16005	19:-:54107013-54115675	19:-:54107020-54115074	ENSG00000105619	29844	P0C1Z6	TFPT	TCF3 fusion partner [Source:HGNC Symbol;Acc:HGNC:13630]	4.048	2.03193	2.38305	0.04171	0.02034	0.24992
ENST00000413040	1.93504	0.002117	up	7:+:151341699-151378449	MERGE.27066	7:+:151341699-151396088	7:+:151341699-151378449	ENSG00000013374	51667	Q9Y5A7	NUB1	negative regulator of ubiquitin like proteins 1 [Source:HGNC Symbol;Acc:HGNC:17623]	4.48254	2.33923	3.21137	8.54718	16.8762	11.2863
MERGE.926.5	7.03059	0.0025389	up	1:+:42682427-42702349	MERGE.926	1:+:42682427-42702349	-	-	-	-	-	-	0.01789	0.02721	1.1612	7.8133	4.73068	14.7232
ENST00000295709	-7.08290872854123	0.00242269	down	2:+:218672026-218702715	MERGE.17939	2:+:218672026-218702716	2:+:218672026-218702715	ENSG00000163482	27148	Q9NRP7	STK36	serine/threonine kinase 36 [Source:HGNC Symbol;Acc:HGNC:17209]	0.78029	1.02888	1.49534	0.12916	0	0
ENST00000396376	4.98875	0.00243755	up	7:+:26293054-26374329	MERGE.25911	7:+:26291895-26374329	7:+:26293054-26374329	ENSG00000086300	29887	A0A024RA70	SNX10	sorting nexin 10 [Source:HGNC Symbol;Acc:HGNC:14974]	0.1005	0.98056	0.1846	18.2146	7.23387	3.32588
ENST00000485938	3.40801	0.0025961	up	13:+:76992059-76997863	MERGE.7942	13:+:76990660-77129717	13:+:76992059-76997863	ENSG00000102805	1203	A0A024R644	CLN5	CLN5, intracellular trafficking protein [Source:HGNC Symbol;Acc:HGNC:2076]	0.08689	0.01355	0.09821	0.55151	0.60769	0.36974
ENST00000255136	5.58532	0.00248028	up	20:+:44910062-44939321	MERGE.18612	20:+:44910062-44959035	20:+:44910062-44939321	ENSG00000101104	80336	Q4VXU2	PABPC1L	poly(A) binding protein cytoplasmic 1 like [Source:HGNC Symbol;Acc:HGNC:15797]	0.16169	0	0.009	0.69306	0.7066	0.67518
ENST00000539664	6.54997	0.00253286	up	7:-:28953358-28958292	ENSG00000255690	7:-:28953358-28958292	7:-:28953358-28958292	ENSG00000255690	9865	Q7L0X0	TRIL	TLR4 interactor with leucine rich repeats [Source:HGNC Symbol;Acc:HGNC:22200]	0	0.09642	0	0.4417	0.81179	0.52305
MERGE.21193.9	2.17769	0.00230277	up	3:+:141231876-141293605	MERGE.21193	3:+:141228726-141367753	-	-	-	-	-	-	1.86049	1.34708	0.78108	4.13388	5.75345	6.17366
MERGE.2112.4	1.44218	0.00229864	up	1:-:155659446-155776461	MERGE.2112	1:-:155614726-155859775	-	-	-	-	-	-	3.97819	3.62107	4.55496	9.54637	11.5233	10.1343
ENST00000368716	-1.85339000219947	0.00229349	down	1:-:153543613-153545885	MERGE.1996	1:-:153543613-153550136	1:-:153543613-153545885	ENSG00000196154	6275	P26447	S100A4	S100 calcium binding protein A4 [Source:HGNC Symbol;Acc:HGNC:10494]	85.9024	68.4132	44.8977	14.6715	15.9974	21.1499
ENST00000627564	2.33892	0.00264162	up	2:+:178539805-178576557	MERGE.17645	2:+:178521183-178779963	2:+:178539805-178576557	ENSG00000237298	100506866,101927055	-	TTN-AS1	uncharacterized LOC101927055	0.87785	0.51707	0.59556	1.79243	3.7687	3.6796
ENST00000523900	7.62231	0.00289135	up	8:+:22565283-22571026	MERGE.27301	8:+:22544986-22575788	8:+:22565283-22571026	ENSG00000120896	10174	O60504	SORBS3	sorbin and SH3 domain containing 3 [Source:HGNC Symbol;Acc:HGNC:30907]	0	0	0	8.38372	0.34168	4.22174
ENST00000534866	2.20387	0.00275697	up	12:-:11076769-11079171	MERGE.6184	12:-:11076769-11079171	12:-:11076769-11079171	ENSG00000256274	338412	-	TAS2R64P	taste 2 receptor member 64 pseudogene [Source:HGNC Symbol;Acc:HGNC:20642]	0.15628	0.29042	0.40664	0.94199	1.17041	1.09991
ENST00000488840	-2.79306244383405	0.00283788	down	1:+:156593275-156594129	MERGE.2144	1:+:156591762-156597385	1:+:156593275-156594129	ENSG00000163382	128240	Q8NCW5	NAXE	NAD(P)HX epimerase [Source:HGNC Symbol;Acc:HGNC:18453]	4.93962	3.41803	7.85948	1.17277	0.71094	0.29219
ENST00000542194	5.13801	0.00283418	up	12:+:21501853-21515746	MERGE.6304	12:+:21501781-21518408	12:+:21501853-21515746	ENSG00000111711	51026	Q9Y3E0	GOLT1B	golgi transport 1B [Source:HGNC Symbol;Acc:HGNC:20175]	0	0.254	0	1.58127	1.13473	1.12762
ENST00000642449	-2.85835645558738	0.00294985	down	20:+:38304123-38337505	MERGE.18567	20:+:38260149-38337505	20:+:38304123-38337505	ENSG00000101425	671	P17213	BPI	bactericidal/permeability-increasing protein [Source:HGNC Symbol;Acc:HGNC:1095]	1.25243	0.85483	1.04285	0.20579	0.06108	0.14022
ENST00000376091	-1.5517713535141	0.0025708	down	X:+:49922665-50092482	MERGE.29876	X:+:49922615-50099235	X:+:49922665-50092482	ENSG00000171365	1184	P51795	CLCN5	chloride voltage-gated channel 5 [Source:HGNC Symbol;Acc:HGNC:2023]	3.63694	3.30652	3.49732	0.90828	1.17565	1.19249
ENST00000569284	-4.22661757361853	0.00303935	down	17:+:75979260-76005999	MERGE.13604	17:+:75979220-76005999	17:+:75979260-76005999	ENSG00000261408	100529145	-	TEN1-CDK3	TEN1-CDK3 readthrough (NMD candidate)	0.9235	1.23046	0.85103	0.08162	0.13432	0.0047
MERGE.14047.5	1.95211	0.00255288	up	18:+:14182158-14188451	MERGE.14047	18:+:14179097-14342524	-	-	-	-	-	-	0.66874	1.05084	0.63318	2.46423	2.41872	3.50194
ENST00000489022	-5.60202852533823	0.00305118	down	7:-:134449055-134459129	MERGE.26827	7:-:134442350-134459284	7:-:134449055-134459129	ENSG00000085662	231	P15121	AKR1B1	aldo-keto reductase family 1 member B [Source:HGNC Symbol;Acc:HGNC:381]	0.35253	3.46355	0.33206	0	0	0
ENST00000325979	3.93825	0.00306324	up	7:+:2559424-2610162	MERGE.25737	7:+:2558972-2614734	7:+:2559424-2610162	ENSG00000106012	23288	Q6IPM2	IQCE	IQ motif containing E [Source:HGNC Symbol;Acc:HGNC:29171]	0.08617	0.09463	0.09672	2.06996	1.7785	0.53201
ENST00000420796	2.85055	0.00292101	up	7:+:107744437-107758820	MERGE.26659	7:+:107743697-107761667	7:+:107744437-107758820	ENSG00000105879	79872	Q75N03	CBLL1	Cbl proto-oncogene like 1 [Source:HGNC Symbol;Acc:HGNC:21225]	0.21819	0.56872	0.29261	2.88364	1.42236	2.30926
ENST00000559006	1.76071	0.00260887	up	15:+:63189606-63262776	MERGE.9718	15:+:63189469-63267782	15:+:63189606-63262776	ENSG00000166128	51762	Q92930	RAB8B	RAB8B, member RAS oncogene family [Source:HGNC Symbol;Acc:HGNC:30273]	5.70689	9.58714	7.28333	20.3276	25.5915	23.5555
ENST00000335890	-1.72137198991557	0.00257061	down	X:-:47651805-47659117	MERGE.29825	X:-:47651798-47659161	X:-:47651805-47659117	ENSG00000126756	8409	Q9UBK9	UXT	ubiquitously expressed prefoldin like chaperone [Source:HGNC Symbol;Acc:HGNC:12641]	33.2361	22.5582	27.4687	10.2375	8.72402	5.35801
ENST00000469147	6.36282	0.00294227	up	2:+:3424598-3468006	MERGE.16198	2:+:3379675-3485094	2:+:3424598-3468006	ENSG00000171853	51112	Q8WVT3	TRAPPC12	trafficking protein particle complex 12 [Source:HGNC Symbol;Acc:HGNC:24284]	0	0.50653	0	2.92845	2.17044	2.56068
MERGE.10216.2	4.63508	0.00291569	up	15:+:92882732-92899701	MERGE.10216	15:+:92882707-93028005	-	-	-	-	-	-	0.8833	0.11679	0.05374	4.04488	7.28717	2.44423
ENST00000588910	-1.58828703420045	0.00272688	down	18:+:35041431-35127617	MERGE.14136	18:+:34976928-35143470	18:+:35041431-35127617	ENSG00000166974	10982	Q15555	MAPRE2	microtubule associated protein RP/EB family member 2 [Source:HGNC Symbol;Acc:HGNC:6891]	4.95659	4.8302	6.08312	1.61759	1.89534	1.30196
ENST00000348502	1.7311	0.00275834	up	X:-:109641337-109733403	MERGE.30188	X:-:109623700-109733403	X:-:109641337-109733403	ENSG00000068366	2182	O60488	ACSL4	acyl-CoA synthetase long chain family member 4 [Source:HGNC Symbol;Acc:HGNC:3571]	0.32961	0.48856	0.5521	1.48614	1.36806	1.2041
ENST00000368715	-7.01582141006396	0.00303194	down	1:-:153543613-153545063	MERGE.1996	1:-:153543613-153550136	1:-:153543613-153545063	ENSG00000196154	6275	P26447	S100A4	S100 calcium binding protein A4 [Source:HGNC Symbol;Acc:HGNC:10494]	8.79294	9.3283	11.3354	0	0	1.67245
ENST00000487965	5.17796	0.0032171	up	7:-:131505889-131509402	ENSG00000128567	7:-:131500262-131558217	7:-:131505889-131509402	ENSG00000128567	5420	Q96N83	PODXL	podocalyxin like [Source:HGNC Symbol;Acc:HGNC:9171]	0.01934	0	0	0.68396	0.08085	0.91708
ENST00000564037	3.60149	0.00305309	up	1:-:89020300-89022751	MERGE.1377	1:-:89006666-89198932	1:-:89020300-89022751	ENSG00000117226	2635	Q9H0R5	GBP3	guanylate binding protein 3 [Source:HGNC Symbol;Acc:HGNC:4184]	0.06112	0.09293	0.07484	0.68773	0.67068	0.57359
MERGE.27802.2	-1.71001585603193	0.00270285	down	8:-:94249258-94262345	MERGE.27802	8:-:94249253-94262350	-	-	-	-	-	-	1.85535	1.80128	2.76788	0.49428	0.60716	0.73749
ENST00000510199	4.7976	0.0031089	up	5:-:181238120-181247576	MERGE.24126	5:-:181236909-181248096	5:-:181238120-181247576	ENSG00000204628	10399	P63244	RACK1	receptor for activated C kinase 1 [Source:HGNC Symbol;Acc:HGNC:4399]	0.24182	0.56234	0.55737	4.13089	8.08666	33.7236
ENST00000485748	-2.90455153781064	0.00314355	down	1:+:1483485-1496202	ENSG00000160072	1:+:1471769-1497848	1:+:1483485-1496202	ENSG00000160072	83858	Q5T9A4	ATAD3B	ATPase family, AAA domain containing 3B [Source:HGNC Symbol;Acc:HGNC:24007]	1.08411	1.0744	0.97784	0.08817	0.34898	0.05259
ENST00000544835	-7.11085197884147	0.00335211	down	19:-:18531752-18543573	MERGE.15178	19:-:18531751-18544077	19:-:18531752-18543573	ENSG00000105701	23770	Q14318	FKBP8	FK506 binding protein 8 [Source:HGNC Symbol;Acc:HGNC:3724]	4.25087	0.12276	1.46812	0	0	0
ENST00000462920	4.75503	0.00328274	up	1:+:33081155-33092221	MERGE.758	1:+:33081104-33120530	1:+:33081155-33092221	ENSG00000142920	113451	Q96A70	AZIN2	antizyme inhibitor 2 [Source:HGNC Symbol;Acc:HGNC:29957]	0	0.09043	0	0.32502	0.85767	0.49348
ENST00000620430	2.68773	0.00301064	up	12:+:105107772-105167000	MERGE.7158	12:+:105107324-105186600	12:+:105107772-105167000	ENSG00000136051	23325	Q2M389	WASHC4	WASH complex subunit 4 [Source:HGNC Symbol;Acc:HGNC:29174]	0.21594	0.60852	0.24326	2.71204	1.7647	1.29268
ENST00000505733	3.40413	0.00330813	up	16:+:89686690-89696354	MERGE.11809	16:+:89680737-89696364	16:+:89686690-89696354	ENSG00000185324	8558	Q15131	CDK10	cyclin dependent kinase 10 [Source:HGNC Symbol;Acc:HGNC:1770]	0.10107	0.06519	0.03375	0.56121	0.51849	0.53549
MERGE.8995.1	-4.63272295183499	0.00336437	down	14:+:103996896-103997277	MERGE.8995	14:+:103996896-103997277	-	-	-	-	-	-	1.06498	0.29064	2.60813	0.04389	0	0
ENST00000479665	-3.24435758424937	0.00293372	down	3:-:28321047-28349127	MERGE.20253	3:-:28315003-28349127	3:-:28321047-28349127	ENSG00000163512	64343	Q9H6S1	AZI2	5-azacytidine induced 2 [Source:HGNC Symbol;Acc:HGNC:24002]	1.65581	6.72385	3.49729	0.481	0.19458	0.36786
ENST00000417361	-4.1218944056944	0.00332316	down	2:-:58163436-58241348	MERGE.16652	2:-:58159243-58241372	2:-:58163436-58241348	ENSG00000115392	55120	Q9NW38	FANCL	Fanconi anemia complementation group L [Source:HGNC Symbol;Acc:HGNC:20748]	0.63162	0.46564	0.49218	0.06153	0	0
ENST00000505550	-4.19764136478007	0.00334358	down	5:-:177468553-177473622	MERGE.24032	5:-:177456608-177474401	5:-:177468553-177473622	ENSG00000113758	1627	Q16643	DBN1	drebrin 1 [Source:HGNC Symbol;Acc:HGNC:2695]	0.70324	0.29702	0.86111	0	0.09186	0
MERGE.10342.7	-2.85775427280163	0.00308467	down	16:-:854501-970972	MERGE.10342	16:-:853634-981596	-	-	-	-	-	-	1.23977	1.15045	2.83701	0.09296	0.21908	0.35705
MERGE.9523.16	-7.1915516561697	0.00335177	down	15:-:49920274-50119748	MERGE.9523	15:-:49858238-50182817	-	-	-	-	-	-	2.04627	3.93013	3.65486	0.44515	0	0
ENST00000400422	-2.25665519747597	0.00289443	down	1:-:20807004-21176847	MERGE.456	1:-:20806292-21176888	1:-:20807004-21176847	ENSG00000075151	8672	Q59GJ0	EIF4G3	eukaryotic translation initiation factor 4 gamma 3 [Source:HGNC Symbol;Acc:HGNC:3298]	9.03467	4.01614	3.80402	1.58013	0.85987	0.81012
ENST00000624786	4.13937	0.00339655	up	8:+:17498737-17499157	MERGE.27242	8:+:17498737-17499157	8:+:17498737-17499157	ENSG00000280453	-	-	AP006248.5	-	0	0.1507	0.18204	1.19483	1.51477	1.21157
ENST00000394976	2.30577	0.00312402	up	5:+:134845988-134859737	MERGE.23621	5:+:134758771-134859737	5:+:134845988-134859737	ENSG00000181904	134553	Q7Z6I8	C5orf24	chromosome 5 open reading frame 24 [Source:HGNC Symbol;Acc:HGNC:26746]	0.54371	0.27557	0.18157	1.32418	1.51733	1.20541
ENST00000540226	4.39018	0.00354879	up	12:-:106524-111850	ENSG00000256948	12:-:106524-111850	12:-:106524-111850	ENSG00000256948	-	-	AC026369.3	-	0	0.10827	0	0.51504	0.80921	0.42202
ENST00000552061	-2.0587354172426	0.00318305	down	12:-:50185580-50191363	MERGE.6578	12:-:50185580-50191363	12:-:50185580-50191363	ENSG00000257298	-	-	AC008147.2	-	1.14539	1.65912	1.03259	0.26327	0.39899	0.18366
MERGE.4498.7	1.64387	0.00285977	up	11:+:6481506-6572022	MERGE.4498	11:+:6481447-6593758	-	-	-	-	-	-	0.55706	0.52854	0.41837	1.50383	2.08647	1.08145
MERGE.24620.16	-6.21385009543468	0.00380029	down	6:-:32553023-32584168	MERGE.24620	6:-:32517343-32589848	-	-	-	-	-	-	0.70016	6.91213	0.41003	0	0	0
MERGE.28957.7	2.48959	0.00284698	up	9:+:99821917-99866891	MERGE.28957	9:+:99821855-99866891	-	-	-	-	-	-	4.70297	5.35404	1.58469	25.9445	19.8265	13.7174
MERGE.26190.20	1.60904	0.00308037	up	7:-:66526088-66592408	MERGE.26190	7:-:66376044-66592408	-	-	-	-	-	-	0.36677	0.44728	0.61632	1.32301	1.19822	1.51166
ENST00000416488	5.22313	0.00378771	up	12:+:133181409-133193537	MERGE.7561	12:+:133130575-133214831	12:+:133181409-133193537	ENSG00000090612	10795	Q2TB61	ZNF268	zinc finger protein 268 [Source:HGNC Symbol;Acc:HGNC:13061]	0.10466	0	0	0.2617	0.83855	1.29236
ENST00000591152	-5.19646518080831	0.00377548	down	17:+:42833419-42839009	MERGE.12942	17:+:42824385-42850707	17:+:42833419-42839009	ENSG00000131467	10197	P61289	PSME3	proteasome activator subunit 3 [Source:HGNC Symbol;Acc:HGNC:9570]	1.26037	0.77902	0.43288	0	0.11244	0
ENST00000493525	-4.54870143735125	0.003809	down	11:+:2385666-2395013	MERGE.4400	11:+:2376177-2403878	11:+:2385666-2395013	ENSG00000110651	975	A0A024RCB7	CD81	CD81 molecule [Source:HGNC Symbol;Acc:HGNC:1701]	0.79026	1.80237	0.62898	0	0.12388	0
ENST00000612971	4.7192	0.00381506	up	16:+:3046681-3055949	MERGE.10484	16:+:3046681-3060726	16:+:3046681-3055949	ENSG00000008516	64386	Q9NPA2	MMP25	matrix metallopeptidase 25 [Source:HGNC Symbol;Acc:HGNC:14246]	0	0	0.15072	0.31326	0.57882	0.65353
ENST00000530018	-4.33187653812759	0.00380092	down	11:-:78174324-78188624	MERGE.5470	11:-:78171218-78188822	11:-:78174324-78188624	ENSG00000188997	283219	Q4G0X4	KCTD21	potassium channel tetramerization domain containing 21 [Source:HGNC Symbol;Acc:HGNC:27452]	0.44786	0.79446	0.8226	0.08999	0	0
ENST00000543605	-1.72230980020799	0.0032515	down	20:-:46345980-46364404	MERGE.18658	20:-:46345980-46364458	20:-:46345980-46364404	ENSG00000080189	51006	Q9NQQ7	SLC35C2	solute carrier family 35 member C2 [Source:HGNC Symbol;Acc:HGNC:17117]	1.90273	2.06965	1.79915	0.51704	0.7834	0.36891
ENST00000518025	-1.98290952697787	0.00355465	down	5:+:141637005-141641064	MERGE.23749	5:+:141636950-141641077	5:+:141637005-141641064	ENSG00000164620	285613	Q8NC24	RELL2	RELT like 2 [Source:HGNC Symbol;Acc:HGNC:26902]	1.08722	1.70145	1.5415	0.28616	0.47175	0.23238
ENST00000375773	6.01036	0.0039564	up	2:+:142877657-142990052	MERGE.17378	2:+:142877498-143055832	2:+:142877657-142990052	ENSG00000115919	8942	Q16719	KYNU	kynureninase [Source:HGNC Symbol;Acc:HGNC:6469]	0.34438	0	0	0.98409	1.12579	1.26479
MERGE.14051.1	2.16656	0.00363455	up	18:+:14256565-14258686	MERGE.14051	18:+:14256565-14258686	-	-	-	-	-	-	0.48667	0.53069	0.28893	1.56454	1.47181	2.08322
ENST00000328568	-7.55754566709254	0.00400418	down	12:-:57725197-57737836	MERGE.6803	12:-:57723761-57742157	12:-:57725197-57737836	ENSG00000135439	116986	F8VVT9	AGAP2	ArfGAP with GTPase domain, ankyrin repeat and PH domain 2 [Source:HGNC Symbol;Acc:HGNC:16921]	2.36599	1.78008	3.21475	0	0	0.45013
ENST00000572665	-1.84197883168552	0.0038742	down	16:+:10915646-10917010	MERGE.10613	16:+:10866222-10943021	16:+:10915646-10917010	ENSG00000179583	4261	A0A0B4J1S1	CIITA	class II major histocompatibility complex transactivator [Source:HGNC Symbol;Acc:HGNC:7067]	3.43677	3.17217	3.59245	0.86831	1.05118	0.57962
ENST00000481050	2.11121	0.00389609	up	1:-:156292695-156294076	MERGE.2140	1:-:156290089-156295689	1:-:156292695-156294076	ENSG00000198715	112770	Q8WWB7	GLMP	glycosylated lysosomal membrane protein [Source:HGNC Symbol;Acc:HGNC:29436]	0.59477	0.92754	1.12045	2.25527	4.3748	3.34442
ENST00000521180	-1.46165114156212	0.0034214	down	8:-:133454853-133571925	MERGE.28116	8:-:133454848-133571940	8:-:133454853-133571925	ENSG00000008513	6482	Q11201	ST3GAL1	ST3 beta-galactoside alpha-2,3-sialyltransferase 1 [Source:HGNC Symbol;Acc:HGNC:10862]	2.33659	1.82773	2.70127	0.79121	0.71984	0.79162
ENST00000468151	-4.29925296813218	0.00419026	down	22:-:41600893-41602523	MERGE.19849	22:-:41598028-41621096	22:-:41600893-41602523	ENSG00000100418	27351	Q6ICB0	DESI1	desumoylating isopeptidase 1 [Source:HGNC Symbol;Acc:HGNC:24577]	0.94354	0.99629	0.9628	0.16852	0	0
ENST00000409549	-3.80399286396461	0.00383073	down	2:-:74533253-74553084	MERGE.16865	2:-:74532414-74555690	2:-:74533253-74553084	ENSG00000115318	84695	P58215	LOXL3	lysyl oxidase like 3 [Source:HGNC Symbol;Acc:HGNC:13869]	9.38176	1.8122	1.72616	0.30676	0.21449	0.11204
MERGE.21697.3	-2.70150428505205	0.00355166	down	3:-:197595493-197627871	MERGE.21697	3:-:197578213-197627906	-	-	-	-	-	-	0.90054	1.9196	1.36462	0.09928	0.42997	0.15208
ENST00000009105	1.85432	0.00357748	up	1:+:209583717-209613938	MERGE.2728	1:+:209583717-209613938	1:+:209583717-209613938	ENSG00000008118	57172	Q96NX5	CAMK1G	calcium/calmodulin dependent protein kinase IG [Source:HGNC Symbol;Acc:HGNC:14585]	1.0064	1.08694	1.18098	4.18544	2.45401	4.61569
MERGE.17081.11	2.45164	0.00336529	up	2:+:101698081-101891321	MERGE.17081	2:+:101696850-101894689	-	-	-	-	-	-	1.00778	3.20802	3.76159	10.1978	13.7188	12.5225
ENST00000372517	6.94103	0.0042165	up	1:+:42817088-42844993	MERGE.935	1:+:42817088-42844993	1:+:42817088-42844993	ENSG00000164010	114625	Q96PL5	ERMAP	erythroblast membrane associated protein (Scianna blood group) [Source:HGNC Symbol;Acc:HGNC:15743]	0	0.42436	0	1.62561	1.75936	1.37402
ENST00000389142	1.83103	0.00381535	up	12:+:57694147-57721557	MERGE.6801	12:+:57693955-57721557	12:+:57694147-57721557	ENSG00000135506	10956	Q13438	OS9	OS9, endoplasmic reticulum lectin [Source:HGNC Symbol;Acc:HGNC:16994]	0.36936	0.50998	0.49128	1.40582	1.19793	1.76773
ENST00000466808	-5.95220365553164	0.00428653	down	6:+:26422119-26432383	MERGE.24444	6:+:26421391-26432383	6:+:26422119-26432383	ENSG00000124549	54718	Q96KV6	BTN2A3P	butyrophilin subfamily 2 member A3, pseudogene	0.49528	0.93591	1.04821	0	0.16614	0
ENST00000413505	4.42954	0.00436432	up	22:-:50782234-50783045	MERGE.20026	22:-:50767501-50783663	22:-:50782234-50783045	ENSG00000079974	11158	Q9UNT1	RABL2B	RAB, member of RAS oncogene family like 2B [Source:HGNC Symbol;Acc:HGNC:9800]	0.04002	0	0.34301	0.85767	2.04919	0.75109
MERGE.2729.2	1.24236	0.00292468	up	1:-:209614875-209701600	MERGE.2729	1:-:209614870-209724125	-	-	-	-	-	-	3.567	4.71136	3.26641	11.2628	8.14005	11.8496
ENST00000468373	-2.53097711721012	0.00415018	down	1:-:153543613-153545806	MERGE.1996	1:-:153543613-153550136	1:-:153543613-153545806	ENSG00000196154	6275	P26447	S100A4	S100 calcium binding protein A4 [Source:HGNC Symbol;Acc:HGNC:10494]	8.36258	3.98737	3.74632	0.43714	1.00485	0.89228
ENST00000517654	5.56416	0.00425121	up	8:-:129841484-130016451	MERGE.28077	8:-:129839593-130017129	8:-:129841484-130016451	ENSG00000153310	51571	A0A024R9G4	FAM49B	family with sequence similarity 49 member B [Source:HGNC Symbol;Acc:HGNC:25216]	0.04306	0.0611	1.8875	9.6249	3.17675	10.6504
ENST00000642160	-2.27735828960331	0.0039086	down	20:-:504166-543816	MERGE.18177	20:-:471968-543835	20:-:504166-543816	ENSG00000101266	1457	P68400	CSNK2A1	casein kinase 2 alpha 1 [Source:HGNC Symbol;Acc:HGNC:2457]	3.0434	3.11852	4.15871	1.01621	0.33418	0.71891
MERGE.7557.2	-6.52996957915688	0.00437445	down	12:+:133080459-133107544	MERGE.7557	12:+:133079838-133107544	-	-	-	-	-	-	1.39706	1.9892	1.37651	0	0	0.32736
MERGE.10833.17	1.92491	0.00338826	up	16:-:20854925-20900384	MERGE.10833	16:-:20780193-20902136	-	-	-	-	-	-	1.919	1.97132	2.9318	14.1402	6.28943	6.70225
ENST00000535676	-3.32638520717728	0.0044047	down	12:-:14947689-14961591	MERGE.6254	12:-:14942017-14961728	12:-:14947689-14961591	ENSG00000111348	397	A0A024RAS5	ARHGDIB	Rho GDP dissociation inhibitor beta [Source:HGNC Symbol;Acc:HGNC:679]	4.35374	3.39685	6.84969	1.41378	0.30332	0.13033
MERGE.27629.3	-6.2123979987363	0.00447749	down	8:+:66667615-66862022	MERGE.27629	8:+:66667596-66862022	-	-	-	-	-	-	1.49992	1.75597	0.5303	0.09433	0.00368	0.00348
MERGE.1861.1	2.0084	0.00427902	up	1:-:149883080-149883897	MERGE.1861	1:-:149883080-149883897	-	-	-	-	-	-	0.55472	0.5623	0.7261	1.51686	2.39878	2.72098
MERGE.7401.4	8.11524	0.0045473	up	12:-:121425293-121580140	MERGE.7401	12:-:121415052-121581015	-	-	-	-	-	-	0.00176	0.3694	0	3.47309	2.73203	1.18081
MERGE.23417.2	1.2856	0.0030119	up	5:-:100806935-100903214	MERGE.23417	5:-:100806935-100903266	-	-	-	-	-	-	2.69953	2.63287	3.14634	7.32705	8.42994	7.88589
ENST00000377190	-1.82821817527273	0.00367719	down	11:-:65127279-65134533	MERGE.5073	11:-:65120628-65134533	11:-:65127279-65134533	ENSG00000162298	84447	Q86TM6	SYVN1	synoviolin 1 [Source:HGNC Symbol;Acc:HGNC:20738]	8.84377	6.01279	5.66255	1.27459	2.94138	1.44336
ENST00000447329	3.21042	0.00465066	up	1:+:59020387-59033063	MERGE.1164	1:+:58933643-59240555	1:+:59020387-59033063	ENSG00000237352	101926925	-	LINC01358	long intergenic non-protein coding RNA 1358 [Source:HGNC Symbol;Acc:HGNC:50589]	0.17714	0.1197	0.50611	2.15129	2.62244	1.07905
ENST00000562553	4.98647	0.00461079	up	15:+:43185446-43191675	MERGE.9428	15:+:43123279-43197176	15:+:43185446-43191675	ENSG00000166946	23582	O95273	CCNDBP1	cyclin D1 binding protein 1 [Source:HGNC Symbol;Acc:HGNC:1587]	0.34015	0	0	0.91127	0.86646	1.11305
ENST00000559878	7.25595	0.00459405	up	15:-:51210514-51243064	MERGE.9555	15:-:51208057-51338610	15:-:51210514-51243064	ENSG00000137869	1588	Q8IYG4	CYP19A1	cytochrome P450 family 19 subfamily A member 1 [Source:HGNC Symbol;Acc:HGNC:2594]	0.00799	0	1.62437	4.70996	5.70389	3.29184
ENST00000522085	-3.23080851539818	0.00467782	down	12:+:50400908-50461487	MERGE.6586	12:+:50392383-50480004	12:+:50400908-50461487	ENSG00000161813	113251	Q71RC2	LARP4	La ribonucleoprotein domain family member 4 [Source:HGNC Symbol;Acc:HGNC:24320]	1.52799	0.5934	0.71682	0.07443	0.06221	0.08821
MERGE.18813.2	-8.18009269884104	0.00464493	down	20:+:62952659-62968597	MERGE.18813	20:+:62952647-62969585	-	-	-	-	-	-	8.13668	0.79356	3.48809	0.09742	0	0
ENST00000588880	3.58946	0.00451484	up	17:+:77140736-77143642	MERGE.13655	17:+:77086716-77217101	17:+:77140736-77143642	ENSG00000129657	6397	A0A024R8V1	SEC14L1	SEC14 like lipid binding 1 [Source:HGNC Symbol;Acc:HGNC:10698]	0.05659	0.11473	0.06929	0.7277	0.79837	0.44721
ENST00000531485	6.07272	0.00460642	up	11:+:86302243-86345791	MERGE.5516	11:+:86301769-86345931	11:+:86302243-86345791	ENSG00000149196	51501	Q53FT3	HIKESHI	Hikeshi, heat shock protein nuclear import factor [Source:HGNC Symbol;Acc:HGNC:26938]	0.91913	0	0	2.60306	2.51565	4.02089
MERGE.26092.24	1.59251	0.00406349	up	7:+:44050244-44061328	MERGE.26092	7:+:44044640-44069456	-	-	-	-	-	-	0.38721	0.34721	0.4559	0.98413	1.37475	0.89248
ENST00000426537	-3.31627239666525	0.0046159	down	21:-:46285005-46286184	MERGE.19213	21:-:46235126-46286297	21:-:46285005-46286184	ENSG00000160294	8888	O60318	MCM3AP	minichromosome maintenance complex component 3 associated protein [Source:HGNC Symbol;Acc:HGNC:6946]	1.33965	0.70613	0.78739	0.05742	0.056	0.08822
ENST00000538320	6.52228	0.00462615	up	22:+:38201932-38216503	MERGE.19744	22:+:38200767-38216511	22:+:38201932-38216503	ENSG00000185022	23764	Q9ULX9	MAFF	MAF bZIP transcription factor F [Source:HGNC Symbol;Acc:HGNC:6780]	0	0	0.52226	1.33703	2.00904	1.43373
ENST00000442834	1.62535	0.00386257	up	1:-:155659446-155671091	MERGE.2112	1:-:155614726-155859775	1:-:155659446-155671091	ENSG00000163374	55249	Q9H869	YY1AP1	YY1 associated protein 1 [Source:HGNC Symbol;Acc:HGNC:30935]	1.42246	1.46087	1.67304	5.16796	5.26149	2.90891
ENST00000540126	4.01399	0.00473669	up	12:+:16347797-16363814	MERGE.6277	12:+:16347142-16609259	12:+:16347797-16363814	ENSG00000008394	4257	P10620	MGST1	microsomal glutathione S-transferase 1 [Source:HGNC Symbol;Acc:HGNC:7061]	0.08574	0	0	0.18375	0.2688	1.22806
ENST00000342616	2.01856	0.00444127	up	10:-:68393764-68407277	MERGE.3582	10:-:68341107-68407294	10:-:68393764-68407277	ENSG00000204130	55680	Q8WXA3	RUFY2	RUN and FYVE domain containing 2 [Source:HGNC Symbol;Acc:HGNC:19761]	0.49345	0.37111	0.89659	2.55861	2.01277	1.4466
MERGE.17401.9	6.62263	0.00479968	up	2:-:143946023-144235737	MERGE.17401	2:-:143938068-144332568	-	-	-	-	-	-	0.01298	0	0.12715	2.60101	1.99394	0.43594
ENST00000432321	3.31098	0.00466879	up	11:+:68030617-68033730	MERGE.5240	11:+:68030617-68036644	11:+:68030617-68033730	ENSG00000110717	4728	O00217	NDUFS8	NADH:ubiquinone oxidoreductase core subunit S8 [Source:HGNC Symbol;Acc:HGNC:7715]	0.11702	0.27113	1.16678	2.41838	4.03552	2.11373
ENST00000536344	-5.06817736104433	0.00486762	down	11:-:6448617-6473984	MERGE.4452	11:-:6448613-6474459	11:-:6448617-6473984	ENSG00000110171	10612	O75382	TRIM3	tripartite motif containing 3 [Source:HGNC Symbol;Acc:HGNC:10064]	1.23255	1.0089	1.17623	0	0.05443	0.15434
ENST00000392871	4.65917	0.00477176	up	2:-:143946023-144211582	MERGE.17401	2:-:143938068-144332568	2:-:143946023-144211582	ENSG00000121964	79712	Q4AE62	GTDC1	glycosyltransferase like domain containing 1 [Source:HGNC Symbol;Acc:HGNC:20887]	0.03992	0	0.13034	0.65587	0.57008	0.43373
MERGE.842.4	-1.97594116631632	0.0042576	down	1:-:37997345-38005502	MERGE.842	1:-:37996770-38005606	-	-	-	-	-	-	2.76939	4.33562	4.67219	0.74192	1.38274	0.62313
MERGE.6812.4	1.68781	0.00364249	up	12:-:57764137-57767095	MERGE.6812	12:-:57762334-57772793	-	-	-	-	-	-	9.29205	9.91522	11.294	49.9526	30.1726	21.9803
MERGE.21003.4	7.9335	0.00488688	up	3:-:125232079-125375249	MERGE.21003	3:-:125225561-125375354	-	-	-	-	-	-	0	0	1.57816	4.12669	3.79178	6.69805
ENST00000434583	2.71836	0.00422206	up	3:+:3126965-3150879	MERGE.20033	3:+:3126916-3150879	3:+:3126965-3150879	ENSG00000072756	51095	A0A024R2H7	TRNT1	tRNA nucleotidyl transferase 1 [Source:HGNC Symbol;Acc:HGNC:17341]	0.98683	0.31366	0.75779	5.12612	1.93144	5.09714
ENST00000314117	-2.77247658202869	0.00491353	down	4:-:37590800-37686376	MERGE.21924	4:-:37590800-37686376	4:-:37590800-37686376	ENSG00000181826	768211	Q8IUW5	RELL1	RELT like 1 [Source:HGNC Symbol;Acc:HGNC:27379]	1.32162	0.63396	1.73391	0.22761	0.09865	0.11657
ENST00000356840	2.47071	0.00450901	up	6:+:16129125-16146881	MERGE.24267	6:+:16129125-16148248	6:+:16129125-16146881	ENSG00000007944	29116	Q8WY64	MYLIP	myosin regulatory light chain interacting protein [Source:HGNC Symbol;Acc:HGNC:21155]	0.46021	0.17137	0.75903	2.93883	1.88447	1.34527
ENST00000353267	3.46301	0.0043322	up	2:+:207529912-207603431	MERGE.17868	2:+:207529737-207603431	2:+:207529912-207603431	ENSG00000118260	1385	Q5U0J5	CREB1	cAMP responsive element binding protein 1 [Source:HGNC Symbol;Acc:HGNC:2345]	0.25364	0.0439	0.1919	0.54138	1.91359	2.11643
ENST00000622920	2.25936	0.00443119	up	20:+:49936407-49952899	MERGE.18700	20:+:49936336-49953892	20:+:49936407-49952899	ENSG00000124226	55905	Q9Y508	RNF114	ring finger protein 114 [Source:HGNC Symbol;Acc:HGNC:13094]	1.18206	0.50646	0.6118	4.75339	3.06913	2.0344
MERGE.19159.2	-8.84486060829193	0.00515298	down	21:+:44012319-44105051	MERGE.19159	21:+:44012319-44106552	-	-	-	-	-	-	2.85701	2.71745	3.29686	0	0.89636	0
ENST00000392090	6.55679	0.00511312	up	6:-:170577559-170584581	MERGE.25680	6:-:170575295-170584692	6:-:170577559-170584581	ENSG00000071994	5134	Q16342	PDCD2	programmed cell death 2 [Source:HGNC Symbol;Acc:HGNC:8762]	0	0	0	0.08957	1.13553	3.64949
ENST00000323523	-5.81145986261139	0.00515492	down	3:+:100492619-100577444	MERGE.20820	3:+:100492619-100577444	3:+:100492619-100577444	ENSG00000181458	55076	Q9NWC5	TMEM45A	transmembrane protein 45A [Source:HGNC Symbol;Acc:HGNC:25480]	0.36946	1.3462	1.44279	0	0	0.09864
ENST00000337433	6.71776	0.00519422	up	19:+:44165096-44177683	ENSG00000167380	19:+:44165073-44178381	19:+:44165096-44177683	ENSG00000167380	7769	Q9NYT6	ZNF226	zinc finger protein 226 [Source:HGNC Symbol;Acc:HGNC:13019]	0.061	0	0	0.20265	1.39611	1.68125
ENST00000611665	3.25462	0.00516048	up	11:+:114439386-114450276	MERGE.5702	11:+:114400030-114467141	11:+:114439386-114450276	ENSG00000076043	25996	Q9Y3B8	REXO2	RNA exonuclease 2 [Source:HGNC Symbol;Acc:HGNC:17851]	0.13512	0.04109	0.08273	0.65158	1.08729	0.42713
ENST00000380903	2.53057	0.00442308	up	22:+:50200979-50217616	MERGE.19996	22:+:50200979-50217616	22:+:50200979-50217616	ENSG00000073169	83642	Q9BVL4	SELENOO	selenoprotein O [Source:HGNC Symbol;Acc:HGNC:30395]	0.46637	0.91123	0.29795	3.34625	3.19264	1.66251
MERGE.674.16	6.55437	0.00500303	up	1:-:30936722-31065684	MERGE.674	1:-:30931506-31065991	-	-	-	-	-	-	0.41213	0	0.47598	5.55569	6.3038	6.86551
ENST00000622533	-1.71378179775489	0.00401988	down	1:+:147242684-147295760	MERGE.1806	1:+:147172771-147295766	1:+:147242684-147295760	ENSG00000131778	9557	Q86WJ1	CHD1L	chromodomain helicase DNA binding protein 1 like [Source:HGNC Symbol;Acc:HGNC:1916]	11.353	8.31116	5.8647	1.79264	2.7058	2.67873
ENST00000623593	-2.1887475157872	0.00464145	down	5:-:177476631-177479656	MERGE.24034	5:-:177476631-177479656	5:-:177476631-177479656	ENSG00000279821	-	-	AC145098.2	-	0.78597	1.00113	1.31066	0.10528	0.35665	0.18899
ENST00000374171	7.76452	0.00519215	up	9:-:113407235-113410672	MERGE.29070	9:-:113407235-113410672	9:-:113407235-113410672	ENSG00000148229	54107	Q9NRF9	POLE3	DNA polymerase epsilon 3, accessory subunit [Source:HGNC Symbol;Acc:HGNC:13546]	0	1.57088	0	4.4004	6.82129	8.22568
ENST00000257527	1.90481	0.00323517	up	5:-:157477304-157575775	MERGE.23888	5:-:157395534-157575775	5:-:157477304-157575775	ENSG00000135074	8728	Q8TBU7	ADAM19	ADAM metallopeptidase domain 19 [Source:HGNC Symbol;Acc:HGNC:197]	39.0754	33.8753	70.2298	218.476	126.9	214.54
ENST00000583302	-2.94567916599166	0.00527559	down	17:+:82026806-82029232	MERGE.13813	17:+:82023302-82031151	17:+:82026806-82029232	ENSG00000169683	201255	Q96CN5	LRRC45	leucine rich repeat containing 45 [Source:HGNC Symbol;Acc:HGNC:28302]	0.57053	0.52911	1.07021	0.03902	0.15223	0.04796
MERGE.9312.23	2.05806	0.00479891	up	15:-:34406677-34583651	MERGE.9312	15:-:34379068-34588503	-	-	-	-	-	-	0.35888	0.43654	0.60057	1.12808	1.72518	2.32795
ENST00000409080	-8.21381856715523	0.00532482	down	2:+:172427789-172506282	MERGE.17549	2:+:172427354-172506282	2:+:172427789-172506282	ENSG00000091409	3655	P23229	ITGA6	integrin subunit alpha 6 [Source:HGNC Symbol;Acc:HGNC:6142]	2.89586	13.8671	2.17019	0.17697	0	0.00583
ENST00000329099	-1.98860232406989	0.00428003	down	17:-:439978-445939	MERGE.11833	17:-:439978-445939	17:-:439978-445939	ENSG00000183688	359845	Q8N5W9	RFLNB	refilin B [Source:HGNC Symbol;Acc:HGNC:28705]	3.91501	3.32899	4.48701	1.60219	0.93477	0.49943
ENST00000439969	2.30283	0.00488849	up	6:+:44000617-44005108	MERGE.24896	6:+:44000580-44005958	6:+:44000617-44005108	ENSG00000181577	221416	Q8N319	C6orf223	chromosome 6 open reading frame 223 [Source:HGNC Symbol;Acc:HGNC:28692]	0.23269	0.15533	0.24323	1.61167	0.6702	0.69518
ENST00000248450	-3.35110731935079	0.004955	down	2:-:218264123-218270257	MERGE.17921	2:-:218264123-218270257	2:-:218264123-218270257	ENSG00000127837	14	Q13685	AAMP	angio associated migratory cell protein [Source:HGNC Symbol;Acc:HGNC:18]	2.42256	2.39679	2.61085	0.05334	0.84966	0.1803
ENST00000329363	5.09673	0.00541241	up	22:-:50530409-50532579	MERGE.20008	22:-:50523568-50532580	22:-:50530409-50532579	ENSG00000177989	440836	A8MYP8	ODF3B	outer dense fiber of sperm tails 3B [Source:HGNC Symbol;Acc:HGNC:34388]	0.08065	0	0.59257	2.83491	1.65203	1.81655
ENST00000470259	-3.88248518766855	0.0053514	down	2:+:172490792-172491254	MERGE.17549	2:+:172427354-172506282	2:+:172490792-172491254	ENSG00000091409	3655	P23229	ITGA6	integrin subunit alpha 6 [Source:HGNC Symbol;Acc:HGNC:6142]	1.67188	2.12927	1.3648	0.22969	0.0448	0.04235
ENST00000569628	7.5149	0.00550908	up	16:+:1972086-1978684	MERGE.10389	16:+:1972037-1982933	16:+:1972086-1978684	ENSG00000183751	10607	Q12788	TBL3	transducin beta like 3 [Source:HGNC Symbol;Acc:HGNC:11587]	0.00603	0.0428	0	1.37035	0.46647	5.67856
ENST00000366981	4.02726	0.00539464	up	1:+:212565334-212619535	MERGE.2765	1:+:212565334-212620777	1:+:212565334-212619535	ENSG00000162772	467	P18847	ATF3	activating transcription factor 3 [Source:HGNC Symbol;Acc:HGNC:785]	0.11505	0.0933	0	0.78906	1.034	0.56826
ENST00000368282	-2.38528306824577	0.00415684	down	1:+:156154371-156177752	MERGE.2120	1:+:156147366-156177752	1:+:156154371-156177752	ENSG00000196189	64218	Q9H3S1	SEMA4A	semaphorin 4A [Source:HGNC Symbol;Acc:HGNC:10729]	13.2535	6.48299	24.8446	2.7249	2.41073	2.06469
MERGE.23894.1	2.74657	0.00528544	up	5:+:157492911-157493175	MERGE.23894	5:+:157492911-157493175	-	-	-	-	-	-	1.12186	0.65838	2.16903	6.32734	4.44273	11.2571
ENST00000532313	1.52825	0.00444129	up	1:-:201483532-201496301	MERGE.2596	1:-:201483530-201509456	1:-:201483532-201496301	ENSG00000159176	1465	P21291	CSRP1	cysteine and glycine rich protein 1 [Source:HGNC Symbol;Acc:HGNC:2469]	0.59733	0.62366	0.9216	2.09633	2.18168	1.41025
ENST00000643214	-1.73416495737218	0.00455071	down	11:-:65717709-65720586	MERGE.5099	11:-:65714005-65720947	11:-:65717709-65720586	ENSG00000172922	84153	A0A024R5B3	RNASEH2C	ribonuclease H2 subunit C [Source:HGNC Symbol;Acc:HGNC:24116]	2.24375	3.57665	3.45064	1.01506	0.90327	0.61406
MERGE.25557.1	2.58546	0.00431497	up	6:-:154153874-154267926	MERGE.25557	6:-:154153874-154356792	-	-	-	-	-	-	0.55206	0.65254	1.10307	1.99689	4.59664	7.86909
ENST00000643395	-6.87428089924131	0.00561072	down	22:+:31754109-31906768	MERGE.19648	22:+:31753867-31957603	22:+:31754109-31906768	ENSG00000100150	9681	O75140	DEPDC5	DEP domain containing 5 [Source:HGNC Symbol;Acc:HGNC:18423]	1.54184	1.06622	1.40398	0	0.43696	0
ENST00000553783	5.58404	0.00570176	up	12:+:55932063-55938025	MERGE.6730	12:+:55927319-55954027	12:+:55932063-55938025	ENSG00000065357	1606	P23743	DGKA	diacylglycerol kinase alpha [Source:HGNC Symbol;Acc:HGNC:2849]	0.33292	0	0	2.40809	0.72481	2.93238
ENST00000484550	-2.15826433399273	0.00506682	down	7:+:149597-155465	MERGE.25682	7:+:137301-155465	7:+:149597-155465	ENSG00000240859	-	-	AC093627.4	-	0.59051	0.37055	0.89142	0.12388	0.17958	0.06481
ENST00000472697	-3.42906882266908	0.00537922	down	3:-:142376249-142425535	MERGE.21213	3:-:142295923-142448062	3:-:142376249-142425535	ENSG00000114127	54464	Q8IZH2	XRN1	5'-3' exoribonuclease 1 [Source:HGNC Symbol;Acc:HGNC:30654]	0.93812	1.96766	1.37991	0.23393	0.2158	0.02331
ENST00000412418	-5.43771935237179	0.00579065	down	17:+:18858130-18923984	MERGE.12341	17:+:18835707-18931287	17:+:18858130-18923984	ENSG00000141127	5636	A0A024QYY3	PRPSAP2	phosphoribosyl pyrophosphate synthetase associated protein 2 [Source:HGNC Symbol;Acc:HGNC:9467]	1.03452	1.8843	1.4449	0	0.38852	0
ENST00000346027	-5.88156415772263	0.00586133	down	17:+:62479025-62613490	MERGE.13374	17:+:62458658-62615481	17:+:62479025-62613490	ENSG00000146872	11011	Q86UE8	TLK2	tousled like kinase 2 [Source:HGNC Symbol;Acc:HGNC:11842]	0.77577	0.63462	0.56107	0	0	0.18374
ENST00000413698	2.45567	0.00576205	up	7:+:50304728-50369444	MERGE.26127	7:+:50304068-50405101	7:+:50304728-50369444	ENSG00000185811	10320	Q13422	IKZF1	IKAROS family zinc finger 1 [Source:HGNC Symbol;Acc:HGNC:13176]	0.11251	0.12282	0.21194	0.40806	0.94963	0.78651
MERGE.1229.1	1.95389	0.00557355	up	1:-:67687661-67688306	MERGE.1229	1:-:67687661-67688306	-	-	-	-	-	-	0.58132	0.41739	0.80079	2.10242	1.61998	2.22518
ENST00000553066	4.18124	0.00585721	up	12:+:56152256-56157982	MERGE.6749	12:+:56152256-56163496	12:+:56152256-56157982	ENSG00000196465	140465	P14649	MYL6B	myosin light chain 6B [Source:HGNC Symbol;Acc:HGNC:29823]	0.01199	0.03646	0.22023	0.65528	1.01493	0.53299
ENST00000265758	4.19016	0.00597588	up	7:+:73683568-73698212	MERGE.26248	7:+:73683025-73705161	7:+:73683568-73698212	ENSG00000071462	114049	O43709	BUD23	BUD23, rRNA methyltransferase and ribosome maturation factor [Source:HGNC Symbol;Acc:HGNC:16405]	0.44524	0.0129	0.06231	0.96788	1.39588	1.97292
ENST00000368043	2.26502	0.00417695	up	1:+:160739265-160754821	MERGE.2226	1:+:160739057-160754821	1:+:160739265-160754821	ENSG00000026751	57823	Q9NQ25	SLAMF7	SLAM family member 7 [Source:HGNC Symbol;Acc:HGNC:21394]	10.0376	21.0633	5.10167	56.1451	48.1429	45.3353
ENST00000564570	-1.9028549344512	0.00560432	down	15:-:75356606-75359180	MERGE.9963	15:-:75355207-75368630	15:-:75356606-75359180	ENSG00000140400	4123	A0A140VJN9	MAN2C1	mannosidase alpha class 2C member 1 [Source:HGNC Symbol;Acc:HGNC:6827]	1.98755	1.50115	1.8611	0.37586	0.34618	0.50046
ENST00000544914	6.01203	0.00597669	up	19:+:37317911-37364446	MERGE.15408	19:+:37312837-37369365	19:+:37317911-37364446	ENSG00000181666	284459	P10072	HKR1	HKR1, GLI-Kruppel zinc finger family member [Source:HGNC Symbol;Acc:HGNC:4928]	0	0.16117	0	0.34075	1.04848	0.84486
ENST00000513269	7.3141	0.00598983	up	4:+:40102907-40155397	MERGE.21975	4:+:40056826-40158252	4:+:40102907-40155397	ENSG00000078177	55728	B2ZZ87	N4BP2	NEDD4 binding protein 2 [Source:HGNC Symbol;Acc:HGNC:29851]	0	0.45562	0	2.33324	1.12854	1.65494
ENST00000618670	5.12578	0.00602479	up	X:+:154542244-154565046	MERGE.30460	X:+:154541199-154565046	X:+:154542244-154565046	ENSG00000269335	8517	Q9Y6K9	IKBKG	inhibitor of nuclear factor kappa B kinase subunit gamma [Source:HGNC Symbol;Acc:HGNC:5961]	0	0.09966	0.10186	1.81533	0.735	0.91141
ENST00000451612	-4.00319784444524	0.00595133	down	12:+:6873479-6884438	MERGE.6042	12:+:6873389-6914243	12:+:6873479-6884438	ENSG00000240370	283345	-	RPL13P5	ribosomal protein L13 pseudogene 5	1.19952	0.89167	1.63201	0.11426	0.16714	0
ENST00000552783	-2.23491184911568	0.00460683	down	12:-:50175790-50222705	MERGE.6577	12:-:50175788-50283546	12:-:50175790-50222705	ENSG00000050405	51474	Q9UHB6	LIMA1	LIM domain and actin binding 1 [Source:HGNC Symbol;Acc:HGNC:24636]	12.8833	10.2973	4.40802	2.37214	1.41697	1.39931
ENST00000398755	-6.83796182877316	0.00611433	down	3:+:51942359-51948862	MERGE.20587	3:+:51942345-51948867	3:+:51942359-51948862	ENSG00000041880	10039	Q9Y6F1	PARP3	poly(ADP-ribose) polymerase family member 3 [Source:HGNC Symbol;Acc:HGNC:273]	2.49844	3.00786	2.56721	0	0.94498	0
ENST00000560945	-5.21413506174666	0.00617571	down	15:+:64151744-64154614	MERGE.9730	15:+:64151715-64157481	15:+:64151744-64154614	ENSG00000157734	79856	A0A024R5Y5	SNX22	sorting nexin 22 [Source:HGNC Symbol;Acc:HGNC:16315]	0.22514	0.43887	1.14513	0.06495	0	0
ENST00000490506	5.8602	0.00613758	up	14:-:22946228-22957094	MERGE.8158	14:-:22946228-22982642	14:-:22946228-22957094	ENSG00000092036	54930	Q9H6D7	HAUS4	HAUS augmin like complex subunit 4 [Source:HGNC Symbol;Acc:HGNC:20163]	0.5623	0	0	1.56434	1.11874	1.45273
ENST00000441228	-2.01875211995671	0.00524655	down	3:+:45689355-45743935	MERGE.20430	3:+:45689056-45745424	3:+:45689355-45743935	ENSG00000211456	22908	Q9NTJ5	SACM1L	SAC1 like phosphatidylinositide phosphatase [Source:HGNC Symbol;Acc:HGNC:17059]	1.22036	2.24558	3.03625	0.35817	0.51175	0.47606
MERGE.21621.10	-8.66215739919439	0.00623448	down	3:-:194403465-194459872	MERGE.21621	3:-:194402672-194501503	-	-	-	-	-	-	6.83089	5.43017	8.74947	0	2.48047	0
ENST00000491967	3.86769	0.00625608	up	22:+:23786980-23802060	MERGE.19431	22:+:23786931-23838008	22:+:23786980-23802060	ENSG00000099956	6598	Q12824	SMARCB1	SWI/SNF related, matrix associated, actin dependent regulator of chromatin, subfamily b, member 1 [Source:HGNC Symbol;Acc:HGNC:11103]	0.12388	0.14489	0.02334	1.37857	1.01576	0.60245
ENST00000507360	1.54908	0.00546299	up	5:-:100886352-100890882	MERGE.23417	5:-:100806935-100903266	5:-:100886352-100890882	ENSG00000113532	7903	Q92187	ST8SIA4	ST8 alpha-N-acetyl-neuraminide alpha-2,8-sialyltransferase 4 [Source:HGNC Symbol;Acc:HGNC:10871]	1.37157	1.16332	1.5081	3.47947	3.68571	3.20746
ENST00000519752	2.34259	0.00518022	up	5:-:157570446-157575757	MERGE.23888	5:-:157395534-157575775	5:-:157570446-157575757	ENSG00000135074	8728	Q8TBU7	ADAM19	ADAM metallopeptidase domain 19 [Source:HGNC Symbol;Acc:HGNC:197]	1.61006	0.98843	3.99856	12.1746	5.80604	8.87077
ENST00000445461	4.83011	0.00628429	up	21:+:16194395-16607222	ENSG00000215386	21:+:15928296-16645065	21:+:16194395-16607222	ENSG00000215386	388815	-	MIR99AHG	mir-99a-let-7c cluster host gene [Source:HGNC Symbol;Acc:HGNC:1274]	0.37465	0	0	0.80295	0.78304	1.17558
ENST00000296503	-4.35910139706039	0.00631095	down	4:-:173331695-173335125	MERGE.22663	4:-:173331695-173335125	4:-:173331695-173335125	ENSG00000164104	3148	P26583	HMGB2	high mobility group box 2 [Source:HGNC Symbol;Acc:HGNC:5000]	0.99399	0.95719	3.59055	0.23966	0.02597	0.03273
ENST00000227348	-2.22829884082567	0.00611251	down	11:+:122838500-122872639	ENSG00000109943	11:+:122838500-122872639	11:+:122838500-122872639	ENSG00000109943	56253	O95727	CRTAM	cytotoxic and regulatory T cell molecule [Source:HGNC Symbol;Acc:HGNC:24313]	0.48164	0.30835	0.79929	0.08829	0.09934	0.07512
ENST00000317538	-3.9248366313023	0.00559362	down	1:-:35017244-35031905	MERGE.792	1:-:34974356-35031968	1:-:35017244-35031905	ENSG00000163867	9204	O95789	ZMYM6	zinc finger MYM-type containing 6 [Source:HGNC Symbol;Acc:HGNC:13050]	2.07894	3.1757	3.46039	0.02482	0.26022	0.57204
ENST00000339209	2.42974	0.00536851	up	6:-:169703905-169724055	MERGE.25666	6:-:169703905-169725854	6:-:169703905-169724055	ENSG00000130024	55274	Q8WUB8	PHF10	PHD finger protein 10 [Source:HGNC Symbol;Acc:HGNC:18250]	0.48243	0.50747	0.65761	4.90636	3.0059	1.25883
ENST00000549178	-1.94762006538962	0.00540476	down	12:+:56153893-56157976	MERGE.6749	12:+:56152256-56163496	12:+:56153893-56157976	ENSG00000196465	140465	P14649	MYL6B	myosin light chain 6B [Source:HGNC Symbol;Acc:HGNC:29823]	3.69019	3.77329	3.8872	1.41599	0.55572	0.82775
ENST00000643860	-3.5478113209989	0.00619883	down	10:+:100987555-100994401	MERGE.3991	10:+:100987367-100994401	10:+:100987555-100994401	ENSG00000107815	56652	E5KSY5	TWNK	twinkle mtDNA helicase [Source:HGNC Symbol;Acc:HGNC:1160]	1.10564	0.42614	0.71038	0.20723	0.02197	0.02492
ENST00000390683	1.75751	0.0057327	up	14:+:67819812-67887326	MERGE.8594	14:+:67819779-68730218	14:+:67819812-67887326	ENSG00000182185	5890	O15315	RAD51B	RAD51 paralog B [Source:HGNC Symbol;Acc:HGNC:9822]	0.76369	0.6193	0.5403	1.96408	1.84444	1.89436
ENST00000588917	-2.10205341745576	0.00564047	down	19:+:1272925-1274810	MERGE.14493	19:+:1259384-1274880	19:+:1272925-1274810	ENSG00000099622	1153	Q14011	CIRBP	cold inducible RNA binding protein [Source:HGNC Symbol;Acc:HGNC:1982]	3.282	2.43677	2.8202	0.92553	0.75215	0.27017
ENST00000427641	-8.07782997697581	0.00655513	down	3:-:196935434-196942560	MERGE.21687	3:-:196935402-196942597	3:-:196935434-196942560	ENSG00000114503	22916	P52298	NCBP2	nuclear cap binding protein subunit 2 [Source:HGNC Symbol;Acc:HGNC:7659]	15.245	11.3781	8.62484	0	4.20136	0
ENST00000450955	-3.54172178060955	0.00655677	down	3:-:197044623-197297204	MERGE.21693	3:-:197042560-197299300	3:-:197044623-197297204	ENSG00000075711	1739	Q12959	DLG1	discs large MAGUK scaffold protein 1 [Source:HGNC Symbol;Acc:HGNC:2900]	0.2742	0.79837	0.45006	0.03751	0.04268	0.01729
MERGE.28684.23	1.37013	0.00477129	up	9:+:69174239-69255204	MERGE.28684	9:+:69035259-69255208	-	-	-	-	-	-	3.16854	1.84281	2.04309	6.07449	6.00622	4.97952
ENST00000553883	-5.68944397103763	0.00663696	down	14:-:93934167-93940495	ENSG00000100628	14:-:93934153-93976791	14:-:93934167-93940495	ENSG00000100628	51676	Q96Q27	ASB2	ankyrin repeat and SOCS box containing 2 [Source:HGNC Symbol;Acc:HGNC:16012]	0.86607	0.12437	1.04283	0	0	0.03565
ENST00000308873	2.66015	0.0047093	up	1:-:24899518-24929877	MERGE.539	1:-:24899511-24965121	1:-:24899518-24929877	ENSG00000020633	864	Q13761	RUNX3	runt related transcription factor 3 [Source:HGNC Symbol;Acc:HGNC:10473]	1.52378	3.08098	8.2574	17.966	18.05	29.5682
ENST00000493418	-5.32409731926988	0.00666963	down	1:+:26473429-26475360	MERGE.583	1:+:26472450-26475972	1:+:26473429-26475360	ENSG00000198830	3151	P05204	HMGN2	high mobility group nucleosomal binding domain 2 [Source:HGNC Symbol;Acc:HGNC:4986]	0.2824	0.10602	1.94671	0	0.02186	0
ENST00000422989	1.35683	0.00522431	up	19:-:43584369-43596135	MERGE.15609	19:-:43543040-43596135	19:-:43584369-43596135	ENSG00000167378	126298	Q8WZA9	IRGQ	immunity related GTPase Q [Source:HGNC Symbol;Acc:HGNC:24868]	0.36674	0.30624	0.38775	0.72021	0.99106	0.7868
ENST00000393010	6.31035	0.00667483	up	3:+:141231861-141294644	MERGE.21193	3:+:141228726-141367753	3:+:141231861-141294644	ENSG00000155893	92370	Q9NT50	PXYLP1	2-phosphoxylose phosphatase 1 [Source:HGNC Symbol;Acc:HGNC:26303]	0.01981	0.94864	0	3.34288	3.25999	2.35763
ENST00000461454	1.67087	0.00567382	up	2:-:174378687-174395706	MERGE.17562	2:-:174347908-174395715	2:-:174378687-174395706	ENSG00000138433	9541	Q86X95	CIR1	corepressor interacting with RBPJ, 1 [Source:HGNC Symbol;Acc:HGNC:24217]	0.99254	1.32174	1.19153	2.9197	4.39299	2.74913
ENST00000235382	1.5318	0.00513402	up	1:+:192809041-192812283	MERGE.2534	1:+:192809039-192812283	1:+:192809041-192812283	ENSG00000116741	5997	A0A024R939	RGS2	regulator of G protein signaling 2 [Source:HGNC Symbol;Acc:HGNC:9998]	3.69798	3.29166	6.73563	12.5322	10.881	11.9407
ENST00000276055	1.28665	0.00452582	up	X:+:46573784-46598408	MERGE.29795	X:+:46573784-46598408	X:+:46573784-46598408	ENSG00000147119	56548	Q9NS84	CHST7	carbohydrate sulfotransferase 7 [Source:HGNC Symbol;Acc:HGNC:13817]	25.5794	25.5894	23.2863	46.7862	72.7361	69.0249
ENST00000526849	5.25783	0.00684058	up	11:-:78100946-78109526	MERGE.5467	11:-:78100936-78139660	11:-:78100946-78109526	ENSG00000159063	79053	Q9BVK2	ALG8	ALG8, alpha-1,3-glucosyltransferase [Source:HGNC Symbol;Acc:HGNC:23161]	0	0.28508	0	1.2055	3.12606	0.6314
ENST00000584265	-1.64583625789737	0.00548232	down	17:+:62627685-62676604	MERGE.13367	17:+:62627401-62693597	17:+:62627685-62676604	ENSG00000011028	9902	Q9UBG0	MRC2	mannose receptor C type 2 [Source:HGNC Symbol;Acc:HGNC:16875]	3.44622	3.13301	3.07502	0.8363	0.71867	1.31286
ENST00000425457	5.71245	0.00687674	up	1:+:40691716-40771139	MERGE.904	1:+:40691648-40771603	1:+:40691716-40771139	ENSG00000066136	4802	Q13952	NFYC	nuclear transcription factor Y subunit gamma [Source:HGNC Symbol;Acc:HGNC:7806]	0	0.42337	0	0.97155	0.99004	1.49938
ENST00000447207	6.58234	0.00687168	up	21:-:41798227-41860378	ENSG00000141956	21:-:41798225-41879482	21:-:41798227-41860378	ENSG00000141956	63977	P57071	PRDM15	PR/SET domain 15 [Source:HGNC Symbol;Acc:HGNC:13999]	0	0.39588	0	1.01054	1.06512	0.83744
MERGE.8776.2	-5.278812441793	0.0069625	down	14:-:77717603-77761156	MERGE.8776	14:-:77717599-77761207	-	-	-	-	-	-	0.43016	1.06284	0.50478	0	0	0.12394
MERGE.829.1	-5.61894627032778	0.00697211	down	1:-:37681570-37692205	MERGE.829	1:-:37681570-37692249	-	-	-	-	-	-	2.8134	0.92584	1.21636	0.26434	0	0.01317
ENST00000607953	-3.46323801848512	0.00690049	down	21:-:33967101-33968573	MERGE.19042	21:-:33967101-33968573	21:-:33967101-33968573	ENSG00000273102	-	-	AP000569.1	-	0.42361	0.4294	0.6808	0	0.083	0.02615
ENST00000284509	-8.25161422681238	0.00702603	down	15:-:49858239-50119222	MERGE.9523	15:-:49858238-50182817	15:-:49858239-50119222	ENSG00000104043	79895	Q8TF62	ATP8B4	ATPase phospholipid transporting 8B4 (putative) [Source:HGNC Symbol;Acc:HGNC:13536]	3.29426	3.21353	7.49377	1.37661	0	0
MERGE.21195.1	1.51024	0.00562821	up	3:+:141266711-141268175	MERGE.21195	3:+:141266711-141268175	-	-	-	-	-	-	1.61277	0.94191	1.77865	3.5824	3.40428	3.86153
ENST00000488195	1.65016	0.00602035	up	6:-:43524477-43527064	MERGE.24902	6:-:43522330-43576075	6:-:43524477-43527064	ENSG00000124571	57510	Q9HAV4	XPO5	exportin 5 [Source:HGNC Symbol;Acc:HGNC:17675]	0.82922	0.93192	1.05953	2.14422	2.52434	3.2053
ENST00000527114	-4.22995149502912	0.00703037	down	8:-:38414779-38420344	MERGE.27466	8:-:38411138-38468834	8:-:38414779-38420344	ENSG00000077782	2260	P11362	FGFR1	fibroblast growth factor receptor 1 [Source:HGNC Symbol;Acc:HGNC:3688]	2.48432	0.90996	1.80222	0.44743	0.02182	0.03093
ENST00000370085	-5.59237293514293	0.00704775	down	X:+:153794674-153798498	MERGE.30422	X:+:153793516-153798505	X:+:153794674-153798498	ENSG00000180879	6748	P51571	SSR4	signal sequence receptor subunit 4 [Source:HGNC Symbol;Acc:HGNC:11326]	2.35003	3.16614	4.99028	0	1.11913	0
ENST00000321256	4.89749	0.0070046	up	3:-:196935407-196942597	MERGE.21687	3:-:196935402-196942597	3:-:196935407-196942597	ENSG00000114503	22916	P52298	NCBP2	nuclear cap binding protein subunit 2 [Source:HGNC Symbol;Acc:HGNC:7659]	0.87289	0.00731	0.03533	1.51518	2.63859	2.05946
ENST00000439453	-2.65400659748887	0.00621433	down	22:-:26452083-26483836	MERGE.19505	22:-:26443423-26483837	22:-:26452083-26483836	ENSG00000100099	89781	Q6P1K3	HPS4	HPS4, biogenesis of lysosomal organelles complex 3 subunit 2 [Source:HGNC Symbol;Acc:HGNC:15844]	0.81893	0.76161	1.22669	0.37062	0.07893	0.07069
ENST00000218652	2.10326	0.00582949	up	13:+:79481152-79556075	MERGE.7940	13:+:79481124-79556075	13:+:79481152-79556075	ENSG00000102471	54602	Q9NV92	NDFIP2	Nedd4 family interacting protein 2 [Source:HGNC Symbol;Acc:HGNC:18537]	0.23005	0.2915	0.38941	2.0411	1.09954	0.67842
ENST00000396209	5.2487	0.00722579	up	12:+:16347778-16364409	MERGE.6277	12:+:16347142-16609259	12:+:16347778-16364409	ENSG00000008394	4257	P10620	MGST1	microsomal glutathione S-transferase 1 [Source:HGNC Symbol;Acc:HGNC:7061]	0.55939	0	0	0.97625	1.16917	1.27884
ENST00000296202	5.30007	0.00725607	up	3:-:139560582-139677946	MERGE.21186	3:-:139560180-139678017	3:-:139560582-139677946	ENSG00000163864	349565	Q96T66	NMNAT3	nicotinamide nucleotide adenylyltransferase 3 [Source:HGNC Symbol;Acc:HGNC:20989]	0.2194	0	0	0.44884	0.4794	1.1329
ENST00000560160	5.41567	0.00724578	up	19:-:45764889-45768627	MERGE.15692	19:-:45764785-45769226	19:-:45764889-45768627	ENSG00000177045	147912	Q8N196	SIX5	SIX homeobox 5 [Source:HGNC Symbol;Acc:HGNC:10891]	0.37193	0	0	0.74151	0.73217	0.76899
ENST00000498408	1.54268	0.005385	up	7:+:107179918-107197122	MERGE.26661	7:+:107168961-107202529	7:+:107179918-107197122	ENSG00000105856	26959	A0A024R722	HBP1	HMG-box transcription factor 1 [Source:HGNC Symbol;Acc:HGNC:23200]	5.15306	2.31248	3.01528	8.02421	10.1672	9.13348
ENST00000482427	2.28992	0.00661582	up	3:+:48918844-48967283	MERGE.20499	3:+:48918821-48986382	3:+:48918844-48967283	ENSG00000177479	10425	Q53ET9	ARIH2	ariadne RBR E3 ubiquitin protein ligase 2 [Source:HGNC Symbol;Acc:HGNC:690]	0.67541	0.37085	1.65408	2.59353	2.82331	4.42016
MERGE.9125.1	1.84196	0.00683657	up	15:-:29730692-29730985	MERGE.9125	15:-:29730692-29730985	-	-	-	-	-	-	1.38375	0.75528	1.6944	3.25083	4.22697	3.94302
ENST00000487682	1.63084	0.00526463	up	1:-:156934845-156945631	MERGE.2161	1:-:156934840-157045370	1:-:156934845-156945631	ENSG00000132694	9826	O15085	ARHGEF11	Rho guanine nucleotide exchange factor 11 [Source:HGNC Symbol;Acc:HGNC:14580]	2.09454	3.50222	2.58872	8.2194	10.8932	5.55292
ENST00000620770	-4.96261480761879	0.00745521	down	1:-:155191863-155192909	MERGE.2076	1:-:155169408-155193337	1:-:155191863-155192909	ENSG00000185499	4582	P15941	MUC1	mucin 1, cell surface associated [Source:HGNC Symbol;Acc:HGNC:7508]	0.5471	2.07966	1.7083	0	0	0.18915
MERGE.26127.1	4.31408	0.00582178	up	7:+:50304068-50400627	MERGE.26127	7:+:50304068-50405101	-	-	-	-	-	-	0.18342	0.04958	0.24705	0.57983	6.14007	3.98458
ENST00000534038	3.06868	0.00624648	up	15:-:78932006-78945046	MERGE.10020	15:-:78921058-78949574	15:-:78932006-78945046	ENSG00000103811	1512	P09668	CTSH	cathepsin H [Source:HGNC Symbol;Acc:HGNC:2535]	2.58586	1.01638	0.80775	23.3274	7.27968	5.68221
ENST00000392092	6.6169	0.00746991	up	6:+:170554333-170572869	MERGE.25679	6:+:170554302-170572870	6:+:170554333-170572869	ENSG00000112592	6908	Q32MN7	TBP	TATA-box binding protein [Source:HGNC Symbol;Acc:HGNC:11588]	0.82223	0	0	3.95617	1.79585	1.6407
ENST00000483826	4.98682	0.00749788	up	19:-:12291028-12294880	MERGE.14922	19:-:12224686-12295113	19:-:12291028-12294880	ENSG00000197857	51710	P15621	ZNF44	zinc finger protein 44 [Source:HGNC Symbol;Acc:HGNC:13110]	0.7317	0	0	1.80944	1.29402	1.44559
ENST00000397090	-4.58423961897831	0.0075055	down	8:-:38429521-38468150	MERGE.27466	8:-:38411138-38468834	8:-:38429521-38468150	ENSG00000077782	2260	P11362	FGFR1	fibroblast growth factor receptor 1 [Source:HGNC Symbol;Acc:HGNC:3688]	0.48331	0.79611	1.20827	0	0.23149	0
ENST00000467091	-3.12357541836989	0.00746593	down	12:-:9112639-9116061	MERGE.6147	12:-:9067664-9208370	12:-:9112639-9116061	ENSG00000175899	2	P01023	A2M	alpha-2-macroglobulin [Source:HGNC Symbol;Acc:HGNC:7]	2.61274	2.73771	1.90519	0.06292	0.24543	0.55099
ENST00000534140	-7.49873215447184	0.00726169	down	11:+:118631976-118658025	MERGE.5768	11:+:118606440-118658038	11:+:118631976-118658025	ENSG00000019144	23187	Q8NC75	PHLDB1	pleckstrin homology like domain family B member 1 [Source:HGNC Symbol;Acc:HGNC:23697]	3.13141	0.04056	0.87591	0	0	0
ENST00000394785	1.87604	0.00568337	up	4:-:103025490-103076773	MERGE.22359	4:-:103019868-103099883	4:-:103025490-103076773	ENSG00000164038	133308	Q86UD5	SLC9B2	solute carrier family 9 member B2 [Source:HGNC Symbol;Acc:HGNC:25143]	0.94603	1.16699	2.01649	6.34545	3.0339	4.68743
ENST00000476217	4.72015	0.00755038	up	3:-:156543004-156555125	MERGE.21328	3:-:156540140-156555662	3:-:156543004-156555125	ENSG00000114850	6747	Q9UNL2	SSR3	signal sequence receptor subunit 3 [Source:HGNC Symbol;Acc:HGNC:11325]	0	0.23585	0	1.16354	0.62813	0.49798
ENST00000302823	-1.51736221884376	0.00591336	down	2:+:203867786-203873960	MERGE.17829	2:+:203867786-203873960	2:+:203867786-203873960	ENSG00000163599	1493	P16410	CTLA4	cytotoxic T-lymphocyte associated protein 4 [Source:HGNC Symbol;Acc:HGNC:2505]	4.74081	3.03258	3.25629	1.19586	1.45569	0.85219
ENST00000618441	1.74273	0.00570666	up	5:+:139293778-139330441	MERGE.23718	5:+:139273752-139331677	5:+:139293778-139330441	ENSG00000015479	9782	P43243	MATR3	matrin 3 [Source:HGNC Symbol;Acc:HGNC:6912]	0.6737	1.25924	1.61652	2.80431	4.08589	3.61604
ENST00000614237	-3.19405778828952	0.00622177	down	17:+:7563287-7578715	MERGE.12104	17:+:7561875-7582113	17:+:7563287-7578715	ENSG00000277957	100533955	A0A087X0R7	SENP3-EIF4A1	SENP3-EIF4A1 readthrough (NMD candidate) [Source:HGNC Symbol;Acc:HGNC:49182]	6.72304	1.02764	1.73685	0.25254	0.32062	0.13616
ENST00000566805	-3.53742307230033	0.00758379	down	16:+:66880549-66893000	MERGE.11351	16:+:66878589-66895754	16:+:66880549-66893000	ENSG00000172840	57546	Q9P2J9	PDP2	pyruvate dehyrogenase phosphatase catalytic subunit 2 [Source:HGNC Symbol;Acc:HGNC:30263]	0.84124	0.48322	0.61806	0.0601	0.08791	0
ENST00000215631	3.04964	0.00713739	up	19:+:2476127-2478259	MERGE.14546	19:+:2476122-2478259	19:+:2476127-2478259	ENSG00000099860	4616	O75293	GADD45B	growth arrest and DNA damage inducible beta [Source:HGNC Symbol;Acc:HGNC:4096]	0.33049	0.32346	0.09768	1.85626	1.0004	2.36409
ENST00000546023	4.98278	0.00767081	up	6:-:159788437-159789673	MERGE.25635	6:-:159778498-159789749	6:-:159788437-159789673	ENSG00000120438	6950	P17987	TCP1	t-complex 1 [Source:HGNC Symbol;Acc:HGNC:11655]	0.01379	0.01397	0.74276	0.9898	2.34831	1.74313
ENST00000621870	-3.38423848871166	0.0070532	down	17:-:75236599-75261600	MERGE.13584	17:-:75236599-75262363	17:-:75236599-75261600	ENSG00000125447	23163	Q9NZ52	GGA3	golgi associated, gamma adaptin ear containing, ARF binding protein 3 [Source:HGNC Symbol;Acc:HGNC:17079]	0.33746	1.5452	1.08765	0.03741	0.11755	0.06514
ENST00000564053	2.90071	0.00712075	up	16:+:67170540-67175485	MERGE.11362	16:+:67170154-67175735	16:+:67170540-67175485	ENSG00000140939	8996	Q5TZN6	NOL3	nucleolar protein 3 [Source:HGNC Symbol;Acc:HGNC:7869]	0.22606	0.36863	0.10832	1.35867	2.49589	0.79613
ENST00000447751	5.14118	0.00773458	up	10:-:5765849-5785922	MERGE.3106	10:-:5765223-5842132	10:-:5765849-5785922	ENSG00000057608	2665	P50395	GDI2	GDP dissociation inhibitor 2 [Source:HGNC Symbol;Acc:HGNC:4227]	0	0	0.66623	1.44755	1.09796	1.40852
ENST00000442670	-1.94740518424506	0.00623592	down	3:+:23807089-23889216	MERGE.20222	3:+:23805903-23891316	3:+:23807089-23889216	ENSG00000170142	7324	P51965	UBE2E1	ubiquitin conjugating enzyme E2 E1 [Source:HGNC Symbol;Acc:HGNC:12477]	6.03745	12.1889	6.77676	1.94093	2.39229	1.31705
ENST00000481105	4.93561	0.00651743	up	X:+:132023302-132074461	MERGE.30304	X:+:132023265-132075943	X:+:132023302-132074461	ENSG00000134602	51765	Q9P289	STK26	serine/threonine kinase 26 [Source:HGNC Symbol;Acc:HGNC:18174]	0.06822	3.34504	0.16706	9.75893	9.24071	8.68436
ENST00000563592	3.79484	0.00773517	up	15:+:72782835-72798199	MERGE.9884	15:+:72782752-72833992	15:+:72782835-72798199	ENSG00000260898	100287559	-	ADPGK-AS1	ADPGK antisense RNA 1	0.02866	0.05229	0.09124	1.24681	0.30547	0.61713
ENST00000293831	2.07135	0.00561444	up	17:+:7572826-7579005	MERGE.12104	17:+:7561875-7582113	17:+:7572826-7579005	ENSG00000161960	1973	P60842	EIF4A1	eukaryotic translation initiation factor 4A1 [Source:HGNC Symbol;Acc:HGNC:3282]	5.20381	4.48006	4.52807	27.9203	9.71231	25.3327
ENST00000643246	3.05885	0.00773744	up	13:-:47996913-48037968	MERGE.7794	13:-:47745736-48037968	13:-:47996913-48037968	ENSG00000136143	8803	Q9Y4T0	SUCLA2	succinate-CoA ligase ADP-forming beta subunit [Source:HGNC Symbol;Acc:HGNC:11448]	0.08504	0.05747	0.17355	0.48601	1.09604	0.61603
ENST00000618014	-6.2073815343622	0.00783041	down	4:-:121816445-121823933	MERGE.22465	4:-:121816444-121823933	4:-:121816445-121823933	ENSG00000145386	890	P20248	CCNA2	cyclin A2 [Source:HGNC Symbol;Acc:HGNC:1578]	0.85032	0.50469	2.19889	0	0.23385	0
ENST00000284971	-2.0000612092431	0.00621708	down	21:-:25724480-25734972	MERGE.18958	21:-:25716503-25735673	21:-:25724480-25734972	ENSG00000154723	522	Q6IB54	ATP5PF	ATP synthase peripheral stalk subunit F6 [Source:HGNC Symbol;Acc:HGNC:847]	6.75321	9.89367	14.5102	3.1951	1.46473	2.34115
ENST00000524477	5.14702	0.00784007	up	11:-:118205937-118212885	MERGE.5742	11:-:118193740-118225094	11:-:118205937-118212885	ENSG00000160593	120425	B3KUI3	JAML	junction adhesion molecule like [Source:HGNC Symbol;Acc:HGNC:19084]	0.87369	0	0	1.36182	2.2411	1.67382
ENST00000473185	-2.75139420521863	0.00574823	down	1:-:203178931-203182134	MERGE.2640	1:-:203178931-203186749	1:-:203178931-203182134	ENSG00000133048	1116	P36222	CHI3L1	chitinase 3 like 1 [Source:HGNC Symbol;Acc:HGNC:1932]	13.3734	37.1739	9.01107	1.30122	2.58902	3.39724
ENST00000462753	-5.43742242974082	0.00788341	down	7:-:130166078-130205348	MERGE.26802	7:-:130164715-130207770	7:-:130166078-130205348	ENSG00000146842	84928	Q96SK2	TMEM209	transmembrane protein 209 [Source:HGNC Symbol;Acc:HGNC:21898]	0.64017	0.86067	0.33831	0	0.14788	0
ENST00000646932	3.7508	0.00632828	up	13:-:47942656-48001273	MERGE.7794	13:-:47745736-48037968	13:-:47942656-48001273	ENSG00000136143	8803	Q9Y4T0	SUCLA2	succinate-CoA ligase ADP-forming beta subunit [Source:HGNC Symbol;Acc:HGNC:11448]	2.22365	0.37567	0.12707	5.08345	6.38266	6.20902
ENST00000602804	-3.93642625018322	0.00744754	down	19:-:19145572-19192158	MERGE.15209	19:-:19145567-19192591	19:-:19145572-19192158	ENSG00000064489	4207	A0A024R7N0	BORCS8-MEF2B	BORCS8-MEF2B readthrough [Source:HGNC Symbol;Acc:HGNC:39979]	1.75205	1.78479	2.464	0.15801	0.57104	0.00857
ENST00000297596	-1.74949738257626	0.00586739	down	8:-:94249258-94262345	MERGE.27802	8:-:94249253-94262350	8:-:94249258-94262345	ENSG00000164949	2669	P55040	GEM	GTP binding protein overexpressed in skeletal muscle [Source:HGNC Symbol;Acc:HGNC:4234]	7.5755	8.0741	6.88988	1.67826	1.53297	3.42314
ENST00000597229	-1.28829045768308	0.00604199	down	19:+:7516118-7521026	MERGE.14749	19:+:7492976-7521026	19:+:7516118-7521026	ENSG00000198816	140467	Q9NW07	ZNF358	zinc finger protein 358 [Source:HGNC Symbol;Acc:HGNC:16838]	5.62942	4.43195	4.91251	1.64757	2.02513	1.9301
MERGE.16076.7	-3.11192395587347	0.00577254	down	19:+:55385943-55388343	MERGE.16076	19:+:55385345-55403250	-	-	-	-	-	-	101.795	93.987	28.028	18.4442	4.5084	4.30578
ENST00000490898	-3.45793670900096	0.00756988	down	7:+:151060070-151064895	MERGE.27047	7:+:151057210-151076527	7:+:151060070-151064895	ENSG00000164889	6522	P04920	SLC4A2	solute carrier family 4 member 2 [Source:HGNC Symbol;Acc:HGNC:11028]	6.39702	3.23092	3.38434	0.09554	1.56063	0.17614
ENST00000633979	-4.41082236686336	0.00812383	down	20:+:44901611-44905085	MERGE.18607	20:+:44885676-44908532	20:+:44901611-44905085	ENSG00000166913	7529	V9HWD6	YWHAB	tyrosine 3-monooxygenase/tryptophan 5-monooxygenase activation protein beta [Source:HGNC Symbol;Acc:HGNC:12849]	1.27175	0.87476	1.16794	0.3407	0.02373	0
ENST00000293825	2.93152	0.00762062	up	17:+:7548891-7557890	MERGE.12102	17:+:7548891-7561608	17:+:7548891-7557890	ENSG00000239697	8742	O43508	TNFSF12	TNF superfamily member 12 [Source:HGNC Symbol;Acc:HGNC:11927]	0.1209	0.11234	0.41947	1.44677	0.62122	1.72183
ENST00000361544	-1.63444281463028	0.00668416	down	1:+:100352467-100499465	MERGE.1473	1:+:100344477-100520278	1:+:100352467-100499465	ENSG00000079335	8556	Q9UNH5	CDC14A	cell division cycle 14A [Source:HGNC Symbol;Acc:HGNC:1718]	1.46491	0.95969	1.44129	0.35646	0.52812	0.24645
ENST00000478548	-2.08500186844363	0.00701955	down	11:-:64804375-64806368	MERGE.5043	11:-:64803510-64811294	11:-:64804375-64806368	ENSG00000133895	4221	A0A024R5D2	MEN1	menin 1 [Source:HGNC Symbol;Acc:HGNC:7010]	1.51687	1.1118	3.38618	0.41262	0.35362	0.33426
MERGE.16917.8	-2.94658688442698	0.00538556	down	2:-:85394895-85410352	MERGE.16917	2:-:85386786-85418432	-	-	-	-	-	-	127.507	117.1	88.3795	20.4777	4.31407	34.7469
ENST00000602562	-4.87830906756677	0.00824325	down	16:+:67648507-67650120	MERGE.11394	16:+:67644919-67657569	16:+:67648507-67650120	ENSG00000159753	146206	Q6F5E8	CARMIL2	capping protein regulator and myosin 1 linker 2 [Source:HGNC Symbol;Acc:HGNC:27089]	0.43805	0.83478	1.69498	0	0.21973	0
ENST00000379200	4.12779	0.00820625	up	10:+:11869644-11870875	ENSG00000148426	10:+:11823339-11872277	10:+:11869644-11870875	ENSG00000148426	254427	Q86WR7	PROSER2	proline and serine rich 2 [Source:HGNC Symbol;Acc:HGNC:23728]	0.1016	0.0515	0	0.38108	0.50435	0.82803
MERGE.22772.7	-6.83387931731556	0.0079833	down	5:-:1628571-1633906	MERGE.22772	5:-:1598920-1634005	-	-	-	-	-	-	1.33143	3.02271	0.08084	0	0	0
ENST00000482512	2.05314	0.00591683	up	3:-:121664101-121749722	MERGE.20961	3:-:121663199-121749767	3:-:121664101-121749722	ENSG00000173230	2804	Q14789	GOLGB1	golgin B1 [Source:HGNC Symbol;Acc:HGNC:4429]	0.65202	0.94133	0.71093	5.73139	1.89009	2.53432
ENST00000573266	-7.19619123390832	0.00827897	down	19:+:51693344-51705190	MERGE.15906	19:+:51689128-51712387	19:+:51693344-51705190	ENSG00000182310	147650	W5XKT8	SPACA6	sperm acrosome associated 6 [Source:HGNC Symbol;Acc:HGNC:27113]	1.71639	6.97555	3.96881	0	0	0.66243
ENST00000400362	7.14139	0.00832047	up	21:+:45288050-45297806	MERGE.19198	21:+:45288050-45297806	21:+:45288050-45297806	ENSG00000223768	102723489	P59089	LINC00205	long intergenic non-protein coding RNA 205 [Source:HGNC Symbol;Acc:HGNC:16420]	0	0.54693	0	0.9807	1.2665	1.58666
ENST00000561449	6.04877	0.00831165	up	15:+:57252199-57273164	MERGE.9630	15:+:56918623-57299281	15:+:57252199-57273164	ENSG00000140262	6938	A0A024R5T1	TCF12	transcription factor 12 [Source:HGNC Symbol;Acc:HGNC:11623]	0	0.12147	0	0.51366	0.96607	4.9211
ENST00000350026	1.86107	0.00597633	up	6:+:156777930-157209142	MERGE.25588	6:+:156777374-157210779	6:+:156777930-157209142	ENSG00000049618	57492	Q8NFD5	ARID1B	AT-rich interaction domain 1B [Source:HGNC Symbol;Acc:HGNC:18040]	0.77037	0.7789	1.43181	1.99853	3.7008	4.66495
ENST00000307116	2.16023	0.00638384	up	10:-:73007217-73096850	MERGE.3671	10:-:73007217-73169055	10:-:73007217-73096850	ENSG00000122884	5033	P13674	P4HA1	prolyl 4-hydroxylase subunit alpha 1 [Source:HGNC Symbol;Acc:HGNC:8546]	0.67133	0.85499	0.99768	5.47847	1.79287	4.04696
ENST00000526324	-1.81769875992934	0.00732983	down	11:-:77683769-77725680	MERGE.5441	11:-:77659996-77821017	11:-:77683769-77725680	ENSG00000048649	51773	Q96T23	RSF1	remodeling and spacing factor 1 [Source:HGNC Symbol;Acc:HGNC:18118]	0.58457	0.77033	0.77148	0.22969	0.13576	0.16041
ENST00000495479	4.40648	0.00837375	up	13:-:32401817-32428014	MERGE.7688	13:-:32400723-32542699	13:-:32401817-32428014	ENSG00000139597	90634	Q5TBK1	N4BP2L1	NEDD4 binding protein 2 like 1 [Source:HGNC Symbol;Acc:HGNC:25037]	0.28922	0	0	0.65086	0.4836	1.22853
ENST00000623580	2.86938	0.00841741	up	8:+:17500012-17500605	MERGE.27243	8:+:17500012-17500605	8:+:17500012-17500605	ENSG00000279903	-	-	AP006248.3	-	0.07903	0.10681	0.19353	0.53633	0.8809	0.75462
ENST00000392238	-1.86680523327847	0.00627809	down	2:+:202635188-202769757	MERGE.17810	2:+:202635188-202769757	2:+:202635188-202769757	ENSG00000138439	150864	Q6P1L5	FAM117B	family with sequence similarity 117 member B [Source:HGNC Symbol;Acc:HGNC:14440]	2.65264	3.52005	1.79197	0.48298	1.04982	0.523
ENST00000621310	4.03135	0.00853295	up	15:-:33850538-33851178	MERGE.9296	15:-:33850538-33851178	15:-:33850538-33851178	ENSG00000276702	-	-	AC010809.3	-	0	0.04949	0.02989	0.13079	0.61223	0.79574
ENST00000512736	-4.09583205620838	0.00850549	down	5:+:69560208-69572844	MERGE.23120	5:+:69560208-69594723	5:+:69560208-69572844	ENSG00000183474	728340	Q6P1K8	GTF2H2C	GTF2H2 family member C [Source:HGNC Symbol;Acc:HGNC:31394]	1.20362	0.8388	0.71389	0	0.05896	0.14862
ENST00000433768	4.65362	0.00853038	up	22:+:36253161-36261644	MERGE.19663	22:+:36253010-36267530	22:+:36253161-36261644	ENSG00000100342	8542	O14791	APOL1	apolipoprotein L1 [Source:HGNC Symbol;Acc:HGNC:618]	0	0.05864	0	1.82861	0.21157	0.68569
ENST00000554058	-2.84376833092008	0.00823265	down	14:-:76782135-76786154	MERGE.8753	14:-:76781733-76826246	14:-:76782135-76786154	ENSG00000258301	100506603	-	VASH1-AS1	VASH1 antisense RNA 1	1.45512	1.18365	2.61769	0.13476	0.61952	0.07098
ENST00000617706	-7.18920707147557	0.00823594	down	21:-:6444873-6468040	MERGE.18869	21:-:6444869-6468040	21:-:6444873-6468040	ENSG00000274276	102724560	P35520	CBSL	cystathionine-beta-synthase like [Source:HGNC Symbol;Acc:HGNC:51829]	5.30523	0.17328	0.12708	0	0	0
ENST00000553457	-2.49925772439095	0.00777651	down	14:+:72937989-72958112	ENSG00000119599	14:+:72926332-72959703	14:+:72937989-72958112	ENSG00000119599	26094	B2RDD6	DCAF4	DDB1 and CUL4 associated factor 4 [Source:HGNC Symbol;Acc:HGNC:20229]	1.34534	0.39981	0.57559	0.08106	0.13551	0.09073
ENST00000418736	1.52359	0.00708193	up	14:-:90893974-91060600	MERGE.8844	14:-:90847862-91060636	14:-:90893974-91060600	ENSG00000100784	9252	O75582	RPS6KA5	ribosomal protein S6 kinase A5 [Source:HGNC Symbol;Acc:HGNC:10434]	0.43136	0.33146	0.4856	1.0214	0.92337	1.23021
ENST00000311388	-4.10504798031012	0.00861652	down	11:+:33016164-33033582	ENSG00000121690	11:+:33015864-33033582	11:+:33016164-33033582	ENSG00000121690	91614	Q96QD5	DEPDC7	DEP domain containing 7 [Source:HGNC Symbol;Acc:HGNC:29899]	0.65326	0.43357	0.60946	0	0.07314	0.06914
MERGE.6952.1	-1.71204928190918	0.0064109	down	12:+:76030136-76034669	MERGE.6952	12:+:76030136-76034669	-	-	-	-	-	-	2.84712	2.56768	2.96228	0.44748	0.8944	1.16249
ENST00000239367	2.2565	0.00672559	up	6:-:149818798-149864026	MERGE.25519	6:-:149796151-149864026	6:-:149818798-149864026	ENSG00000120256	84918	Q86VZ4	LRP11	LDL receptor related protein 11 [Source:HGNC Symbol;Acc:HGNC:16936]	1.07034	0.253	0.49369	2.56655	1.58501	2.71203
ENST00000276533	-3.69051674289708	0.00846587	down	8:+:41529206-41545046	MERGE.27482	8:+:41529206-41545046	8:+:41529206-41545046	ENSG00000147536	84296	Q9BRT9	GINS4	GINS complex subunit 4 [Source:HGNC Symbol;Acc:HGNC:28226]	0.61513	0.29731	0.99764	0.00873	0.0298	0.14487
ENST00000508293	2.87274	0.00768942	up	4:+:48831306-48861216	MERGE.22040	4:+:48805212-48861817	4:+:48831306-48861216	ENSG00000109180	54940	A0A024R9U3	OCIAD1	OCIA domain containing 1 [Source:HGNC Symbol;Acc:HGNC:16074]	0.36286	0.4124	0.1885	2.10919	4.03334	0.93413
MERGE.16217.1	1.50352	0.00701062	up	2:-:8280990-8282599	MERGE.16217	2:-:8280990-8282599	-	-	-	-	-	-	0.95243	0.60094	0.82113	2.38493	1.80783	1.80488
ENST00000312377	-6.59832244492702	0.00879155	down	12:-:49989162-50025461	ENSG00000161800	12:-:49976923-50033136	12:-:49989162-50025461	ENSG00000161800	29127	B2RE34	RACGAP1	Rac GTPase activating protein 1 [Source:HGNC Symbol;Acc:HGNC:9804]	1.68538	2.42068	1.10357	0.55109	0	0
MERGE.1564.3	7.53924	0.00882565	up	1:-:110947222-110963965	MERGE.1564	1:-:110947185-110964079	-	-	-	-	-	-	2.30866	0	0	4.58441	3.64356	5.85035
MERGE.26408.4	-7.19019215510421	0.00755642	down	7:+:91940926-92110668	MERGE.26408	7:+:91940867-92110673	-	-	-	-	-	-	3.73087	5.72631	3.67645	0.04684	0	0.59725
ENST00000448769	3.77865	0.00885198	up	11:+:2771356-2771577	MERGE.4391	11:+:2771356-2771577	11:+:2771356-2771577	ENSG00000236041	106481684	-	COX6CP18	cytochrome c oxidase subunit 6C pseudogene 18 [Source:HGNC Symbol;Acc:HGNC:49370]	0.42289	0	0	0.90635	0.95753	0.97474
ENST00000514680	4.12044	0.00886532	up	3:+:141231876-141279425	MERGE.21193	3:+:141228726-141367753	3:+:141231876-141279425	ENSG00000155893	92370	Q9NT50	PXYLP1	2-phosphoxylose phosphatase 1 [Source:HGNC Symbol;Acc:HGNC:26303]	0	0.19909	0	0.35078	0.85521	0.8084
ENST00000576093	4.20028	0.00873246	up	19:+:51693340-51705190	MERGE.15906	19:+:51689128-51712387	19:+:51693340-51705190	ENSG00000182310	147650	W5XKT8	SPACA6	sperm acrosome associated 6 [Source:HGNC Symbol;Acc:HGNC:27113]	0.17349	0.15911	0.02023	2.49653	1.46768	0.68551
ENST00000519522	-3.65219747052068	0.00891137	down	5:+:172959520-172959989	MERGE.23973	5:+:172958729-172969771	5:+:172959520-172959989	ENSG00000037241	51121	Q9UNX3	RPL26L1	ribosomal protein L26 like 1 [Source:HGNC Symbol;Acc:HGNC:17050]	1.54456	0.7488	1.80908	0	0.07018	0.26535
ENST00000340684	5.86864	0.0089282	up	1:-:247155901-247172016	MERGE.3043	1:-:247121975-247172016	1:-:247155901-247172016	ENSG00000196418	7678	Q15973	ZNF124	zinc finger protein 124 [Source:HGNC Symbol;Acc:HGNC:12907]	0.00935	0	0.86986	1.03169	2.28572	1.84667
ENST00000599063	1.87798	0.00733515	up	19:-:48097765-48110767	MERGE.15768	19:-:48047843-48110817	19:-:48097765-48110767	ENSG00000105499	8605	Q9UP65	PLA2G4C	phospholipase A2 group IVC [Source:HGNC Symbol;Acc:HGNC:9037]	0.72313	1.02369	0.47327	2.35145	2.63191	1.98289
ENST00000414168	-2.45808731654014	0.00850807	down	1:-:52993201-52993702	MERGE.1094	1:-:52993201-52993702	1:-:52993201-52993702	ENSG00000236360	-	-	AL445183.3	-	1.93251	3.00156	2.59535	0.80163	0.32573	0.18474
MERGE.6115.11	-1.85397958921333	0.00560431	down	12:+:9642872-9694869	MERGE.6115	12:+:9448295-9699555	-	-	-	-	-	-	5.69952	12.294	8.8078	2.65035	3.8894	1.46355
ENST00000272133	-1.99686243137758	0.00643112	down	1:+:224616293-224740549	MERGE.2871	1:+:224434660-224740549	1:+:224616293-224740549	ENSG00000143786	149111	Q8TBE1	CNIH3	cornichon family AMPA receptor auxiliary protein 3 [Source:HGNC Symbol;Acc:HGNC:26802]	18.626	6.02688	7.01076	2.39254	2.50581	1.74628
ENST00000477852	2.48763	0.009027	up	2:-:197081691-197088875	MERGE.17714	2:-:196967017-197311173	2:-:197081691-197088875	ENSG00000065413	91526	Q8N8A2	ANKRD44	ankyrin repeat domain 44 [Source:HGNC Symbol;Acc:HGNC:25259]	0.26714	0.23211	0.32712	0.94061	1.7947	1.20637
ENST00000547199	4.20212	0.00904715	up	12:-:110377581-110378014	MERGE.7222	12:-:110372900-110450422	12:-:110377581-110378014	ENSG00000196510	51434	Q4KMX6	ANAPC7	anaphase promoting complex subunit 7 [Source:HGNC Symbol;Acc:HGNC:17380]	0.36074	0	0	1.40131	1.27232	0.40089
ENST00000311528	-2.00246858649682	0.00612799	down	16:+:89560657-89566828	MERGE.11803	16:+:89560657-89566828	16:+:89560657-89566828	ENSG00000167526	6137	A8K4C8	RPL13	ribosomal protein L13 [Source:HGNC Symbol;Acc:HGNC:10303]	19.157	13.5935	8.93668	3.82095	1.80676	4.83149
ENST00000482799	-2.18668724487614	0.00890235	down	7:+:99030595-99048240	MERGE.26457	7:+:98877933-99050831	7:+:99030595-99048240	ENSG00000196367	8295	Q9Y4A5	TRRAP	transformation/transcription domain associated protein [Source:HGNC Symbol;Acc:HGNC:12347]	0.55159	0.38796	0.66163	0.12063	0.08235	0.07784
ENST00000551024	4.91697	0.0091349	up	14:-:105175488-105181323	MERGE.9023	14:-:105140981-105181323	14:-:105175488-105181323	ENSG00000183828	256281	O95848	NUDT14	nudix hydrolase 14 [Source:HGNC Symbol;Acc:HGNC:20141]	0.48052	0	0	0.75631	0.86309	0.84552
ENST00000337404	6.06081	0.00623158	up	6:-:159682165-159693278	MERGE.25629	6:-:159669057-159762529	6:-:159682165-159693278	ENSG00000112096	100129518	Q71UR9,Q7Z7M4,F5H4R2,Q7Z7M6,Q7Z7M7,Q6LE88,P04179,Q4ZJI1,G8JLJ2,F5GYZ5,G5E9P6,F5GXZ9,F5H3C5,Q7Z7M5	SOD2	SOD2 overlapping transcript 1	1.10524	99.9667	1.19869	521.77	271.412	285.644
ENST00000453515	3.13626	0.00908898	up	5:+:134544436-134560871	MERGE.23601	5:+:134524312-134585267	5:+:134544436-134560871	ENSG00000043143	23338	Q9NQC1	JADE2	jade family PHD finger 2 [Source:HGNC Symbol;Acc:HGNC:22984]	0.14277	0.43415	0.24474	1.13211	1.82017	2.98979
ENST00000572179	-1.88431362723808	0.00800329	down	17:-:3714628-3723837	MERGE.11953	17:-:3714628-3801243	17:-:3714628-3723837	ENSG00000083457	3682	P38570	ITGAE	integrin subunit alpha E [Source:HGNC Symbol;Acc:HGNC:6147]	3.21324	2.28944	2.30943	0.42418	0.55966	0.87404
ENST00000430996	-1.83232150319742	0.00807908	down	1:-:12578718-12596308	MERGE.323	1:-:12567910-12617731	1:-:12578718-12596308	ENSG00000162496	9249	O75911	DHRS3	dehydrogenase/reductase 3 [Source:HGNC Symbol;Acc:HGNC:17693]	2.31107	1.55536	1.92525	0.36539	0.77205	0.31812
ENST00000381036	-5.78400293281628	0.00923221	down	11:+:2386057-2396916	MERGE.4400	11:+:2376177-2403878	11:+:2386057-2396916	ENSG00000110651	975	A0A024RCB7	CD81	CD81 molecule [Source:HGNC Symbol;Acc:HGNC:1701]	2.16925	3.85708	1.93775	0	0.91049	0
MERGE.29854.12	5.25945	0.00925892	up	X:+:48802064-48816176	MERGE.29854	X:+:48801377-48824982	-	-	-	-	-	-	0.02194	0.02965	0	0.57981	0.1681	1.09786
ENST00000367057	-2.07889972111378	0.00782557	down	1:+:207454230-207489895	ENSG00000117322	1:+:207454230-207489895	1:+:207454230-207489895	ENSG00000117322	1380	P20023	CR2	complement C3d receptor 2 [Source:HGNC Symbol;Acc:HGNC:2336]	0.70486	0.44889	0.67782	0.24518	0.07713	0.10207
MERGE.10118.4	6.80129	0.00806967	up	15:-:89797445-89814862	MERGE.10118	15:-:89784889-89815401	-	-	-	-	-	-	0.42794	0	1.91893	22.2899	10.2859	9.55026
ENST00000460934	-2.6275120363017	0.00887692	down	1:-:205657851-205662668	MERGE.2676	1:-:205657851-205680459	1:-:205657851-205662668	ENSG00000158715	85414	Q96JT2	SLC45A3	solute carrier family 45 member 3 [Source:HGNC Symbol;Acc:HGNC:8642]	0.53691	0.80989	0.3522	0.06849	0.0668	0.07577
ENST00000392872	4.11325	0.00685434	up	12:+:103965804-103988874	MERGE.7132	12:+:103965804-103988874	12:+:103965804-103988874	ENSG00000139372	6996	B4E127	TDG	thymine DNA glycosylase [Source:HGNC Symbol;Acc:HGNC:11700]	0.19733	0.25857	4.83856	9.25278	10.6631	11.1016
ENST00000261435	-1.18622116113293	0.00628523	down	4:+:40056826-40158252	MERGE.21975	4:+:40056826-40158252	4:+:40056826-40158252	ENSG00000078177	55728	B2ZZ87	N4BP2	NEDD4 binding protein 2 [Source:HGNC Symbol;Acc:HGNC:29851]	4.6954	5.75575	4.19218	1.98752	2.31079	1.92415
ENST00000571186	-1.68960500934359	0.00736153	down	16:+:10877223-10902722	MERGE.10613	16:+:10866222-10943021	16:+:10877223-10902722	ENSG00000179583	4261	A0A0B4J1S1	CIITA	class II major histocompatibility complex transactivator [Source:HGNC Symbol;Acc:HGNC:7067]	3.08131	3.9157	5.63197	1.43353	1.35086	0.74239
ENST00000436427	-3.58282142941447	0.00832053	down	1:+:42682987-42702349	MERGE.926	1:+:42682427-42702349	1:+:42682987-42702349	ENSG00000065978	4904	P67809	YBX1	Y-box binding protein 1 [Source:HGNC Symbol;Acc:HGNC:8014]	4.34298	4.26703	1.05605	0.29706	0.09657	0.24341
ENST00000464992	2.2281	0.00843564	up	X:-:123611500-123620670	MERGE.30266	X:-:123600561-123733056	X:-:123611500-123620670	ENSG00000125676	57187	Q8NI27	THOC2	THO complex 2 [Source:HGNC Symbol;Acc:HGNC:19073]	0.43368	0.38685	0.38235	2.69543	1.7947	0.95961
ENST00000474820	2.54358	0.00759719	up	2:-:160272151-160493379	MERGE.17472	2:-:160272151-160493794	2:-:160272151-160493379	ENSG00000153250	5937	P29558	RBMS1	RNA binding motif single stranded interacting protein 1 [Source:HGNC Symbol;Acc:HGNC:9907]	0.38183	0.26856	0.09542	1.44878	0.80211	1.247
ENST00000646918	5.88569	0.00948747	up	12:-:15620181-15882292	MERGE.6272	12:-:15620158-15882329	12:-:15620181-15882292	ENSG00000151491	2059	Q12929	EPS8	epidermal growth factor receptor pathway substrate 8 [Source:HGNC Symbol;Acc:HGNC:3420]	0.04103	0.02773	0	0.25649	1.67591	1.00657
ENST00000634560	1.81688	0.00767316	up	6:-:26281055-26285534	MERGE.24406	6:-:26277609-26285638	6:-:26281055-26285534	ENSG00000158406	8365	B2R4R0	HIST1H4H	histone cluster 1 H4 family member h [Source:HGNC Symbol;Acc:HGNC:4788]	1.04415	0.52154	1.38973	2.0108	3.1628	3.69226
ENST00000429067	-1.57667975164654	0.00808056	down	7:-:131309744-131327776	MERGE.26838	7:-:131309744-131328222	7:-:131309744-131327776	ENSG00000236753	100506881	-	MKLN1-AS	MKLN1 antisense RNA	0.86545	0.84622	0.87218	0.30367	0.22411	0.22697
ENST00000554357	6.18129	0.00954922	up	14:-:91969513-92015751	MERGE.8857	14:-:91965991-92040896	14:-:91969513-92015751	ENSG00000100815	9321	Q15643	TRIP11	thyroid hormone receptor interactor 11 [Source:HGNC Symbol;Acc:HGNC:12305]	0	0.38095	0	0.61687	0.72626	0.7307
ENST00000473583	-4.46714305936609	0.00957712	down	3:+:52290074-52292482	MERGE.20608	3:+:52287089-52293476	3:+:52290074-52292482	ENSG00000168237	132158	A0A024R302	GLYCTK	glycerate kinase [Source:HGNC Symbol;Acc:HGNC:24247]	0.55171	0.57478	0.67556	0	0	0.21194
ENST00000566756	-7.87174195399769	0.00948645	down	16:+:66604741-66613849	MERGE.11323	16:+:66603874-66613892	16:+:66604741-66613849	ENSG00000140931	123920	Q96MX0	CMTM3	CKLF like MARVEL transmembrane domain containing 3 [Source:HGNC Symbol;Acc:HGNC:19174]	14.7885	10.5983	9.01982	6.48341	0	0
ENST00000479335	1.73855	0.00814279	up	14:+:67819779-68478051	MERGE.8594	14:+:67819779-68730218	14:+:67819779-68478051	ENSG00000182185	5890	O15315	RAD51B	RAD51 paralog B [Source:HGNC Symbol;Acc:HGNC:9822]	0.35848	0.44194	0.32032	0.97594	1.00236	1.32075
MERGE.21550.14	1.54268	0.00759925	up	3:+:184824545-184855746	MERGE.21550	3:+:184812143-185052614	-	-	-	-	-	-	0.51406	0.51394	0.6812	1.6375	1.92806	1.00169
ENST00000644774	-2.31838726756115	0.00662782	down	17:-:81510489-81512818	MERGE.13774	17:-:81509971-81523847	17:-:81510489-81512818	ENSG00000184009	71	P63261	ACTG1	actin gamma 1 [Source:HGNC Symbol;Acc:HGNC:144]	31.5483	30.4026	24.6624	2.69107	4.51558	13.6388
ENST00000312049	5.93132	0.00965455	up	11:-:64803516-64810716	MERGE.5043	11:-:64803510-64811294	11:-:64803516-64810716	ENSG00000133895	4221	A0A024R5D2	MEN1	menin 1 [Source:HGNC Symbol;Acc:HGNC:7010]	0.52705	0	0	0.73483	0.87059	1.2484
ENST00000590967	3.28069	0.00963594	up	18:+:12308253-12337225	MERGE.13997	18:+:12307669-12344320	18:+:12308253-12337225	ENSG00000176014	84617	Q9BUF5	TUBB6	tubulin beta 6 class V [Source:HGNC Symbol;Acc:HGNC:20776]	0.07278	0.18443	0.17823	0.77988	0.79857	1.2581
MERGE.23891.1	2.08976	0.00705062	up	5:+:157477280-157481007	MERGE.23891	5:+:157477280-157481007	-	-	-	-	-	-	0.82265	0.7488	1.51613	4.34029	2.158	6.23158
ENST00000564632	-1.64307118146724	0.00804342	down	16:+:30519756-30522243	MERGE.11065	16:+:30472658-30523185	16:+:30519756-30522243	ENSG00000005844	3683	B2RAL6	ITGAL	integrin subunit alpha L [Source:HGNC Symbol;Acc:HGNC:6148]	2.2724	1.56305	3.08067	0.76532	0.66153	0.46498
ENST00000302036	-5.13091019312995	0.00970021	down	3:+:9749944-9766737	MERGE.20079	3:+:9749944-9788219	3:+:9749944-9766737	ENSG00000114026	4968	O15527	OGG1	8-oxoguanine DNA glycosylase [Source:HGNC Symbol;Acc:HGNC:8125]	0.67663	0.58585	0.36248	0	0.19887	0
ENST00000647388	-5.85168161283005	0.00972036	down	7:-:130938963-131107923	MERGE.26829	7:-:130791264-131110176	7:-:130938963-131107923	ENSG00000231721	378805	-	LINC-PINT	long intergenic non-protein coding RNA, p53 induced transcript	0.80442	0.88996	0.75423	0	0	0.36326
ENST00000517376	4.39063	0.0096889	up	8:-:103483398-103499220	ENSG00000253477	8:-:103483398-103501676	8:-:103483398-103499220	ENSG00000253477	-	-	AC012213.1	-	0	0	0.07961	0.06967	0.65679	0.85632
ENST00000452157	6.41972	0.00978044	up	5:-:56919604-56952122	MERGE.23049	5:-:56919602-56971675	5:-:56919604-56952122	ENSG00000155545	166968	Q7Z3K6	MIER3	MIER family member 3 [Source:HGNC Symbol;Acc:HGNC:26678]	0	0.13621	0.01097	0.86717	2.58382	0.39232
ENST00000254878	-2.13472374593191	0.00834744	down	8:-:98102344-98117241	MERGE.27855	8:-:98102344-98117241	8:-:98102344-98117241	ENSG00000132541	10247	P52758	RIDA	reactive intermediate imine deaminase A homolog [Source:HGNC Symbol;Acc:HGNC:16897]	2.05766	1.75565	2.68273	0.19036	0.47957	0.77503
ENST00000277141	2.72156	0.00811113	up	9:-:86287733-86354410	MERGE.28768	9:-:86287733-86354454	9:-:86287733-86354410	ENSG00000083223	79670	Q5VYS8	ZCCHC6	zinc finger CCHC-type containing 6 [Source:HGNC Symbol;Acc:HGNC:25817]	0.21322	0.14963	0.04351	0.68839	0.49135	0.89381
ENST00000413211	-4.15206955862773	0.00983911	down	12:+:7061212-7062985	MERGE.6056	12:+:6970893-7071032	12:+:7061212-7062985	ENSG00000182326	716	P09871	C1S	complement C1s [Source:HGNC Symbol;Acc:HGNC:1247]	0.11729	0.8085	0.68941	0	0.04903	0
ENST00000335756	-4.38117684638657	0.00988894	down	2:+:26785997-26794593	MERGE.16356	2:+:26764284-26801067	2:+:26785997-26794593	ENSG00000115163	1058	P49450	CENPA	centromere protein A [Source:HGNC Symbol;Acc:HGNC:1851]	0.89443	0.1857	0.80492	0.0231	0.05631	0
ENST00000562831	-4.58972557570496	0.00989711	down	16:-:88835755-88856575	MERGE.11799	16:-:88813734-88856970	16:-:88835755-88856575	ENSG00000141012	2588	Q96I49	GALNS	galactosamine (N-acetyl)-6-sulfatase [Source:HGNC Symbol;Acc:HGNC:4122]	1.25896	0.78132	1.60451	0	0.51015	0
ENST00000616070	3.07537	0.0072526	up	19:+:16143691-16158564	MERGE.15080	19:+:16111629-16158575	19:+:16143691-16158564	ENSG00000196684	84941	Q96JZ2	HSH2D	hematopoietic SH2 domain containing [Source:HGNC Symbol;Acc:HGNC:24920]	0.37963	3.27736	0.89097	7.43788	6.13602	11.5315
ENST00000538427	1.75655	0.00671347	up	6:+:149342657-149411611	MERGE.25496	6:+:149217926-149411613	6:+:149342657-149411611	ENSG00000055208	23118	Q9NYJ8	TAB2	TGF-beta activated kinase 1/MAP3K7 binding protein 2 [Source:HGNC Symbol;Acc:HGNC:17075]	3.40988	3.80062	2.55765	15.9291	12.2522	5.96029
MERGE.24522.2	-3.49995089407303	0.00801241	down	6:-:30545986-30557174	MERGE.24522	6:-:30541377-30557174	-	-	-	-	-	-	1.76054	5.77426	1.35843	0.22226	0.4839	0.05718
MERGE.25055.7	1.55432	0.00722978	up	6:+:75602224-75638576	MERGE.25055	6:+:75601509-75718278	-	-	-	-	-	-	1.11352	0.59222	0.76143	1.64575	3.09201	1.95708
ENST00000560105	3.22902	0.0100786	up	15:+:22786758-22811046	MERGE.9074	15:+:22757857-22829791	15:+:22786758-22811046	ENSG00000170113	123606	Q7RTP0	NIPA1	non imprinted in Prader-Willi/Angelman syndrome 1 [Source:HGNC Symbol;Acc:HGNC:17043]	0.08345	0.16918	0.10219	0.93898	0.52325	0.78314
ENST00000594784	-4.6800918087481	0.010095	down	19:+:17422444-17425331	MERGE.15139	19:+:17405686-17433724	19:+:17422444-17425331	ENSG00000141971	93343	Q96EY5	MVB12A	multivesicular body subunit 12A [Source:HGNC Symbol;Acc:HGNC:25153]	0.88778	1.50735	0.65225	0	0.30152	0
ENST00000580219	8.23293	0.00995104	up	17:+:48107549-48121808	MERGE.13132	17:+:48103357-48123074	17:+:48107549-48121808	ENSG00000002919	29916	Q9Y5W9	SNX11	sorting nexin 11 [Source:HGNC Symbol;Acc:HGNC:14975]	0	13.5478	0	18.4023	40.416	29.9473
ENST00000477607	-2.70738886692271	0.00744502	down	17:-:81846447-81856010	MERGE.13798	17:-:81843159-81860694	17:-:81846447-81856010	ENSG00000185624	5034	A0A024R8S5	P4HB	prolyl 4-hydroxylase subunit beta [Source:HGNC Symbol;Acc:HGNC:8548]	6.58304	29.064	15.8974	1.31421	1.91506	3.27235
ENST00000506767	-4.62427805969473	0.0101968	down	5:+:150379276-150391795	MERGE.23818	5:+:150357639-150400308	5:+:150379276-150391795	ENSG00000070814	6949	Q13428	TCOF1	treacle ribosome biogenesis factor 1 [Source:HGNC Symbol;Acc:HGNC:11654]	0.88229	0.80308	0.97011	0	0.41397	0
ENST00000534633	3.01942	0.0101702	up	1:-:161041390-161045873	MERGE.2232	1:-:161039251-161045977	1:-:161041390-161045873	ENSG00000158773	7391	A0A0S2Z4U5	USF1	upstream transcription factor 1 [Source:HGNC Symbol;Acc:HGNC:12593]	0.0513	0.10401	0.12564	0.49478	0.53612	0.50678
ENST00000458689	-5.48604620042977	0.0102204	down	8:+:65669873-65710561	MERGE.27617	8:+:65644734-65771261	8:+:65669873-65710561	ENSG00000066855	9650	A0A024R7W1	MTFR1	mitochondrial fission regulator 1 [Source:HGNC Symbol;Acc:HGNC:29510]	2.22188	0.5012	0.96565	0.00671	0	0.18548
ENST00000462143	-5.0416058760469	0.0102143	down	9:+:113536504-113597737	MERGE.29072	9:+:113444731-113597743	9:+:113536504-113597737	ENSG00000138835	5998	P49796	RGS3	regulator of G protein signaling 3 [Source:HGNC Symbol;Acc:HGNC:9999]	0.48206	1.6499	0.71528	0.04862	0.07705	0
ENST00000309007	-3.71979733643506	0.00843104	down	5:-:177456608-177473741	MERGE.24032	5:-:177456608-177474401	5:-:177456608-177473741	ENSG00000113758	1627	Q16643	DBN1	drebrin 1 [Source:HGNC Symbol;Acc:HGNC:2695]	5.74683	1.10682	1.94476	0.29112	0.3658	0.03096
ENST00000578616	4.31796	0.0102458	up	17:+:82437215-82442394	MERGE.13860	17:+:82418318-82444318	17:+:82437215-82442394	ENSG00000169660	284004	Q8WVB3	HEXDC	hexosaminidase D [Source:HGNC Symbol;Acc:HGNC:26307]	0.27228	0	0	0.54465	0.39836	0.5738
ENST00000643576	-3.36698394371635	0.0102185	down	9:+:122371085-122392544	MERGE.29117	9:+:122370530-122395703	9:+:122371085-122392544	ENSG00000095303	5742	P23219	PTGS1	prostaglandin-endoperoxide synthase 1 [Source:HGNC Symbol;Acc:HGNC:9604]	0.69396	0.60295	0.36418	0.03541	0.13813	0.00816
ENST00000571756	1.50453	0.0076408	up	16:-:4361690-4416596	MERGE.10554	16:-:4331549-4425705	16:-:4361690-4416596	ENSG00000262246	79585	P57737	CORO7	coronin 7 [Source:HGNC Symbol;Acc:HGNC:26161]	1.10109	1.44342	1.60172	4.86167	3.32225	2.71514
MERGE.17457.3	9.06156	0.00979981	up	2:-:157414619-157454066	MERGE.17457	2:-:157405048-157488961	-	-	-	-	-	-	0	0	19.0775	20.0254	19.414	37.9571
ENST00000636239	-7.66009246925317	0.0101896	down	1:+:53196800-53214160	MERGE.1095	1:+:53196429-53214197	1:+:53196800-53214160	ENSG00000157184	1376	P23786	CPT2	carnitine palmitoyltransferase 2 [Source:HGNC Symbol;Acc:HGNC:2330]	9.222	8.61616	5.38613	0	0	3.63792
ENST00000630542	-2.42640119190022	0.00891333	down	2:+:38075700-38147966	MERGE.16492	2:+:38073447-38232317	2:+:38075700-38147966	ENSG00000232973	285154	-	CYP1B1-AS1	CYP1B1 antisense RNA 1	3.69445	3.21256	1.41924	0.40754	0.34066	0.48302
ENST00000513525	4.6552	0.0103696	up	5:-:43380892-43397264	MERGE.22959	5:-:43376645-43412391	5:-:43380892-43397264	ENSG00000151882	56477	A0N0Q3	CCL28	C-C motif chemokine ligand 28 [Source:HGNC Symbol;Acc:HGNC:17700]	0	0.29256	0.05049	0.60752	1.4542	0.90622
ENST00000534526	6.63103	0.00985742	up	12:+:32399529-32640533	MERGE.6419	12:+:32399529-32646146	12:+:32399529-32640533	ENSG00000139132	121512	Q96M96	FGD4	FYVE, RhoGEF and PH domain containing 4 [Source:HGNC Symbol;Acc:HGNC:19125]	0	0	0	0.03943	2.85619	0.12461
ENST00000507980	4.35051	0.010154	up	5:-:82275878-82278354	MERGE.23303	5:-:82273358-82278577	5:-:82275878-82278354	ENSG00000186468	6228	A8K517	RPS23	ribosomal protein S23 [Source:HGNC Symbol;Acc:HGNC:10410]	0.20588	0.15178	0.13751	1.22346	2.67964	8.31997
ENST00000433861	-6.42494885116125	0.0101624	down	3:+:9731729-9747873	MERGE.20067	3:+:9731729-9748018	3:+:9731729-9747873	ENSG00000156983	7862	P55201	BRPF1	bromodomain and PHD finger containing 1 [Source:HGNC Symbol;Acc:HGNC:14255]	2.45758	1.64358	2.99149	1.1999	0.0076	0
ENST00000533416	3.88825	0.0104169	up	11:+:122864591-122871497	ENSG00000109943	11:+:122838500-122872639	11:+:122864591-122871497	ENSG00000109943	56253	O95727	CRTAM	cytotoxic and regulatory T cell molecule [Source:HGNC Symbol;Acc:HGNC:24313]	0.26431	0	0.06473	0.79305	1.07722	0.36553
ENST00000573780	-4.29970142377326	0.0104202	down	17:-:281769-386254	MERGE.11836	17:-:212389-386254	17:-:281769-386254	ENSG00000181031	9501	Q9UNE2	RPH3AL	rabphilin 3A like (without C2 domains) [Source:HGNC Symbol;Acc:HGNC:10296]	0.55988	1.52336	0.57732	0.15789	0	0
ENST00000491463	-3.90134015255702	0.0104559	down	7:+:98282383-98307449	MERGE.26452	7:+:98252379-98310441	7:+:98282383-98307449	ENSG00000164713	25798	O95415	BRI3	brain protein I3 [Source:HGNC Symbol;Acc:HGNC:1109]	0.22077	0.55947	1.38545	0	0.02884	0.05452
MERGE.17741.25	1.53291	0.00715548	up	2:+:200383792-200478529	MERGE.17741	2:+:200305881-200482263	-	-	-	-	-	-	4.31424	3.75765	5.5335	10.979	19.7534	8.64903
ENST00000486686	3.22398	0.0103365	up	3:-:183158113-183163838	MERGE.21483	3:-:183122213-183163839	3:-:183158113-183163838	ENSG00000078081	27074	Q9UQV4	LAMP3	lysosomal associated membrane protein 3 [Source:HGNC Symbol;Acc:HGNC:14582]	0.10009	0.16909	1.10301	1.39431	2.61488	2.17514
ENST00000615189	-3.0439105036318	0.00894124	down	22:+:30396857-30425317	MERGE.19574	22:+:30396857-30429053	22:+:30396857-30425317	ENSG00000100003	23541	A0A024R1I5	SEC14L2	SEC14 like lipid binding 2 [Source:HGNC Symbol;Acc:HGNC:10699]	1.29619	0.45968	0.8395	0.06888	0.30226	0.02469
ENST00000296129	-1.31707441888739	0.00704052	down	3:-:45082278-45146422	MERGE.20417	3:-:45082278-45146422	3:-:45082278-45146422	ENSG00000163814	64866	Q9H5V8	CDCP1	CUB domain containing protein 1 [Source:HGNC Symbol;Acc:HGNC:24357]	5.8201	5.56424	7.08203	1.97937	3.41954	1.94302
ENST00000568788	2.73539	0.0104811	up	X:+:13093660-13094573	ENSG00000261030	X:+:13093660-13094573	X:+:13093660-13094573	ENSG00000261030	-	-	AC079171.1	-	0.20543	0.06941	0.10481	0.42194	0.82295	0.89628
ENST00000311380	7.83871	0.0104208	up	10:-:31805437-31908874	MERGE.3342	10:-:31805404-31928876	10:-:31805437-31908874	ENSG00000165322	94134	Q8IWW6	ARHGAP12	Rho GTPase activating protein 12 [Source:HGNC Symbol;Acc:HGNC:16348]	0	0	2.933	5.63749	2.41475	4.46823
ENST00000425583	4.81988	0.0105692	up	4:+:48831227-48861817	MERGE.22040	4:+:48805212-48861817	4:+:48831227-48861817	ENSG00000109180	54940	A0A024R9U3	OCIAD1	OCIA domain containing 1 [Source:HGNC Symbol;Acc:HGNC:16074]	0.00817	0.34786	0.01001	0.63918	0.93072	0.53271
MERGE.2640.4	-2.56959307760876	0.00674131	down	1:-:203178981-203186749	MERGE.2640	1:-:203178931-203186749	-	-	-	-	-	-	43.559	117.638	26.4945	4.67311	10.202	12.9479
MERGE.18959.4	1.81956	0.00739595	up	21:+:25758558-25772577	MERGE.18959	21:+:25734570-25772577	-	-	-	-	-	-	1.45088	0.54982	1.63591	4.05156	4.66035	2.54707
ENST00000470164	-7.15492909299579	0.0105544	down	13:+:110615591-110639993	MERGE.8043	13:+:110615460-110641102	13:+:110615591-110639993	ENSG00000213995	55739	Q8IW45	NAXD	NAD(P)HX dehydratase [Source:HGNC Symbol;Acc:HGNC:25576]	4.7922	5.13793	4.85241	0	3.19192	0
ENST00000545968	-6.42703384413349	0.0106252	down	11:-:47331397-47352702	ENSG00000134571	11:-:47331397-47352702	11:-:47331397-47352702	ENSG00000134571	4607	Q14896	MYBPC3	myosin binding protein C, cardiac [Source:HGNC Symbol;Acc:HGNC:7551]	1.06634	1.20477	1.6775	0	0	0.64006
ENST00000532099	4.68983	0.0107972	up	11:+:67281509-67284369	MERGE.5188	11:+:67266410-67286556	11:+:67281509-67284369	ENSG00000173020	156	A0A0S2Z392	GRK2	G protein-coupled receptor kinase 2 [Source:HGNC Symbol;Acc:HGNC:289]	0	0	0.519	0.757	0.70131	1.08162
ENST00000342071	4.9645	0.0108413	up	10:-:100981377-100987515	MERGE.3987	10:-:100969458-100987515	10:-:100981377-100987515	ENSG00000055950	84545	Q8N983	MRPL43	mitochondrial ribosomal protein L43 [Source:HGNC Symbol;Acc:HGNC:14517]	0.7526	0	0.02143	0.93778	2.04853	1.26212
ENST00000313726	-6.60560889818226	0.0107129	down	11:-:8693352-8810840	MERGE.4537	11:-:8693351-8910951	11:-:8693352-8810840	ENSG00000166444	6764	P78524	ST5	suppression of tumorigenicity 5 [Source:HGNC Symbol;Acc:HGNC:11350]	1.64213	0.08798	0.65467	0	0	0.02058
ENST00000621136	-6.11996264876363	0.0108588	down	17:-:37517830-37609411	MERGE.12784	17:-:37514797-37609496	17:-:37517830-37609411	ENSG00000275066	11276	Q9UMZ2	SYNRG	synergin gamma [Source:HGNC Symbol;Acc:HGNC:557]	0.91471	0.75684	0.77573	0	0.49653	0
ENST00000489538	4.24519	0.0108405	up	1:-:1754181-1756608	MERGE.119	1:-:1751232-1784031	1:-:1754181-1756608	ENSG00000008130	65220	A0A024R058	NADK	NAD kinase [Source:HGNC Symbol;Acc:HGNC:29831]	0.36235	0	0	1.2355	0.92946	0.39048
ENST00000645783	-4.91079660085995	0.0108734	down	X:+:41334245-41341543	MERGE.29792	X:+:41333284-41364472	X:+:41334245-41341543	ENSG00000215301	1654	O00571	DDX3X	DEAD-box helicase 3, X-linked [Source:HGNC Symbol;Acc:HGNC:2745]	0.78181	0.58336	0.91743	0	0.38581	0
ENST00000511891	2.12902	0.010095	up	4:+:83035171-83049515	MERGE.22239	4:+:83034447-83075818	4:+:83035171-83049515	ENSG00000138663	51138	B3KM48	COPS4	COP9 signalosome subunit 4 [Source:HGNC Symbol;Acc:HGNC:16702]	0.36454	0.2274	1.03009	1.7128	2.08059	1.3019
MERGE.11200.16	5.79999	0.0109078	up	16:+:50304394-50315738	MERGE.11200	16:+:50246137-50318135	-	-	-	-	-	-	0	0.66629	0	1.50591	0.95536	1.08965
ENST00000493118	-5.40712874144628	0.010912	down	20:-:45842023-45857371	MERGE.18629	20:-:45841721-45857406	20:-:45842023-45857371	ENSG00000101473	10005	O14734	ACOT8	acyl-CoA thioesterase 8 [Source:HGNC Symbol;Acc:HGNC:15919]	0.48479	0.43493	1.03714	0	0.27952	0
ENST00000379384	-2.82674901262216	0.00837858	down	15:+:83107648-83137281	MERGE.10076	15:+:83107407-83144854	15:+:83107648-83137281	ENSG00000136404	53346	Q9BZW5	TM6SF1	transmembrane 6 superfamily member 1 [Source:HGNC Symbol;Acc:HGNC:11860]	7.01002	3.59677	2.95662	1.53949	0.2261	0.436
ENST00000509093	4.64271	0.0109498	up	4:+:83034447-83075789	MERGE.22239	4:+:83034447-83075818	4:+:83034447-83075789	ENSG00000138663	51138	B3KM48	COPS4	COP9 signalosome subunit 4 [Source:HGNC Symbol;Acc:HGNC:16702]	0.10326	0.05582	0	0.34671	1.20138	0.85001
MERGE.28902.9	6.80052	0.0109266	up	9:-:96311860-96383697	MERGE.28902	9:-:96235306-96383710	-	-	-	-	-	-	1.26296	0	0	1.73788	2.14098	1.65518
ENST00000588199	3.80834	0.0109759	up	17:+:78187362-78207187	MERGE.13685	17:+:78187317-78207701	17:+:78187362-78207187	ENSG00000183077	125061	Q63HM1	AFMID	arylformamidase [Source:HGNC Symbol;Acc:HGNC:20910]	0.08045	0	0.19702	0.34483	0.8407	0.79469
MERGE.15038.13	-6.94142890770529	0.0109264	down	19:+:14529641-14565961	MERGE.15038	19:+:14517085-14565980	-	-	-	-	-	-	8.1985	4.80593	9.97677	0	4.42333	0
ENST00000534462	-4.00904582333031	0.0109705	down	11:+:65537831-65538704	MERGE.5090	11:+:65525077-65538704	11:+:65537831-65538704	ENSG00000142186	57410	Q96KG9	SCYL1	SCY1 like pseudokinase 1 [Source:HGNC Symbol;Acc:HGNC:14372]	0.51346	0.63005	0.86037	0	0.25417	0
ENST00000543334	5.65137	0.0110008	up	12:-:121799384-121802604	MERGE.7404	12:-:121777754-121803937	12:-:121799384-121802604	ENSG00000212694	338799	-	LINC01089	long intergenic non-protein coding RNA 1089	1.13508	0	0	1.71337	1.49232	1.74822
ENST00000593280	-1.3060388586069	0.00786811	down	18:-:23528207-23533440	MERGE.14080	18:-:23506184-23586898	18:-:23528207-23533440	ENSG00000141458	4864	O15118	NPC1	NPC intracellular cholesterol transporter 1 [Source:HGNC Symbol;Acc:HGNC:7897]	8.29577	5.74426	6.21172	2.0555	2.62523	2.78931
ENST00000414849	-4.82301659422504	0.0110243	down	15:+:41332871-41381050	MERGE.9385	15:+:41332694-41381050	15:+:41332871-41381050	ENSG00000137804	51203	Q9BXS6	NUSAP1	nucleolar and spindle associated protein 1 [Source:HGNC Symbol;Acc:HGNC:18538]	0.98396	0.30689	0.89311	0.00737	0	0.15633
ENST00000397251	-2.70464736339404	0.00982231	down	10:-:5950743-5977611	MERGE.3118	10:-:5934270-5978187	10:-:5950743-5977611	ENSG00000134470	3601	Q13261	IL15RA	interleukin 15 receptor subunit alpha [Source:HGNC Symbol;Acc:HGNC:5978]	0.89754	3.13881	2.50945	0.3206	0.26575	0.17732
ENST00000485703	-4.41719904452663	0.0111131	down	3:-:129134075-129161028	MERGE.21058	3:-:129087569-129161293	3:-:129134075-129161028	ENSG00000240682	57461	Q9ULR0	ISY1	ISY1 splicing factor homolog [Source:HGNC Symbol;Acc:HGNC:29201]	0.37388	2.25501	1.07588	0.02003	0.03907	0.01847
ENST00000325110	1.66647	0.00770259	up	5:-:43289395-43313493	MERGE.22962	5:-:43289395-43313512	5:-:43289395-43313493	ENSG00000112972	3157	A0A024R059	HMGCS1	3-hydroxy-3-methylglutaryl-CoA synthase 1 [Source:HGNC Symbol;Acc:HGNC:5007]	1.46384	2.94507	1.54109	5.16032	5.02304	6.78488
MERGE.15932.1	-4.99777185890972	0.0110753	down	19:+:51491429-51491824	MERGE.15932	19:+:51491429-51491824	-	-	-	-	-	-	5.45276	0.72095	1.35473	0	0.33034	0
ENST00000392307	6.50504	0.0105535	up	6:-:143940302-143968838	MERGE.25461	6:-:143940300-144064599	6:-:143940302-143968838	ENSG00000118495	5325	A1YLA1	PLAGL1	PLAG1 like zinc finger 1 [Source:HGNC Symbol;Acc:HGNC:9046]	1.52594	0.00252	0.00304	2.51139	2.38159	2.86743
ENST00000581335	4.25398	0.0111745	up	17:+:75227948-75229126	MERGE.13583	17:+:75205659-75235758	17:+:75227948-75229126	ENSG00000125450	79902	Q9BW27	NUP85	nucleoporin 85 [Source:HGNC Symbol;Acc:HGNC:8734]	0.38703	0	0	1.06648	0.60669	0.54617
ENST00000409592	-2.87355046403005	0.00743832	down	2:-:224765090-224947065	MERGE.17996	2:-:224765090-225042445	2:-:224765090-224947065	ENSG00000135905	55619	Q96BY6	DOCK10	dedicator of cytokinesis 10 [Source:HGNC Symbol;Acc:HGNC:23479]	9.7515	6.65295	10.245	4.39662	0.63046	0.58111
ENST00000510184	1.66445	0.00830112	up	19:+:45021830-45025678	MERGE.15659	19:+:45001430-45038198	19:+:45021830-45025678	ENSG00000104856	5971	Q01201	RELB	RELB proto-oncogene, NF-kB subunit [Source:HGNC Symbol;Acc:HGNC:9956]	4.64254	3.97974	3.47402	7.70811	11.8595	16.4191
ENST00000617676	-7.34202936428392	0.0111121	down	19:-:40028260-40056208	MERGE.15504	19:-:40028260-40090938	19:-:40028260-40056208	ENSG00000128000	163131	Q9Y6R6	ZNF780B	zinc finger protein 780B [Source:HGNC Symbol;Acc:HGNC:33109]	2.39835	1.14233	1.34454	0.9483	0	0
ENST00000474475	2.34503	0.0107172	up	1:-:7921800-7935100	MERGE.202	1:-:7915894-7943165	1:-:7921800-7935100	ENSG00000049249	3604	Q07011	TNFRSF9	TNF receptor superfamily member 9 [Source:HGNC Symbol;Acc:HGNC:11924]	0.45711	0.71285	0.25833	1.58255	2.4252	1.91037
ENST00000358537	-2.02242960634192	0.00737997	down	3:+:58008400-58172251	MERGE.20691	3:+:58008400-58172251	3:+:58008400-58172251	ENSG00000136068	2317	O75369	FLNB	filamin B [Source:HGNC Symbol;Acc:HGNC:3755]	6.73968	3.78323	7.93036	2.84248	1.13527	0.88549
ENST00000617920	-2.98486033189106	0.0112473	down	13:+:50104833-50105174	MERGE.7874	13:+:50082171-50723236	13:+:50104833-50105174	ENSG00000273541	-	-	RF02104	-	1.55556	0.55652	1.62466	0.04903	0.14344	0.09039
ENST00000610062	-3.61731824735279	0.0113196	down	7:+:98322853-98323430	MERGE.26455	7:+:98322853-98323430	7:+:98322853-98323430	ENSG00000272950	-	-	AC093799.1	-	1.00163	0.68602	1.12704	0.05802	0.25461	0
ENST00000392316	-6.45923686061354	0.0113178	down	2:+:191276885-191425389	MERGE.17685	2:+:191245185-191425389	2:+:191276885-191425389	ENSG00000128641	4430	O43795	MYO1B	myosin IB [Source:HGNC Symbol;Acc:HGNC:7596]	1.36961	1.26514	0.85664	0.63353	0	0
ENST00000381237	-1.66961521615643	0.00760414	down	8:+:22367305-22422741	MERGE.27292	8:+:22367249-22434129	8:+:22367305-22422741	ENSG00000104635	23516	Q15043	SLC39A14	solute carrier family 39 member 14 [Source:HGNC Symbol;Acc:HGNC:20858]	6.66206	9.6375	6.86548	3.97057	1.86031	1.60861
ENST00000545521	5.65362	0.0114048	up	16:+:29806106-29811160	MERGE.11019	16:+:29806106-29848039	16:+:29806106-29811160	ENSG00000103495	4150	P56270	MAZ	MYC associated zinc finger protein [Source:HGNC Symbol;Acc:HGNC:6914]	0.54325	0	0	0.64684	0.792	1.21242
ENST00000506949	-4.49136832564136	0.0114463	down	5:+:52787953-52801834	MERGE.23000	5:+:52787896-52959210	5:+:52787953-52801834	ENSG00000152684	53918	Q9BRX2	PELO	pelota mRNA surveillance and ribosome rescue factor [Source:HGNC Symbol;Acc:HGNC:8829]	0.79293	0.67873	0.86305	0	0.3867	0
ENST00000606061	-2.16171900823107	0.0100825	down	20:-:34293466-34303357	MERGE.18453	20:-:34234840-34311802	20:-:34293466-34303357	ENSG00000101444	191	P23526	AHCY	adenosylhomocysteinase [Source:HGNC Symbol;Acc:HGNC:343]	1.04314	0.89472	2.3745	0.32962	0.33542	0.13211
ENST00000587843	-5.47600272987389	0.0114847	down	16:-:4796969-4802633	MERGE.10574	16:-:4796968-4802950	16:-:4796969-4802633	ENSG00000067836	79641	Q9GZN7	ROGDI	rogdi homolog [Source:HGNC Symbol;Acc:HGNC:29478]	2.03343	1.24604	0.90031	0.50475	0	0
MERGE.24292.1	1.9584	0.00788638	up	6:-:17759183-17873832	MERGE.24292	6:-:17759183-17987623	-	-	-	-	-	-	1.21282	0.56182	1.0353	1.95414	3.15041	5.58664
ENST00000518647	1.52996	0.00897009	up	8:+:42271390-42317224	MERGE.27499	8:+:42271302-42332653	8:+:42271390-42317224	ENSG00000104365	3551	O14920	IKBKB	inhibitor of nuclear factor kappa B kinase subunit beta [Source:HGNC Symbol;Acc:HGNC:5960]	0.56788	0.60648	0.93129	1.35835	2.51157	1.59275
MERGE.21270.1	5.91885	0.0115088	up	3:+:150753133-150763674	MERGE.21270	3:+:150753133-150763674	-	-	-	-	-	-	0	1.30606	0	1.80194	2.04254	2.3514
ENST00000643581	-1.90398360562734	0.00769699	down	2:-:127941224-128028120	MERGE.17300	2:-:127941217-128028120	2:-:127941224-128028120	ENSG00000136715	79595	Q9H0E3	SAP130	Sin3A associated protein 130 [Source:HGNC Symbol;Acc:HGNC:29813]	7.91229	10.773	7.94045	3.71531	1.16431	2.60036
ENST00000373832	-6.216127663595	0.0114517	down	1:+:28518136-28538983	MERGE.651	1:+:28505943-28539300	1:+:28518136-28538983	ENSG00000180198	1104	P18754	RCC1	regulator of chromosome condensation 1 [Source:HGNC Symbol;Acc:HGNC:1913]	1.91715	1.78631	3.65174	1.27278	0.00675	0
ENST00000430020	-1.60764820812148	0.00867707	down	3:+:9649505-9683728	MERGE.20066	3:+:9649433-9702393	3:+:9649505-9683728	ENSG00000163719	64419	Q8NCE2	MTMR14	myotubularin related protein 14 [Source:HGNC Symbol;Acc:HGNC:26190]	2.9655	3.14813	4.55556	1.58314	0.95789	0.72436
MERGE.10613.13	-2.64864859483087	0.00742027	down	16:+:10878969-10936280	MERGE.10613	16:+:10866222-10943021	-	-	-	-	-	-	8.69512	6.81968	3.65103	0.39371	2.7289	0.78537
ENST00000534862	1.53153	0.0088483	up	20:+:32052425-32101519	MERGE.18413	20:+:32052188-32167258	20:+:32052425-32101519	ENSG00000101336	3055	P08631	HCK	HCK proto-oncogene, Src family tyrosine kinase [Source:HGNC Symbol;Acc:HGNC:4840]	0.74227	1.06341	0.79984	2.09991	1.97544	2.62988
ENST00000563779	2.10681	0.0102933	up	16:-:80975801-80998949	MERGE.11654	16:-:80966448-81096425	16:-:80975801-80998949	ENSG00000103121	56942	Q9NRP2	CMC2	C-X9-C motif containing 2 [Source:HGNC Symbol;Acc:HGNC:24447]	0.17994	0.114	0.19279	0.67488	0.9402	0.33328
ENST00000454685	2.15168	0.0101223	up	22:+:37925847-37937153	MERGE.19726	22:+:37905657-37942822	22:+:37925847-37937153	ENSG00000100139	85377	Q8N3F8	MICALL1	MICAL like 1 [Source:HGNC Symbol;Acc:HGNC:29804]	0.25419	0.15746	0.91649	1.21065	1.47579	1.116
ENST00000449285	2.58736	0.00933588	up	X:+:152914442-152973480	ENSG00000147394	X:+:152914442-152973480	X:+:152914442-152973480	ENSG00000147394	7739	B3KPM4	ZNF185	zinc finger protein 185 with LIM domain [Source:HGNC Symbol;Acc:HGNC:12976]	0.141	0.25653	0.10182	0.42229	0.87275	1.51424
ENST00000437502	2.53841	0.0115477	up	12:+:123390042-123407568	MERGE.7445	12:+:123383773-123409606	12:+:123390042-123407568	ENSG00000183955	387893	Q9NQR1	KMT5A	lysine methyltransferase 5A [Source:HGNC Symbol;Acc:HGNC:29489]	0.1563	0.07041	0.17012	0.93049	0.47186	0.60042
ENST00000372164	-8.70043345026523	0.0110974	down	10:+:80454330-80522631	MERGE.3795	10:+:80454166-80533123	10:+:80454330-80522631	ENSG00000108219	81619	Q8NG11	TSPAN14	tetraspanin 14 [Source:HGNC Symbol;Acc:HGNC:23303]	9.36652	8.33883	14.0269	0	7.49204	0
ENST00000539746	2.20521	0.0104889	up	17:-:28367868-28368937	MERGE.12445	17:-:28364268-28373091	17:-:28367868-28368937	ENSG00000109072	7448	P04004	VTN	vitronectin [Source:HGNC Symbol;Acc:HGNC:12724]	0.3597	0.6511	0.5663	2.61561	2.76556	1.1675
ENST00000621366	-5.44342105339628	0.0117362	down	20:+:21162083-21246622	MERGE.18345	20:+:21125983-21246622	20:+:21162083-21246622	ENSG00000088970	55857	Q2M2Z5	KIZ	kizuna centrosomal protein [Source:HGNC Symbol;Acc:HGNC:15865]	1.43366	0.87422	1.90638	0	0	0.65279
ENST00000566229	2.07179	0.00998136	up	16:-:88643540-88650314	MERGE.11773	16:-:88643283-88651152	16:-:88643540-88650314	ENSG00000051523	1535	B4DT46	CYBA	cytochrome b-245 alpha chain [Source:HGNC Symbol;Acc:HGNC:2577]	0.69543	1.37069	1.56117	6.25157	3.06847	3.70196
ENST00000510777	4.61689	0.0117595	up	5:+:35617920-35654641	ENSG00000152582	5:+:35617844-35814611	5:+:35617920-35654641	ENSG00000152582	79925	A0A140VKD0	SPEF2	sperm flagellar 2 [Source:HGNC Symbol;Acc:HGNC:26293]	0.56721	0	0	0.69166	1.02198	0.81147
ENST00000348706	-5.37102421030372	0.0117976	down	4:-:105369243-105474064	MERGE.22360	4:-:105369077-105474081	4:-:105369243-105474064	ENSG00000138777	27068	Q9H2U2	PPA2	pyrophosphatase (inorganic) 2 [Source:HGNC Symbol;Acc:HGNC:28883]	1.63774	0.81884	1.36855	0	0	0.59028
ENST00000373944	-5.25877165525697	0.0115154	down	10:-:56357228-56361275	ENSG00000122952	10:-:56357228-56361275	10:-:56357228-56361275	ENSG00000122952	11130	O95229	ZWINT	ZW10 interacting kinetochore protein [Source:HGNC Symbol;Acc:HGNC:13195]	0.40957	0.04236	1.34077	0	0.01747	0
ENST00000478636	-5.53409559995349	0.0118381	down	2:-:87012302-87018708	MERGE.16956	2:-:87002559-87021852	2:-:87012302-87018708	ENSG00000183281	5343	Q02325	PLGLB1	plasminogen-like B1 [Source:HGNC Symbol;Acc:HGNC:9072]	0.98499	0.50304	1.53757	0	0	0.38623
ENST00000524141	2.01329	0.0087015	up	8:+:47260955-47713441	MERGE.27515	8:+:47260575-47736306	8:+:47260955-47713441	ENSG00000164808	23514	Q14159	SPIDR	scaffolding protein involved in DNA repair [Source:HGNC Symbol;Acc:HGNC:28971]	0.65172	0.53999	1.15194	1.39071	4.3648	3.29175
ENST00000464596	4.39976	0.011875	up	3:+:152300198-152459302	MERGE.21292	3:+:152243654-152465780	3:+:152300198-152459302	ENSG00000152601	4154	Q9NR56	MBNL1	muscleblind like splicing regulator 1 [Source:HGNC Symbol;Acc:HGNC:6923]	0	0.2566	0	0.4408	0.46294	0.6564
ENST00000481787	2.01856	0.00994743	up	13:-:110641443-110683139	MERGE.8044	13:-:110641412-110713603	13:-:110641443-110683139	ENSG00000134905	79587	Q9HA77	CARS2	cysteinyl-tRNA synthetase 2, mitochondrial [Source:HGNC Symbol;Acc:HGNC:25695]	0.49897	0.19453	0.70498	1.87828	1.83171	0.9226
ENST00000484913	5.62305	0.011292	up	7:-:92487297-92528439	MERGE.26419	7:-:92487020-92528531	7:-:92487297-92528439	ENSG00000127980	5189	O43933	PEX1	peroxisomal biogenesis factor 1 [Source:HGNC Symbol;Acc:HGNC:8850]	0	0.64994	0.05203	1.69289	1.51771	2.22826
ENST00000568733	1.76911	0.00796956	up	7:+:151341711-151378449	MERGE.27066	7:+:151341699-151396088	7:+:151341711-151378449	ENSG00000013374	51667	Q9Y5A7	NUB1	negative regulator of ubiquitin like proteins 1 [Source:HGNC Symbol;Acc:HGNC:17623]	4.95247	1.90232	2.89485	6.24209	12.0778	12.1968
ENST00000444220	4.41936	0.0118768	up	22:-:23709841-23717327	MERGE.19427	22:-:23608452-23717356	22:-:23709841-23717327	ENSG00000272578	-	-	AP000347.1	-	0.25319	0	0	0.37985	1.7463	0.37516
ENST00000529032	-7.44898649418378	0.011735	down	11:+:76446939-76553025	MERGE.5416	11:+:76444923-76553025	11:+:76446939-76553025	ENSG00000158636	56946	Q7Z589	EMSY	EMSY, BRCA2 interacting transcriptional repressor [Source:HGNC Symbol;Acc:HGNC:18071]	2.49512	1.97798	2.8762	0	1.83384	0
ENST00000511001	6.47018	0.0119735	up	12:-:132853637-132855055	MERGE.7551	12:-:132768909-132956306	12:-:132853637-132855055	ENSG00000072609	55743	Q96EP1	CHFR	checkpoint with forkhead and ring finger domains [Source:HGNC Symbol;Acc:HGNC:20455]	4.10472	0	0	4.34224	6.691	7.81497
ENST00000546267	5.22942	0.0119859	up	16:-:18361225-18379331	MERGE.10758	16:-:18317942-18401940	16:-:18361225-18379331	ENSG00000233024	100288332	E9PKD4	AC126755.2	nuclear pore complex-interacting protein family member A5 isoform 2 [Source:RefSeq peptide;Acc:NP_001338129]	0	0.38193	0	0.98698	0.48125	1.03389
ENST00000612074	-1.91236295618063	0.0113124	down	20:-:1372112-1392998	MERGE.18179	20:-:1309909-1393172	20:-:1372112-1392998	ENSG00000088832	2280	P62942	FKBP1A	FK506 binding protein 1A [Source:HGNC Symbol;Acc:HGNC:3711]	2.41018	1.62874	1.92066	0.36897	0.47976	0.4157
ENST00000468304	-7.51657848650933	0.0111642	down	7:+:75879172-75888583	MERGE.26315	7:+:75842602-75888926	7:+:75879172-75888583	ENSG00000005486	57414	Q6NTF9	RHBDD2	rhomboid domain containing 2 [Source:HGNC Symbol;Acc:HGNC:23082]	0.46766	0.55306	28.68	0	0	0
ENST00000359632	-5.48924608219649	0.0119011	down	10:-:98423608-98431282	MERGE.3952	10:-:98416198-98446947	10:-:98423608-98431282	ENSG00000107521	3257	Q92902	HPS1	HPS1, biogenesis of lysosomal organelles complex 3 subunit 1 [Source:HGNC Symbol;Acc:HGNC:5163]	10.0954	2.56239	2.78189	1.13155	0.01672	0.0158
ENST00000444354	6.41353	0.0120249	up	4:+:48831108-48861786	MERGE.22040	4:+:48805212-48861817	4:+:48831108-48861786	ENSG00000109180	54940	A0A024R9U3	OCIAD1	OCIA domain containing 1 [Source:HGNC Symbol;Acc:HGNC:16074]	0	1.88777	0	2.56859	4.19967	2.42941
ENST00000604679	2.45681	0.0116365	up	10:+:72692143-72871545	MERGE.3661	10:+:72692131-72887694	10:+:72692143-72871545	ENSG00000156026	90550	Q8NE86	MCU	mitochondrial calcium uniporter [Source:HGNC Symbol;Acc:HGNC:23526]	0.1894	0.13291	0.14272	0.93673	1.02008	0.40297
ENST00000497971	1.84654	0.00875732	up	3:+:152457691-152465780	MERGE.21292	3:+:152243654-152465780	3:+:152457691-152465780	ENSG00000152601	4154	Q9NR56	MBNL1	muscleblind like splicing regulator 1 [Source:HGNC Symbol;Acc:HGNC:6923]	0.46467	0.57465	0.39071	1.96522	0.93559	1.99826
ENST00000367342	-4.97377671396237	0.0120443	down	1:+:200891341-200915735	ENSG00000163362	1:+:200891048-200915735	1:+:200891341-200915735	ENSG00000163362	55765	Q3KP66	INAVA	innate immunity activator [Source:HGNC Symbol;Acc:HGNC:25599]	1.0776	0.44283	0.32096	0.0156	0	0.08631
ENST00000313778	1.76728	0.00902101	up	3:-:49015493-49021251	MERGE.20505	3:-:49015488-49022293	3:-:49015493-49021251	ENSG00000178149	55152	Q5D0E6	DALRD3	DALR anticodon binding domain containing 3 [Source:HGNC Symbol;Acc:HGNC:25536]	1.05745	0.94295	0.5452	2.71789	1.94426	2.96095
MERGE.18218.10	1.86525	0.00741972	up	20:-:3686971-3712623	MERGE.18218	20:-:3686970-3712695	-	-	-	-	-	-	5.83932	6.93606	2.18894	19.8889	17.9284	12.5199
ENST00000526405	-2.42473038076997	0.0085384	down	11:+:125063335-125089235	MERGE.5843	11:+:125063067-125090312	11:+:125063335-125089235	ENSG00000134955	219855	Q8TED4	SLC37A2	solute carrier family 37 member 2 [Source:HGNC Symbol;Acc:HGNC:20644]	6.37112	1.84032	3.62693	0.49719	0.35837	1.22218
ENST00000494990	1.83455	0.00925618	up	1:+:209607794-209611944	MERGE.2728	1:+:209583717-209613938	1:+:209607794-209611944	ENSG00000008118	57172	Q96NX5	CAMK1G	calcium/calmodulin dependent protein kinase IG [Source:HGNC Symbol;Acc:HGNC:14585]	2.12997	1.4117	2.77532	7.8131	3.99518	8.73989
ENST00000380834	-6.33729715469666	0.0120915	down	2:+:24793145-24822376	MERGE.16325	2:+:24793136-24822376	2:+:24793145-24822376	ENSG00000138092	79172	Q9BU64	CENPO	centromere protein O [Source:HGNC Symbol;Acc:HGNC:28152]	1.55543	1.09934	1.03531	0	0	0.6731
ENST00000523381	3.29904	0.0121748	up	5:-:100895662-100903224	MERGE.23417	5:-:100806935-100903266	5:-:100895662-100903224	ENSG00000113532	7903	Q92187	ST8SIA4	ST8 alpha-N-acetyl-neuraminide alpha-2,8-sialyltransferase 4 [Source:HGNC Symbol;Acc:HGNC:10871]	0.09555	0.04843	0.11701	1.51035	0.54922	0.47196
ENST00000518955	2.06975	0.0105688	up	5:+:55405252-55416129	MERGE.23021	5:+:55307760-55425581	5:+:55405252-55416129	ENSG00000039123	23517	P42285	MTREX	Mtr4 exosome RNA helicase [Source:HGNC Symbol;Acc:HGNC:18734]	0.49786	0.86514	0.43545	1.4735	2.37843	2.66979
ENST00000394384	6.46484	0.0121628	up	12:-:53307459-53321596	MERGE.6655	12:-:53307456-53324864	12:-:53307459-53321596	ENSG00000094914	8086	Q9NRG9	AAAS	aladin WD repeat nucleoporin [Source:HGNC Symbol;Acc:HGNC:13666]	0	2.27249	0	4.0171	3.20697	2.99512
ENST00000618025	-6.88709662429333	0.0121304	down	10:+:49982190-50010497	MERGE.3525	10:+:49942033-50010499	10:+:49982190-50010497	ENSG00000204149	414189	Q5VW22	AGAP6	ArfGAP with GTPase domain, ankyrin repeat and PH domain 6 [Source:HGNC Symbol;Acc:HGNC:23466]	3.82161	1.78656	4.53709	1.84504	0	0
MERGE.16467.17	1.89235	0.00791402	up	2:+:33531725-33564731	MERGE.16467	2:+:33436324-33564750	-	-	-	-	-	-	3.97213	1.81862	1.57299	4.91121	11.4462	9.20243
ENST00000530428	1.36643	0.00971091	up	11:-:47622711-47642607	MERGE.4826	11:-:47617315-47642623	11:-:47622711-47642607	ENSG00000109919	23788	Q9Y6C9	MTCH2	mitochondrial carrier 2 [Source:HGNC Symbol;Acc:HGNC:17587]	0.95901	0.75041	1.03009	1.83901	2.26814	2.09413
ENST00000380946	3.17561	0.012207	up	10:-:3781808-3785183	MERGE.3096	10:-:3775996-3785281	10:-:3781808-3785183	ENSG00000067082	1316	Q99612	KLF6	Kruppel like factor 6 [Source:HGNC Symbol;Acc:HGNC:2235]	0.10515	0.08527	0.18027	1.8931	0.79121	0.54015
ENST00000445803	-5.31804361177938	0.0122765	down	2:+:207529923-207570321	MERGE.17868	2:+:207529737-207603431	2:+:207529923-207570321	ENSG00000118260	1385	Q5U0J5	CREB1	cAMP responsive element binding protein 1 [Source:HGNC Symbol;Acc:HGNC:2345]	1.05756	3.14294	3.06085	0.69542	0	0
ENST00000525451	1.84581	0.00818641	up	11:-:65854675-65859415	MERGE.5124	11:-:65823022-65862026	11:-:65854675-65859415	ENSG00000172757	1072	P23528	CFL1	cofilin 1 [Source:HGNC Symbol;Acc:HGNC:1874]	4.39084	3.15866	8.45763	28.1243	14.0792	12.469
ENST00000530219	2.23753	0.00935822	up	11:+:7992127-7996169	MERGE.4530	11:+:7970251-8001862	11:+:7992127-7996169	ENSG00000175390	8665	O00303	EIF3F	eukaryotic translation initiation factor 3 subunit F [Source:HGNC Symbol;Acc:HGNC:3275]	0.90471	0.17289	0.90805	2.08202	2.75112	1.91926
ENST00000431317	-1.32201897235039	0.0091414	down	14:+:58299537-58373887	MERGE.8480	14:+:58298385-58373887	14:+:58299537-58373887	ENSG00000032219	5926	P29374	ARID4A	AT-rich interaction domain 4A [Source:HGNC Symbol;Acc:HGNC:9885]	0.6656	0.85023	0.9343	0.26385	0.328	0.28064
ENST00000469120	-3.12186590189022	0.00933353	down	6:+:33076010-33081232	MERGE.24670	6:+:33075926-33087201	6:+:33076010-33081232	ENSG00000223865	3115	I4EC15	HLA-DPB1	major histocompatibility complex, class II, DP beta 1 [Source:HGNC Symbol;Acc:HGNC:4940]	34.0487	3.98238	15.2614	0.99201	1.15618	1.94045
ENST00000488383	5.24597	0.0124188	up	6:+:30647055-30653109	MERGE.24530	6:+:30647039-30653210	6:+:30647055-30653109	ENSG00000204564	221545	Q5SQH8	C6orf136	chromosome 6 open reading frame 136 [Source:HGNC Symbol;Acc:HGNC:21301]	0.77241	0	0	0.80263	1.18632	1.16763
MERGE.9745.8	-4.0857684950234	0.0123494	down	15:-:64974666-64989911	MERGE.9745	15:-:64963021-64990310	-	-	-	-	-	-	0.3081	0.13385	1.58991	0.04717	0	0
ENST00000521918	-3.02340093680004	0.0124339	down	8:+:47360819-47440397	MERGE.27515	8:+:47260575-47736306	8:+:47360819-47440397	ENSG00000164808	23514	Q14159	SPIDR	scaffolding protein involved in DNA repair [Source:HGNC Symbol;Acc:HGNC:28971]	1.26186	1.13698	0.78974	0.24039	0.05861	0.0554
ENST00000380201	-1.90501954503767	0.00940449	down	20:-:3191424-3204685	MERGE.18206	20:-:3190350-3204685	20:-:3191424-3204685	ENSG00000198171	65992	Q96HY6	DDRGK1	DDRGK domain containing 1 [Source:HGNC Symbol;Acc:HGNC:16110]	2.80205	3.82461	5.80908	0.74324	0.69582	1.60322
ENST00000397529	-5.19225468930284	0.0124296	down	14:-:22773253-22819796	MERGE.8153	14:-:22773222-22829820	14:-:22773253-22819796	ENSG00000155465	9056	Q9UM01	SLC7A7	solute carrier family 7 member 7 [Source:HGNC Symbol;Acc:HGNC:11065]	0.41845	0.9771	0.65879	0	0.28893	0
ENST00000479996	-4.11202283057433	0.0124161	down	20:-:64076564-64079425	MERGE.18848	20:-:64073181-64079988	20:-:64076564-64079425	ENSG00000171700	10287	P49795	RGS19	regulator of G protein signaling 19 [Source:HGNC Symbol;Acc:HGNC:13735]	0.9461	2.36069	2.76257	0	0.60844	0
MERGE.10924.4	-6.63316176203625	0.00950592	down	16:-:28379701-28426431	MERGE.10924	16:-:28379579-28426431	-	-	-	-	-	-	38.3152	12.0177	13.0986	7.30889	0.02096	0.02972
ENST00000417137	-4.96070462626921	0.0125023	down	22:+:23787027-23816833	MERGE.19431	22:+:23786931-23838008	22:+:23787027-23816833	ENSG00000099956	6598	Q12824	SMARCB1	SWI/SNF related, matrix associated, actin dependent regulator of chromatin, subfamily b, member 1 [Source:HGNC Symbol;Acc:HGNC:11103]	0.98564	1.03479	2.00434	0	0	0.60853
ENST00000392531	6.09629	0.0125254	up	14:+:105486917-105488791	MERGE.9041	14:+:105486065-105499575	14:+:105486917-105488791	ENSG00000213145	1396	P50238	CRIP1	cysteine rich protein 1 [Source:HGNC Symbol;Acc:HGNC:2360]	5.42001	0	0	6.53412	11.1933	5.99144
ENST00000478253	-2.22387008870881	0.00901226	down	3:+:58237506-58294732	MERGE.20689	3:+:58237506-58295693	3:+:58237506-58294732	ENSG00000163686	57406	A0A024R323	ABHD6	abhydrolase domain containing 6 [Source:HGNC Symbol;Acc:HGNC:21398]	5.16315	2.37082	5.65066	1.74971	0.70493	0.42347
ENST00000310528	-8.35037013621399	0.0119919	down	13:+:52652866-52700909	MERGE.7862	13:+:52652709-52700909	13:+:52652866-52700909	ENSG00000165416	10910	A8K7W3	SUGT1	SGT1 homolog, MIS12 kinetochore complex assembly cochaperone [Source:HGNC Symbol;Acc:HGNC:16987]	3.00075	1.69597	3.94151	2.04684	0	0
ENST00000462901	3.74076	0.0105125	up	3:-:88055426-88149885	MERGE.20783	3:-:88051944-88149885	3:-:88055426-88149885	ENSG00000163320	8545	Q9UFW8	CGGBP1	CGG triplet repeat binding protein 1 [Source:HGNC Symbol;Acc:HGNC:1888]	0.26495	2.28289	0.10815	3.45444	5.95306	5.77262
MERGE.24691.5	-4.56159322670461	0.0100772	down	6:-:33572552-33580242	MERGE.24691	6:-:33572547-33580293	-	-	-	-	-	-	4.14397	3.6212	6.84788	2.31083	0.04751	0.05133
MERGE.14875.4	3.13238	0.0112877	up	19:+:10867859-10869790	MERGE.14875	19:+:10836575-10869790	-	-	-	-	-	-	0.21216	0.86025	0.1732	1.30729	4.6376	2.32286
ENST00000591322	-3.81223071623261	0.0125716	down	19:+:45670256-45671362	ENSG00000010310	19:+:45668244-45683724	19:+:45670256-45671362	ENSG00000010310	2696	P48546	GIPR	gastric inhibitory polypeptide receptor [Source:HGNC Symbol;Acc:HGNC:4271]	0.44947	0.2278	1.16954	0.12041	0	0
ENST00000429184	-3.68603816680825	0.0126257	down	17:+:17171720-17184976	MERGE.12281	17:+:17042545-17217679	17:+:17171720-17184976	ENSG00000133030	23164	Q6WCQ1	MPRIP	myosin phosphatase Rho interacting protein [Source:HGNC Symbol;Acc:HGNC:30321]	0.80461	0.20824	0.5031	0.07338	0	0.01691
ENST00000449592	3.35018	0.00905466	up	12:+:121712795-121782062	MERGE.7403	12:+:121712752-121783001	12:+:121712795-121782062	ENSG00000188735	144404	A0PK00	TMEM120B	transmembrane protein 120B [Source:HGNC Symbol;Acc:HGNC:32008]	0.5935	0.06378	0.32613	0.90793	2.64091	4.36291
MERGE.24038.4	-1.67438688581468	0.00801035	down	5:-:177483398-177497573	MERGE.24038	5:-:177483394-177497606	-	-	-	-	-	-	13.036	7.66848	8.36784	4.16182	3.85225	1.55337
MERGE.26281.11	-8.51729945036499	0.012105	down	7:+:74174378-74197029	MERGE.26281	7:+:74174245-74197101	-	-	-	-	-	-	20.8178	14.5391	6.5918	0	0	6.37163
ENST00000342556	-1.68837763659043	0.00913459	down	12:+:57089094-57095475	MERGE.6777	12:+:57088894-57095476	12:+:57089094-57095475	ENSG00000166886	4665	Q15742	NAB2	NGFI-A binding protein 2 [Source:HGNC Symbol;Acc:HGNC:7627]	2.81485	3.12017	3.84352	0.49188	1.38968	1.08023
MERGE.8108.2	7.27184	0.0126319	up	14:-:21200079-21266154	MERGE.8108	14:-:21200079-21269494	-	-	-	-	-	-	0.14391	0	0	0.29215	1.26579	0.23298
ENST00000616793	-1.9287714234202	0.00929006	down	5:-:147585439-147782848	ENSG00000176049	5:-:147585439-147782848	5:-:147585439-147782848	ENSG00000176049	9832	Q96AA8	JAKMIP2	janus kinase and microtubule interacting protein 2 [Source:HGNC Symbol;Acc:HGNC:29067]	0.73915	0.45331	1.06007	0.24956	0.097	0.19504
ENST00000489432	1.71632	0.010538	up	7:+:150368800-150372945	MERGE.27029	7:+:150368189-150412731	7:+:150368800-150372945	ENSG00000214022	29803	A0A090N8H1	REPIN1	replication initiator 1 [Source:HGNC Symbol;Acc:HGNC:17922]	0.31172	0.26204	0.20482	0.77401	0.96934	0.54076
ENST00000462589	1.96132	0.00919782	up	1:+:192575773-192576766	MERGE.2528	1:+:192575727-192580031	1:+:192575773-192576766	ENSG00000090104	5996	Q08116	RGS1	regulator of G protein signaling 1 [Source:HGNC Symbol;Acc:HGNC:9991]	3.62405	1.58857	6.95628	10.1024	11.6944	15.6018
ENST00000448097	1.61602	0.00881461	up	17:+:7839962-7853680	MERGE.12135	17:+:7834004-7854796	17:+:7839962-7853680	ENSG00000132510	23135	O15054	KDM6B	lysine demethylase 6B [Source:HGNC Symbol;Acc:HGNC:29012]	0.99273	0.93609	0.82335	1.55243	3.31135	3.42087
MERGE.24033.1	-4.76046684655112	0.0126495	down	5:+:177458064-177458702	MERGE.24033	5:+:177458064-177458702	-	-	-	-	-	-	2.44868	0.19857	0.95949	0	0	0.09676
ENST00000431196	2.73528	0.0107643	up	X:+:45090817-45111662	MERGE.29802	X:+:44873177-45112602	X:+:45090817-45111662	ENSG00000147050	7403	Q59HG3	KDM6A	lysine demethylase 6A [Source:HGNC Symbol;Acc:HGNC:12637]	1.74566	0.43159	0.26068	2.34972	4.13798	4.66854
ENST00000573150	-5.93617319204125	0.0128351	down	17:-:80209290-80220360	MERGE.13725	17:-:80206716-80220923	17:-:80209290-80220360	ENSG00000181523	6448	P51688	SGSH	N-sulfoglucosamine sulfohydrolase [Source:HGNC Symbol;Acc:HGNC:10818]	1.17413	1.38449	1.47439	0	0.94529	0
ENST00000440662	2.33896	0.0116671	up	3:-:185247945-185254031	MERGE.21552	3:-:185190624-185281990	3:-:185247945-185254031	ENSG00000113790	1962	Q08426	EHHADH	enoyl-CoA hydratase and 3-hydroxyacyl CoA dehydrogenase [Source:HGNC Symbol;Acc:HGNC:3247]	0.57245	0.31432	0.35048	3.19502	1.4208	1.27235
MERGE.2616.4	-6.40723020004008	0.0129343	down	1:-:202147015-202161588	MERGE.2616	1:-:202147013-202161588	-	-	-	-	-	-	3.3376	0.88767	1.42299	0	0.73096	0
MERGE.29332.5	-8.54167027871912	0.0121698	down	9:-:131587736-131643391	MERGE.29332	9:-:131576770-131740074	-	-	-	-	-	-	24.0324	18.502	27.8969	0	19.7351	0
ENST00000525258	-4.0281145401934	0.0129397	down	1:+:204122386-204123729	ENSG00000143842	1:+:204073115-204127743	1:+:204122386-204123729	ENSG00000143842	9580	Q9UN79	SOX13	SRY-box 13 [Source:HGNC Symbol;Acc:HGNC:11192]	0.84124	0.19187	0.5923	0	0.15385	0
ENST00000406287	3.59219	0.0130296	up	2:+:161160349-161235381	MERGE.17485	2:+:161136908-161236221	2:+:161160349-161235381	ENSG00000136560	10010	Q92844	TANK	TRAF family member associated NFKB activator [Source:HGNC Symbol;Acc:HGNC:11562]	0.17882	0.07251	0	0.5174	0.76619	0.47695
ENST00000578734	-4.66128988838132	0.0129715	down	18:+:9708275-9859469	MERGE.13976	18:+:9708165-9862551	18:+:9708275-9859469	ENSG00000168461	11031	Q13636	RAB31	RAB31, member RAS oncogene family [Source:HGNC Symbol;Acc:HGNC:9771]	1.51874	0.91154	0.70962	0.38546	0	0
ENST00000546973	2.23926	0.0113564	up	12:+:112964338-112968054	MERGE.7275	12:+:112938352-112973249	12:+:112964338-112968054	ENSG00000111331	4940	Q9Y6K5	OAS3	2'-5'-oligoadenylate synthetase 3 [Source:HGNC Symbol;Acc:HGNC:8088]	0.78392	1.04892	0.38396	4.13306	2.65428	2.19924
ENST00000359337	6.14694	0.0109627	up	22:-:50274979-50307572	MERGE.19985	22:-:50274979-50307627	22:-:50274979-50307572	ENSG00000196576	23654	O15031	PLXNB2	plexin B2 [Source:HGNC Symbol;Acc:HGNC:9104]	0.00741	0.00751	2.31066	4.16076	3.17226	1.99338
ENST00000567530	-7.61666433283077	0.0127448	down	16:+:31108294-31112533	MERGE.11113	16:+:31106107-31112791	16:+:31108294-31112533	ENSG00000103507	10295	O14874	BCKDK	branched chain ketoacid dehydrogenase kinase [Source:HGNC Symbol;Acc:HGNC:16902]	18.3217	7.99225	8.18237	0	7.58406	0
ENST00000409763	-1.60863633396197	0.0102857	down	7:-:22978164-23014074	MERGE.25889	7:-:22889371-23014130	7:-:22978164-23014074	ENSG00000122591	84668	Q9BYI3	FAM126A	family with sequence similarity 126 member A [Source:HGNC Symbol;Acc:HGNC:24587]	4.14038	2.65206	5.16318	0.8166	1.08834	1.48043
ENST00000600835	6.29571	0.0130359	up	19:-:18058995-18098944	MERGE.15169	19:-:18058995-18098944	19:-:18058995-18098944	ENSG00000096996	3594	P42701	IL12RB1	interleukin 12 receptor subunit beta 1 [Source:HGNC Symbol;Acc:HGNC:5971]	0	1.14815	0	2.02296	1.88825	1.22012
ENST00000609017	-1.89577582375642	0.0120056	down	22:-:31082156-31083565	MERGE.19586	22:-:31082156-31083565	22:-:31082156-31083565	ENSG00000273387	-	-	AC005005.3	-	0.87668	0.47245	0.62507	0.1427	0.16236	0.12058
MERGE.2556.18	2.3683	0.00852416	up	1:-:197659175-197775192	MERGE.2556	1:-:197504748-197783097	-	-	-	-	-	-	0.93783	0.16523	0.34791	1.45622	1.57922	2.8564
ENST00000256906	1.84213	0.00934009	up	18:+:24460629-24479957	MERGE.14082	18:+:24460629-24479957	18:+:24460629-24479957	ENSG00000134489	59340	Q9H3N8	HRH4	histamine receptor H4 [Source:HGNC Symbol;Acc:HGNC:17383]	1.00674	0.56646	0.78352	1.43538	2.70597	4.06222
MERGE.423.5	-7.58928420783801	0.0129089	down	1:-:16985981-17011928	MERGE.423	1:-:16985958-17011928	-	-	-	-	-	-	2.86257	6.30164	5.83189	3.21361	0	0
ENST00000407112	-5.48363807964206	0.0132807	down	7:+:2688202-2713100	MERGE.25741	7:+:2679522-2775500	7:+:2688202-2713100	ENSG00000174945	155185	A4D202	AMZ1	archaelysin family metallopeptidase 1 [Source:HGNC Symbol;Acc:HGNC:22231]	1.12605	0.72405	1.70812	0.59433	0	0
ENST00000638947	1.93796	0.00985601	up	3:-:47066992-47120432	MERGE.20448	3:-:47016429-47163967	3:-:47066992-47120432	ENSG00000181555	29072	Q9BYW2	SETD2	SET domain containing 2 [Source:HGNC Symbol;Acc:HGNC:18420]	0.52787	0.63092	1.01298	4.32272	1.53966	2.11692
MERGE.15458.30	2.23456	0.00879992	up	19:-:38836635-38849526	MERGE.15458	19:-:38815422-38852347	-	-	-	-	-	-	1.62219	1.61551	6.79548	9.68596	10.8198	15.6591
ENST00000412452	4.11564	0.013297	up	20:-:35599711-35600774	ENSG00000088340	20:-:35558737-35607562	20:-:35599711-35600774	ENSG00000088340	80307	Q2NNQ8,A9Z1Z3	FER1L4	fer-1 like family member 4, pseudogene	0	0.28519	0	0.46383	0.67849	0.47033
MERGE.17473.8	7.55467	0.0129915	up	2:-:159325764-159347593	MERGE.17473	2:-:159316803-159712435	-	-	-	-	-	-	0	3.0442	0	3.51959	4.39899	4.44529
ENST00000468589	1.534	0.00914478	up	1:-:197734009-197775426	MERGE.2556	1:-:197504748-197783097	1:-:197734009-197775426	ENSG00000213047	163486	Q6P3S1	DENND1B	DENN domain containing 1B [Source:HGNC Symbol;Acc:HGNC:28404]	1.66629	3.59296	2.38043	6.73517	7.51521	5.50837
ENST00000463598	-5.16222234173677	0.0132274	down	20:+:13785050-13817228	MERGE.18292	20:+:13784950-13821582	20:+:13785050-13817228	ENSG00000101247	79133	Q5TEU4	NDUFAF5	NADH:ubiquinone oxidoreductase complex assembly factor 5 [Source:HGNC Symbol;Acc:HGNC:15899]	0.69472	2.17667	0.27067	0	0	0.07799
ENST00000559983	4.16684	0.0133905	up	15:+:90225072-90228155	MERGE.10144	15:+:90160604-90229679	15:+:90225072-90228155	ENSG00000185033	10509	J3KNP4	SEMA4B	semaphorin 4B [Source:HGNC Symbol;Acc:HGNC:10730]	0.33028	0	0	0.66362	0.62559	0.32626
ENST00000555986	6.08561	0.0132771	up	14:-:22946270-22957137	MERGE.8158	14:-:22946228-22982642	14:-:22946270-22957137	ENSG00000092036	54930	Q9H6D7	HAUS4	HAUS augmin like complex subunit 4 [Source:HGNC Symbol;Acc:HGNC:20163]	0	0	0.20032	0.2578	2.31297	2.02476
ENST00000376483	-1.41304984509936	0.010691	down	6:+:30626876-30644679	MERGE.24528	6:+:30626842-30646823	6:+:30626876-30644679	ENSG00000137343	79969	Q5SQI0	ATAT1	alpha tubulin acetyltransferase 1 [Source:HGNC Symbol;Acc:HGNC:21186]	0.7037	0.57545	0.93409	0.19644	0.26573	0.24534
ENST00000613434	3.35744	0.00905751	up	10:-:27110112-27154420	MERGE.3305	10:-:27110112-27155266	10:-:27110112-27154420	ENSG00000136758	10730	Q96TA2	YME1L1	YME1 like 1 ATPase [Source:HGNC Symbol;Acc:HGNC:12843]	0.55354	4.63105	0.39926	12.9727	8.91875	8.0036
ENST00000537981	-2.27915167538138	0.00887365	down	11:+:63681500-63759885	MERGE.5001	11:+:63681446-63759891	11:+:63681500-63759885	ENSG00000133318	10313	O95197	RTN3	reticulon 3 [Source:HGNC Symbol;Acc:HGNC:10469]	27.7655	5.72545	17.1923	3.25151	2.44113	2.7043
ENST00000368407	2.19426	0.0119019	up	1:+:155127460-155134857	MERGE.2073	1:+:155127460-155134857	1:+:155127460-155134857	ENSG00000169242	1942	P20827	EFNA1	ephrin A1 [Source:HGNC Symbol;Acc:HGNC:3221]	0.12999	0.17294	0.18901	0.34823	0.82353	0.91488
ENST00000559149	5.61413	0.013512	up	15:-:100572203-100602174	MERGE.10247	15:-:100559369-100603230	15:-:100572203-100602174	ENSG00000140471	55180	Q8NG48	LINS1	lines homolog 1 [Source:HGNC Symbol;Acc:HGNC:30922]	0.68223	0	0	1.15077	0.72616	0.82369
ENST00000606457	3.63841	0.0135248	up	8:-:103481266-103481619	ENSG00000271830	8:-:103481266-103481619	8:-:103481266-103481619	ENSG00000271830	-	-	AC012213.4	-	0.2652	0	0	0.33156	0.55429	0.78593
MERGE.9416.4	-1.30333197780723	0.0089124	down	15:-:42415123-42451854	MERGE.9416	15:-:42412823-42491123	-	-	-	-	-	-	2.84394	3.44926	4.76872	1.34158	1.67274	1.18535
MERGE.10607.1	-2.53785981958132	0.0105479	down	16:-:10750482-10754244	MERGE.10607	16:-:10750482-10754244	-	-	-	-	-	-	0.51561	1.1844	2.46434	0.16041	0.29114	0.1109
ENST00000449758	-5.26637719811576	0.0136234	down	12:+:47963635-47968849	MERGE.6497	12:+:47963569-47968878	12:+:47963635-47968849	ENSG00000134291	79022	Q9BVX2	TMEM106C	transmembrane protein 106C [Source:HGNC Symbol;Acc:HGNC:28775]	1.682	0.9871	0.5962	0	0.41631	0
ENST00000580026	2.49828	0.0118593	up	17:-:64500110-64501902	MERGE.13452	17:-:64499616-64508199	17:-:64500110-64501902	ENSG00000108654	1655	P17844	DDX5	DEAD-box helicase 5 [Source:HGNC Symbol;Acc:HGNC:2746]	0.80173	0.23026	0.1309	1.24575	1.74548	1.53115
MERGE.28979.1	2.92093	0.0105198	up	9:+:104747688-104760122	MERGE.28979	9:+:104747688-104760122	-	-	-	-	-	-	0.91721	0.19331	0.52264	3.71745	1.34762	6.13601
ENST00000570546	-1.55383311814387	0.00944885	down	16:+:10877210-10924804	MERGE.10613	16:+:10866222-10943021	16:+:10877210-10924804	ENSG00000179583	4261	A0A0B4J1S1	CIITA	class II major histocompatibility complex transactivator [Source:HGNC Symbol;Acc:HGNC:7067]	2.65373	1.59143	3.00918	0.80981	1.06522	0.46295
ENST00000541573	7.93058	0.0135205	up	6:-:159682482-159692078	MERGE.25629	6:-:159669057-159762529	6:-:159682482-159692078	ENSG00000112096	100129518	Q71UR9,Q7Z7M4,F5H4R2,Q7Z7M6,Q7Z7M7,Q6LE88,P04179,Q4ZJI1,G8JLJ2,F5GYZ5,G5E9P6,F5GXZ9,F5H3C5,Q7Z7M5	SOD2	SOD2 overlapping transcript 1	0	14.2554	0	30.1112	18.863	88.9904
ENST00000534383	-2.14356475588213	0.00961651	down	11:-:117820147-117824744	MERGE.5716	11:-:117800844-117877486	11:-:117820147-117824744	ENSG00000137731	486	P54710	FXYD2	FXYD domain containing ion transport regulator 2 [Source:HGNC Symbol;Acc:HGNC:4026]	14.5576	21.4626	6.57348	3.6039	2.07903	2.44873
ENST00000534324	-4.81279476607924	0.0138098	down	1:-:54174419-54195616	MERGE.1118	1:-:54132686-54200073	1:-:54174419-54195616	ENSG00000215883	606495	Q6IPT4	CYB5RL	cytochrome b5 reductase like [Source:HGNC Symbol;Acc:HGNC:32220]	1.07676	0.74607	0.98469	0	0.56975	0
ENST00000641539	-3.30919869578142	0.011772	down	19:-:50798194-50798910	MERGE.15867	19:-:50797704-50804929	19:-:50798194-50798910	ENSG00000167747	84798	Q6RUI8	C19orf48	chromosome 19 open reading frame 48 [Source:HGNC Symbol;Acc:HGNC:29667]	4.10272	2.78727	8.39074	2.01116	0.18245	0.17246
ENST00000372625	4.88556	0.0138237	up	X:+:103628974-103630953	MERGE.30153	X:+:103607451-103630953	X:+:103628974-103630953	ENSG00000172465	9338	Q15170	TCEAL1	transcription elongation factor A like 1 [Source:HGNC Symbol;Acc:HGNC:11616]	0.01303	0	0.44669	0.60033	0.59906	1.6216
ENST00000617130	-5.29536167067699	0.0119611	down	19:+:18155880-18169294	MERGE.15172	19:+:18153118-18178117	19:+:18155880-18169294	ENSG00000105647	5296	O00459	PIK3R2	phosphoinositide-3-kinase regulatory subunit 2 [Source:HGNC Symbol;Acc:HGNC:8980]	6.81831	3.51013	4.73956	0.01533	3.01314	0.01414
ENST00000489952	1.5601	0.0106261	up	11:-:64789889-64799659	MERGE.5044	11:-:64784914-64803241	11:-:64789889-64799659	ENSG00000168067	5871	A0A024R567	MAP4K2	mitogen-activated protein kinase kinase kinase kinase 2 [Source:HGNC Symbol;Acc:HGNC:6864]	0.81007	0.60505	0.60037	1.19931	2.20547	1.98999
ENST00000570033	1.85956	0.0112707	up	16:-:28169845-28181122	MERGE.10928	16:-:28097979-28211920	16:-:28169845-28181122	ENSG00000169180	23214	Q96QU8	XPO6	exportin 6 [Source:HGNC Symbol;Acc:HGNC:19733]	1.14969	1.22225	0.72107	2.49408	5.011	2.65921
ENST00000414294	-2.75126618712562	0.0118815	down	19:+:47130859-47210191	MERGE.15740	19:+:47113274-47210636	19:+:47130859-47210191	ENSG00000142230	10055	A0A024R0R4	SAE1	SUMO1 activating enzyme subunit 1 [Source:HGNC Symbol;Acc:HGNC:30660]	1.28092	0.63845	1.33451	0.03792	0.46592	0.10486
ENST00000355630	3.44028	0.0122701	up	22:-:40410281-40636685	MERGE.19824	22:-:40410281-40636702	22:-:40410281-40636685	ENSG00000196588	57591	A4FUJ8	MKL1	megakaryoblastic leukemia (translocation) 1 [Source:HGNC Symbol;Acc:HGNC:14334]	0.07656	0.07056	0.04262	0.22376	0.63647	1.48516
ENST00000504594	-7.20288473907075	0.0136306	down	5:+:177303815-177306669	MERGE.24026	5:+:177303774-177306959	5:+:177303815-177306669	ENSG00000169230	27166	Q9Y255	PRELID1	PRELI domain containing 1 [Source:HGNC Symbol;Acc:HGNC:30255]	15.5058	21.9653	11.3748	0	0	9.69966
ENST00000627449	3.96909	0.013868	up	6:-:143942440-144064599	MERGE.25461	6:-:143940300-144064599	6:-:143942440-144064599	ENSG00000118495	5325	A1YLA1	PLAGL1	PLAG1 like zinc finger 1 [Source:HGNC Symbol;Acc:HGNC:9046]	0	0.21579	0	0.51329	0.86208	0.28916
ENST00000358473	-2.1637291007906	0.0132215	down	14:+:50319234-50335558	MERGE.8377	14:+:50312326-50335558	14:+:50319234-50335558	ENSG00000125375	27109	Q99766	ATP5S	ATP synthase, H+ transporting, mitochondrial Fo complex subunit s (factor B) [Source:HGNC Symbol;Acc:HGNC:18799]	0.91812	1.22768	0.81327	0.14653	0.24497	0.13508
ENST00000612484	2.15676	0.00899271	up	X:-:53532096-53654107	MERGE.29921	X:-:53532096-53686729	X:-:53532096-53654107	ENSG00000086758	10075	A0A024R9W5	HUWE1	HECT, UBA and WWE domain containing 1, E3 ubiquitin protein ligase [Source:HGNC Symbol;Acc:HGNC:30892]	1.17208	0.30035	1.00679	2.66667	5.17482	2.0359
ENST00000421852	2.24445	0.00882383	up	3:-:185489601-185499057	MERGE.21557	3:-:185476496-185499057	3:-:185489601-185499057	ENSG00000163900	90407	Q96HV5	TMEM41A	transmembrane protein 41A [Source:HGNC Symbol;Acc:HGNC:30544]	9.56425	1.69998	6.79775	18.6951	28.614	21.0226
ENST00000450136	-6.82244480324553	0.0130431	down	9:+:116687302-116701298	ENSG00000119401	9:+:116687302-116701300	9:+:116687302-116701298	ENSG00000119401	22954	A0A024R843	TRIM32	tripartite motif containing 32 [Source:HGNC Symbol;Acc:HGNC:16380]	1.83538	0.54192	0.03608	0	0.0044	0
ENST00000591107	-2.84188624765114	0.0107571	down	18:-:23506184-23535622	MERGE.14080	18:-:23506184-23586898	18:-:23506184-23535622	ENSG00000141458	4864	O15118	NPC1	NPC intracellular cholesterol transporter 1 [Source:HGNC Symbol;Acc:HGNC:7897]	7.15546	6.50474	4.54237	1.54487	0.2021	1.25043
ENST00000409921	8.26297	0.0133258	up	2:-:85394767-85410370	MERGE.16917	2:-:85386786-85418432	2:-:85394767-85410370	ENSG00000042493	822	B2R9S4	CAPG	capping actin protein, gelsolin like [Source:HGNC Symbol;Acc:HGNC:1474]	25.69	0	0	59.3245	25.4101	31.961
ENST00000557803	1.35269	0.0107698	up	14:+:102334933-102342367	MERGE.8961	14:+:102317377-102342702	14:+:102334933-102342367	ENSG00000022976	55778	A8K0R7	ZNF839	zinc finger protein 839 [Source:HGNC Symbol;Acc:HGNC:20345]	0.40898	0.45031	0.44899	1.09566	1.00218	0.88463
ENST00000347970	-2.65467687199209	0.0133949	down	15:-:101641846-101652391	MERGE.10275	15:-:101621444-101652391	15:-:101641846-101652391	ENSG00000184277	80213	Q9BRN9	TM2D3	TM2 domain containing 3 [Source:HGNC Symbol;Acc:HGNC:24128]	0.50626	1.20538	0.67758	0.10093	0.06152	0.12793
ENST00000602892	3.31226	0.0140843	up	21:+:16419328-16607151	ENSG00000215386	21:+:15928296-16645065	21:+:16419328-16607151	ENSG00000215386	388815	-	MIR99AHG	mir-99a-let-7c cluster host gene [Source:HGNC Symbol;Acc:HGNC:1274]	0	0.07662	0.18512	0.40501	0.71094	0.52269
ENST00000578190	5.5799	0.0140375	up	17:-:64503856-64505390	MERGE.13452	17:-:64499616-64508199	17:-:64503856-64505390	ENSG00000108654	1655	P17844	DDX5	DEAD-box helicase 5 [Source:HGNC Symbol;Acc:HGNC:2746]	0	3.02501	0	4.09103	4.07388	3.50563
ENST00000274793	6.71672	0.0139581	up	6:-:46704201-46735342	MERGE.24939	6:-:46670444-46735693	6:-:46704201-46735342	ENSG00000146070	7941	Q13093	PLA2G7	phospholipase A2 group VII [Source:HGNC Symbol;Acc:HGNC:9040]	3.02632	0	0	6.0851	2.84982	3.86827
ENST00000473578	2.01038	0.0102001	up	1:+:6785480-6872038	MERGE.189	1:+:6785324-7769706	1:+:6785480-6872038	ENSG00000171735	23261	Q9Y6Y1	CAMTA1	calmodulin binding transcription activator 1 [Source:HGNC Symbol;Acc:HGNC:18806]	6.42992	2.098	1.92611	8.5168	11.2184	12.8942
ENST00000489894	-2.30754109763098	0.0116979	down	2:-:70989577-70994803	MERGE.16781	2:-:70939318-70995336	2:-:70989577-70994803	ENSG00000144043	113419	Q6UWH6	TEX261	testis expressed 261 [Source:HGNC Symbol;Acc:HGNC:30712]	5.48973	3.65607	2.43556	0.31261	0.66515	1.1527
ENST00000513020	-1.64511384968537	0.0108795	down	4:+:2799069-2825220	MERGE.21776	4:+:2793023-2841098	4:+:2799069-2825220	ENSG00000087266	6452	P78314	SH3BP2	SH3 domain binding protein 2 [Source:HGNC Symbol;Acc:HGNC:10825]	4.25427	2.32066	2.89162	0.65679	0.77237	1.21089
ENST00000504435	1.61803	0.00994321	up	4:-:885783-894827	MERGE.21750	4:-:849276-932373	4:-:885783-894827	ENSG00000178950	2580	O14976	GAK	cyclin G associated kinase [Source:HGNC Symbol;Acc:HGNC:4113]	0.65526	0.35036	1.11537	1.86734	2.11827	1.45462
ENST00000531729	2.20356	0.0118139	up	8:-:143835662-143838062	MERGE.28176	8:-:143833270-143840974	8:-:143835662-143838062	ENSG00000185189	340371	Q9NSY0	NRBP2	nuclear receptor binding protein 2 [Source:HGNC Symbol;Acc:HGNC:19339]	0.36765	0.16398	1.00841	1.98562	1.18335	1.68512
MERGE.18324.1	2.5231	0.00896326	up	20:+:19757708-20002457	MERGE.18324	20:+:19757708-20002457	-	-	-	-	-	-	4.49502	1.84196	1.17109	18.1929	18.0235	5.19039
ENST00000393926	3.31845	0.0103199	up	7:+:100675286-100679174	MERGE.26523	7:+:100673531-100679174	7:+:100675286-100679174	ENSG00000172354	2783	P62879	GNB2	G protein subunit beta 2 [Source:HGNC Symbol;Acc:HGNC:4398]	3.85217	0.24163	0.44368	7.3977	9.20717	4.62475
ENST00000534551	-3.2751787691703	0.0142682	down	11:+:119077020-119078329	MERGE.5773	11:+:119067692-119081978	11:+:119077020-119078329	ENSG00000160695	55823	B7Z879	VPS11	VPS11, CORVET/HOPS core subunit [Source:HGNC Symbol;Acc:HGNC:14583]	0.80241	1.38274	1.14631	0.17197	0.02795	0.13211
ENST00000468694	-2.35215143927655	0.0100109	down	7:+:44044711-44061637	MERGE.26092	7:+:44044640-44069456	7:+:44044711-44061637	ENSG00000136279	28988	Q9UJU6	DBNL	drebrin like [Source:HGNC Symbol;Acc:HGNC:2696]	3.30646	9.77882	5.19759	0.47837	1.17814	1.6518
ENST00000481009	-1.80762985128434	0.0111548	down	1:-:153543613-153545097	MERGE.1996	1:-:153543613-153550136	1:-:153543613-153545097	ENSG00000196154	6275	P26447	S100A4	S100 calcium binding protein A4 [Source:HGNC Symbol;Acc:HGNC:10494]	3.15014	2.12179	5.30383	0.64405	0.69305	1.22834
ENST00000597150	-5.54201620615774	0.0143068	down	2:-:96595512-96638320	MERGE.17023	2:-:96593170-96642787	2:-:96595512-96638320	ENSG00000114982	55683	Q9P2N6	KANSL3	KAT8 regulatory NSL complex subunit 3 [Source:HGNC Symbol;Acc:HGNC:25473]	0.65683	0.85201	1.08374	0	0	0.51687
ENST00000504309	-5.83007710570661	0.0143084	down	5:+:218303-256682	MERGE.22749	5:+:218241-256700	5:+:218303-256682	ENSG00000073578	6389	P31040	SDHA	succinate dehydrogenase complex flavoprotein subunit A [Source:HGNC Symbol;Acc:HGNC:10680]	1.9379	1.56537	0.86205	0	0.76735	0
MERGE.16055.6	6.6226	0.0143106	up	19:-:55091416-55117413	MERGE.16055	19:-:55090913-55117559	-	-	-	-	-	-	0	1.09507	0	1.03069	3.78019	3.45623
ENST00000443941	4.83797	0.0143345	up	2:+:203239035-203285732	MERGE.17813	2:+:203238940-203305611	2:+:203239035-203285732	ENSG00000119004	57404	Q6UW02	CYP20A1	cytochrome P450 family 20 subfamily A member 1 [Source:HGNC Symbol;Acc:HGNC:20576]	0.97308	0	0	1.10532	1.46433	0.99968
MERGE.138.6	4.0766	0.0141659	up	1:+:2555802-2563829	MERGE.138	1:+:2555639-2565382	-	-	-	-	-	-	0.61896	0.00923	0.02229	0.89739	1.17953	0.70135
MERGE.24442.20	2.87319	0.0108897	up	6:+:26365258-26413002	MERGE.24442	6:+:26365159-26453550	-	-	-	-	-	-	0.19513	0.09622	1.21403	2.31704	1.32269	2.18279
MERGE.9176.13	-1.65809559815392	0.0101307	down	15:+:24954986-24988232	MERGE.9176	15:+:24823637-25419462	-	-	-	-	-	-	0.68908	0.76003	1.45652	0.17581	0.32062	0.32414
ENST00000436648	7.4064	0.0140472	up	16:-:4803203-4847279	MERGE.10575	16:-:4803203-4847342	16:-:4803203-4847279	ENSG00000140632	84656	Q49A26	GLYR1	glyoxylate reductase 1 homolog [Source:HGNC Symbol;Acc:HGNC:24434]	4.70405	0	0	4.40714	5.94436	5.82412
ENST00000530982	-3.11072746670857	0.0145812	down	19:-:42099329-42132412	MERGE.15579	19:-:42086110-42196585	19:-:42099329-42132412	ENSG00000028277	5452	P09086	POU2F2	POU class 2 homeobox 2 [Source:HGNC Symbol;Acc:HGNC:9213]	0.58118	0.43051	1.12221	0.11977	0.02336	0.06624
ENST00000593714	-5.54600891599645	0.0144946	down	19:-:43652225-43667691	MERGE.15613	19:-:43646095-43670547	19:-:43652225-43667691	ENSG00000011422	5329	Q03405	PLAUR	plasminogen activator, urokinase receptor [Source:HGNC Symbol;Acc:HGNC:9053]	2.7629	6.37293	2.07132	1.14804	0	0
ENST00000522663	-3.8894763873627	0.0114906	down	5:-:179835133-179858860	MERGE.24101	5:-:179835133-179907859	5:-:179835133-179858860	ENSG00000161010	51149	Q6NTE8	MRNIP	MRN complex interacting protein [Source:HGNC Symbol;Acc:HGNC:30817]	2.32614	2.08246	3.45395	0.04077	1.44831	0.04832
ENST00000581451	-2.98205112384533	0.0146958	down	17:-:74773609-74776128	MERGE.13567	17:-:74770547-74776367	17:-:74773609-74776128	ENSG00000109065	26151	Q9BTE0	NAT9	N-acetyltransferase 9 (putative) [Source:HGNC Symbol;Acc:HGNC:23133]	0.69662	0.24443	0.62335	0.02871	0.028	0.0794
ENST00000483307	4.75624	0.0142482	up	1:+:174999945-175005050	MERGE.2404	1:+:174999163-175011715	1:+:174999945-175005050	ENSG00000116161	27101	A0A024R904	CACYBP	calcyclin binding protein [Source:HGNC Symbol;Acc:HGNC:30423]	0.02274	0.13832	1.50382	1.6085	5.22874	5.45925
MERGE.20692.1	-2.60254842462167	0.0138174	down	3:-:58123119-58123726	MERGE.20692	3:-:58123119-58123726	-	-	-	-	-	-	1.98162	0.93913	2.61556	0.22062	0.10758	0.4576
MERGE.8142.2	-1.35411031082978	0.00869667	down	14:+:22871613-22880392	MERGE.8142	14:+:22871613-22881580	-	-	-	-	-	-	14.2025	17.655	18.3045	7.71839	4.52615	8.31444
ENST00000318424	-2.54870968757248	0.0098134	down	15:+:73684281-73714509	MERGE.9890	15:+:73683966-73714518	15:+:73684281-73714509	ENSG00000103855	80381	Q5ZPR3	CD276	CD276 molecule [Source:HGNC Symbol;Acc:HGNC:19137]	5.01758	5.89714	23.8902	1.67185	1.23026	1.45647
MERGE.4798.3	-8.61719528243439	0.0135116	down	11:-:46743540-46846269	MERGE.4798	11:-:46743048-46846308	-	-	-	-	-	-	11.4558	6.05428	8.70819	8.65986	0	0
ENST00000528815	-7.59528435174092	0.0141063	down	11:+:925900-1010919	MERGE.4360	11:+:924894-1012245	11:+:925900-1010919	ENSG00000183020	161	O94973	AP2A2	adaptor related protein complex 2 alpha 2 subunit [Source:HGNC Symbol;Acc:HGNC:562]	7.92031	6.71712	6.64854	0	7.0208	0
ENST00000439699	-4.98637530875347	0.0147524	down	1:-:163304211-163321752	ENSG00000232995	1:-:163244505-163321894	1:-:163304211-163321752	ENSG00000232995	-	-	AL592435.1	-	0.86868	0.59437	1.30302	0	0	0.50414
MERGE.28601.4	2.61714	0.0107414	up	9:-:41100984-41107814	MERGE.28601	9:-:41100794-41107814	-	-	-	-	-	-	0.08289	0.25487	0.5481	2.18513	0.86335	1.03445
ENST00000544017	-5.07330850270181	0.0147862	down	19:+:39480412-39490888	MERGE.15493	19:+:39480412-39493785	19:+:39480412-39490888	ENSG00000105197	92609	A0A024R0M6	TIMM50	translocase of inner mitochondrial membrane 50 [Source:HGNC Symbol;Acc:HGNC:23656]	0.71787	0.37	0.64809	0.31944	0	0
ENST00000486612	-2.41005730778513	0.0146174	down	19:-:12142371-12142893	ENSG00000242615	19:-:12141806-12143322	19:-:12142371-12142893	ENSG00000242615	-	-	AC022415.1	-	0.80778	1.3647	1.1723	0.1603	0.25012	0.08866
ENST00000563129	-1.78564390441925	0.0116645	down	16:-:23061406-23064173	ENSG00000260566	16:-:23061406-23064173	16:-:23061406-23064173	ENSG00000260566	-	-	AC127459.1	-	0.60485	0.78502	1.1075	0.13932	0.17722	0.33504
MERGE.1075.12	-7.46682980196973	0.0142527	down	1:-:51794472-51840454	MERGE.1075	1:-:51789191-51878937	-	-	-	-	-	-	5.69201	3.88676	5.04025	0	4.69562	0
ENST00000497209	-4.69155039628334	0.0128157	down	20:+:62642520-62672293	MERGE.18802	20:+:62642445-62685785	20:+:62642520-62672293	ENSG00000101187	28231	Q96BD0	SLCO4A1	solute carrier organic anion transporter family member 4A1 [Source:HGNC Symbol;Acc:HGNC:10953]	2.18108	2.23653	2.00768	1.27437	0.03702	0.005
ENST00000567321	1.42171	0.0109234	up	16:-:84486004-84488436	MERGE.11699	16:-:84476421-84554033	16:-:84486004-84488436	ENSG00000140950	57707	Q6P9B6	TLDC1	TBC/LysM-associated domain containing 1 [Source:HGNC Symbol;Acc:HGNC:29325]	0.46305	0.52804	0.77962	1.01997	1.73397	1.46752
ENST00000405913	2.72633	0.0134306	up	15:-:51221379-51243011	MERGE.9555	15:-:51208057-51338610	15:-:51221379-51243011	ENSG00000137869	1588	Q8IYG4	CYP19A1	cytochrome P450 family 19 subfamily A member 1 [Source:HGNC Symbol;Acc:HGNC:2594]	0.3596	0.04673	0.13548	0.98806	0.50105	1.04745
ENST00000343769	5.16572	0.0148247	up	19:+:19901061-19935575	ENSG00000184635	19:+:19900913-19963464	19:+:19901061-19935575	ENSG00000184635	81931	P35789	ZNF93	zinc finger protein 93 [Source:HGNC Symbol;Acc:HGNC:13169]	0	0.31147	0	0.29761	0.75336	0.49032
ENST00000371558	2.30026	0.0100142	up	X:+:119574467-119584425	MERGE.30235	X:+:119574467-119591083	X:+:119574467-119584425	ENSG00000077721	7319	P49459	UBE2A	ubiquitin conjugating enzyme E2 A [Source:HGNC Symbol;Acc:HGNC:12472]	1.77011	2.05667	2.68891	8.24056	5.11318	22.4921
ENST00000438527	-6.59541901964455	0.0146521	down	9:-:132594386-132670027	MERGE.29337	9:-:132592997-132670401	9:-:132594386-132670027	ENSG00000125485	64794	Q9H8H2	DDX31	DEAD-box helicase 31 [Source:HGNC Symbol;Acc:HGNC:16715]	3.13052	2.06856	3.11159	0	2.41731	0
MERGE.2718.6	1.36641	0.00989137	up	1:+:207321733-207360502	MERGE.2718	1:+:207321376-207386804	-	-	-	-	-	-	2.5403	3.46401	1.98485	6.3518	5.89723	6.54831
MERGE.2465.1	-7.18431176557242	0.0145109	down	1:+:180964077-181061938	MERGE.2465	1:+:180964077-181061938	-	-	-	-	-	-	2.20404	1.96557	1.71565	0	0	1.52088
ENST00000535424	6.02458	0.0142383	up	16:+:71894719-71930639	MERGE.11521	16:+:71845991-71931199	16:+:71894719-71930639	ENSG00000182149	9798	P53990	IST1	IST1, ESCRT-III associated factor [Source:HGNC Symbol;Acc:HGNC:28977]	0.14566	0.09325	0	0.61615	5.25161	3.03302
MERGE.15745.1	4.32959	0.014986	up	19:+:47274453-47275707	MERGE.15745	19:+:47274453-47275707	-	-	-	-	-	-	0.26558	0	0.1897	0.73521	1.17954	2.75465
ENST00000520938	-4.3198225892432	0.0148788	down	8:-:124508603-124539088	MERGE.28055	8:-:124488485-124539458	8:-:124508603-124539088	ENSG00000147687	83940	Q6P1N9	TATDN1	TatD DNase domain containing 1 [Source:HGNC Symbol;Acc:HGNC:24220]	1.24723	0.29883	1.05517	0	0.28438	0
ENST00000450162	5.13194	0.0149173	up	2:+:69893964-69904671	MERGE.16766	2:+:69893560-69942945	2:+:69893964-69904671	ENSG00000124380	11017	A8K513	SNRNP27	small nuclear ribonucleoprotein U4/U6.U5 subunit 27 [Source:HGNC Symbol;Acc:HGNC:30240]	0.83751	0	0	1.53227	0.78983	2.34069
ENST00000519391	3.14045	0.0151016	up	8:+:117530364-117540002	MERGE.27987	8:+:117520713-117540262	8:+:117530364-117540002	ENSG00000164758	90390	Q96HR3	MED30	mediator complex subunit 30 [Source:HGNC Symbol;Acc:HGNC:23032]	0.02679	0.1358	0.19685	0.5168	0.72799	0.71461
MERGE.16736.3	1.32104	0.00965189	up	2:+:65056397-65087004	MERGE.16736	2:+:65056366-65087004	-	-	-	-	-	-	1.68896	1.7393	2.59832	3.70336	4.67954	5.95631
ENST00000523891	-3.72437411791823	0.0151101	down	8:+:143289676-143295964	ENSG00000185730	8:+:143289676-143298061	8:+:143289676-143295964	ENSG00000185730	79943	Q9H7X3	ZNF696	zinc finger protein 696 [Source:HGNC Symbol;Acc:HGNC:25872]	0.65196	0.33043	0.59874	0	0.22711	0
ENST00000351808	-5.72916993345851	0.0151123	down	13:+:20567069-20691362	ENSG00000032742	13:+:20567069-20691437	13:+:20567069-20691362	ENSG00000032742	8100	Q13099	IFT88	intraflagellar transport 88 [Source:HGNC Symbol;Acc:HGNC:20606]	0.80536	0.81637	1.60335	0	0	0.6332
ENST00000551556	1.58719	0.0108268	up	12:+:93571906-93575306	MERGE.7025	12:+:93569814-93583487	12:+:93571906-93575306	ENSG00000120833	8835	A0A024RBD2	SOCS2	suppressor of cytokine signaling 2 [Source:HGNC Symbol;Acc:HGNC:19382]	1.3404	1.39568	0.81507	2.33533	3.92593	3.26968
ENST00000511416	2.08469	0.0127403	up	4:-:36209375-36210745	MERGE.21927	4:-:35948221-36244800	4:-:36209375-36210745	ENSG00000047365	116984	Q8WZ64	ARAP2	ArfGAP with RhoGAP domain, ankyrin repeat and PH domain 2 [Source:HGNC Symbol;Acc:HGNC:16924]	1.38295	0.52069	1.35473	2.07476	5.20281	4.7619
ENST00000565076	-4.62208413298595	0.0151057	down	20:-:1570517-1571912	MERGE.18182	20:-:1516759-1708200	20:-:1570517-1571912	ENSG00000101307	10326	O00241	SIRPB1	signal regulatory protein beta 1 [Source:HGNC Symbol;Acc:HGNC:15928]	1.30713	0.37022	1.48288	0.32958	0	0
ENST00000361254	-4.623762825197	0.0150543	down	17:-:74694311-74705255	MERGE.13564	17:-:74694311-74712978	17:-:74694311-74705255	ENSG00000186074	146722	Q8TDQ1	CD300LF	CD300 molecule like family member f [Source:HGNC Symbol;Acc:HGNC:29883]	0.30572	0.14086	1.10035	0	0.10649	0
ENST00000428135	-1.10711799706368	0.00964285	down	7:-:17790761-17940494	MERGE.25857	7:-:17790761-17940501	7:-:17790761-17940494	ENSG00000071189	23161	A0A024R9Z9	SNX13	sorting nexin 13 [Source:HGNC Symbol;Acc:HGNC:21335]	6.03779	4.21659	4.40641	2.35805	2.25585	1.86978
ENST00000480653	-6.50026494250745	0.0132489	down	20:-:34280270-34303317	MERGE.18453	20:-:34234840-34311802	20:-:34280270-34303317	ENSG00000101444	191	P23526	AHCY	adenosylhomocysteinase [Source:HGNC Symbol;Acc:HGNC:343]	11.8609	5.11479	11.9413	0.05309	4.37081	0
ENST00000476146	-3.78173773767209	0.0152059	down	20:+:35455201-35462304	MERGE.18497	20:+:35455164-35519280	20:+:35455201-35462304	ENSG00000126001	11190	Q9BV73	CEP250	centrosomal protein 250 [Source:HGNC Symbol;Acc:HGNC:1859]	0.59743	0.37489	0.8709	0	0.26757	0
ENST00000595368	-4.43789618961185	0.0151999	down	19:+:39445582-39457949	MERGE.15494	19:+:39436156-39476670	19:+:39445582-39457949	ENSG00000196235	6829	O00267	SUPT5H	SPT5 homolog, DSIF elongation factor subunit [Source:HGNC Symbol;Acc:HGNC:11469]	3.44283	0.33695	0.95944	0.02544	0.02481	0.04691
ENST00000552390	-2.34953903584022	0.0136626	down	12:-:57532590-57535139	MERGE.6800	12:-:57530102-57547331	12:-:57532590-57535139	ENSG00000175203	10540	Q13561	DCTN2	dynactin subunit 2 [Source:HGNC Symbol;Acc:HGNC:2712]	0.91058	1.75185	2.04795	0.41819	0.33014	0.09179
ENST00000508193	-2.77315183556507	0.015372	down	12:-:121005924-121016480	MERGE.7384	12:-:121000486-121016502	12:-:121005924-121016480	ENSG00000157895	64897	Q96C57	C12orf43	chromosome 12 open reading frame 43 [Source:HGNC Symbol;Acc:HGNC:25719]	0.7373	0.29064	0.85266	0.02195	0.08561	0.08092
ENST00000326654	2.81401	0.0112946	up	5:+:172905240-172918335	MERGE.23970	5:+:172834275-172952685	5:+:172905240-172918335	ENSG00000113719	57222	Q969X5	ERGIC1	endoplasmic reticulum-golgi intermediate compartment 1 [Source:HGNC Symbol;Acc:HGNC:29205]	0.19005	0.73445	0.12605	0.92917	2.73908	1.72479
ENST00000474726	1.82919	0.0137087	up	20:-:1369987-1378174	MERGE.18179	20:-:1309909-1393172	20:-:1369987-1378174	ENSG00000088832	2280	P62942	FKBP1A	FK506 binding protein 1A [Source:HGNC Symbol;Acc:HGNC:3711]	0.56795	0.51814	0.41727	1.21724	1.6322	1.85143
ENST00000551296	5.97799	0.0152928	up	12:+:55935336-55954021	MERGE.6730	12:+:55927319-55954027	12:+:55935336-55954021	ENSG00000065357	1606	P23743	DGKA	diacylglycerol kinase alpha [Source:HGNC Symbol;Acc:HGNC:2849]	0.85606	0	0	0.8104	1.18345	0.83806
ENST00000222249	1.60917	0.0110626	up	19:+:17951293-18000080	ENSG00000105642	19:+:17951293-18000080	19:+:17951293-18000080	ENSG00000105642	3780	Q92952	KCNN1	potassium calcium-activated channel subfamily N member 1 [Source:HGNC Symbol;Acc:HGNC:6290]	0.49207	0.29315	0.68711	1.06849	1.06455	1.82921
ENST00000459889	-7.29613058094659	0.0149762	down	7:+:157337023-157417433	MERGE.27115	7:+:157335381-157419128	7:+:157337023-157417433	ENSG00000105993	10049	O75190	DNAJB6	DnaJ heat shock protein family (Hsp40) member B6 [Source:HGNC Symbol;Acc:HGNC:14888]	1.53103	3.08009	1.25862	0	1.36264	0
MERGE.15637.7	1.15075	0.00948856	up	19:+:44643914-44672708	MERGE.15637	19:+:44643798-44684359	-	-	-	-	-	-	3.19564	3.27313	4.23991	6.50234	7.80032	9.01131
ENST00000358369	3.56277	0.0140037	up	9:+:129036934-129072082	MERGE.29273	9:+:129036621-129072082	9:+:129036934-129072082	ENSG00000148343	84895	Q7L4E1	MIGA2	mitoguardin 2 [Source:HGNC Symbol;Acc:HGNC:23621]	0.03012	0.00872	0.511	0.65004	0.62493	0.40798
ENST00000421736	-4.17739857263345	0.0153587	down	7:-:101210595-101216020	MERGE.26538	7:-:101205977-101218420	7:-:101210595-101216020	ENSG00000106397	8985	O60568	PLOD3	procollagen-lysine,2-oxoglutarate 5-dioxygenase 3 [Source:HGNC Symbol;Acc:HGNC:9083]	0.75431	0.60777	0.54471	0	0.34361	0
ENST00000405436	7.04345	0.0150417	up	21:+:33403466-33437502	MERGE.19012	21:+:33402896-33479348	21:+:33403466-33437502	ENSG00000159128	3460	A8K881	IFNGR2	interferon gamma receptor 2 [Source:HGNC Symbol;Acc:HGNC:5440]	6.79216	0	0	10.0764	6.30181	6.42497
ENST00000369721	-7.68302036861436	0.0148578	down	1:+:111449465-111461332	MERGE.1575	1:+:111448864-111462773	1:+:111449465-111461332	ENSG00000116459	515	Q08ET0	ATP5PB	ATP synthase peripheral stalk-membrane subunit b [Source:HGNC Symbol;Acc:HGNC:840]	41.1187	13.9698	14.3514	0	15.3926	0
ENST00000448243	-3.95832946384048	0.0154053	down	1:+:93180716-93186398	MERGE.1422	1:+:93179919-93278730	1:+:93180716-93186398	ENSG00000122483	343099	Q7Z659	CCDC18	coiled-coil domain containing 18 [Source:HGNC Symbol;Acc:HGNC:30370]	0.72557	0.67153	1.0816	0	0	0.34279
ENST00000598803	-1.93169333438495	0.0103317	down	19:-:7688782-7702093	MERGE.14759	19:-:7688758-7702146	19:-:7688782-7702093	ENSG00000104921	2208	P06734	FCER2	Fc fragment of IgE receptor II [Source:HGNC Symbol;Acc:HGNC:3612]	9.46179	5.07514	15.9665	3.09015	1.5024	2.47703
ENST00000455140	5.90723	0.0154268	up	19:-:16355239-16472012	MERGE.15083	19:-:16355239-16472085	19:-:16355239-16472012	ENSG00000127527	58513	Q9UBC2	EPS15L1	epidermal growth factor receptor pathway substrate 15 like 1 [Source:HGNC Symbol;Acc:HGNC:24634]	0.87194	0	0	1.44264	0.94626	0.78561
ENST00000482674	1.98792	0.0130219	up	1:-:28210160-28233004	MERGE.641	1:-:28199456-28233025	1:-:28210160-28233004	ENSG00000126698	22826	O75937	DNAJC8	DnaJ heat shock protein family (Hsp40) member C8 [Source:HGNC Symbol;Acc:HGNC:15470]	0.34723	0.35197	1.30212	1.4186	1.92773	2.29384
ENST00000411479	3.55028	0.015559	up	7:+:28987028-28988899	MERGE.25933	7:+:28987028-28988899	7:+:28987028-28988899	ENSG00000233517	-	-	AC005162.2	-	0.10828	0.10976	0	0.34811	0.5658	1.04292
ENST00000244061	1.96953	0.0103512	up	20:+:49936348-49953892	MERGE.18700	20:+:49936336-49953892	20:+:49936348-49953892	ENSG00000124226	55905	Q9Y508	RNF114	ring finger protein 114 [Source:HGNC Symbol;Acc:HGNC:13094]	4.2634	1.242	1.26303	7.5966	8.7932	4.87227
ENST00000354283	-1.21476042115211	0.0101338	down	5:+:134758804-134829296	MERGE.23621	5:+:134758771-134859737	5:+:134758804-134829296	ENSG00000145833	9879	Q7L014	DDX46	DEAD-box helicase 46 [Source:HGNC Symbol;Acc:HGNC:18681]	4.52909	4.31286	6.60889	2.15023	1.90863	2.12372
ENST00000216029	-3.75592509812865	0.0156171	down	22:+:38656655-38673854	MERGE.19755	22:+:38656636-38673854	22:+:38656655-38673854	ENSG00000100211	25776	A0A024R1L9	CBY1	chibby family member 1, beta catenin antagonist [Source:HGNC Symbol;Acc:HGNC:1307]	0.44193	0.86794	0.65951	0.11839	0	0.05457
MERGE.25151.3	-7.73241178741991	0.0149933	down	6:-:100647288-100881301	MERGE.25151	6:-:100508194-100881372	-	-	-	-	-	-	9.66839	2.68752	8.43008	0	4.33613	0
ENST00000263281	-4.71230701217954	0.0153986	down	19:+:45668256-45682155	ENSG00000010310	19:+:45668244-45683724	19:+:45668256-45682155	ENSG00000010310	2696	P48546	GIPR	gastric inhibitory polypeptide receptor [Source:HGNC Symbol;Acc:HGNC:4271]	0.23589	0.16826	1.23025	0	0.10043	0
MERGE.14758.1	-1.95998926436152	0.0112664	down	19:+:7688522-7689433	MERGE.14758	19:+:7688522-7689433	-	-	-	-	-	-	5.42157	3.4087	11.0715	1.41567	0.93233	1.88124
ENST00000430922	-3.05462878439958	0.0119219	down	21:+:34180185-34190244	MERGE.19019	21:+:34073224-34360033	21:+:34180185-34190244	ENSG00000227456	114036	P59036	LINC00310	long intergenic non-protein coding RNA 310	1.29017	7.90002	1.78188	0.36171	0.25868	0.2297
MERGE.24473.2	2.02305	0.0104494	up	6:+:29722816-29725299	MERGE.24473	6:+:29722775-29738528	-	-	-	-	-	-	3.86547	1.79491	5.22925	19.6819	16.2549	6.29927
ENST00000555079	-4.10348958949788	0.0156466	down	14:-:76790671-76806515	MERGE.8753	14:-:76781733-76826246	14:-:76790671-76806515	ENSG00000013523	23357	A0A024R6B2	ANGEL1	angel homolog 1 [Source:HGNC Symbol;Acc:HGNC:19961]	1.18838	0.68836	0.72759	0.36385	0	0
MERGE.23895.1	2.12846	0.0138663	up	5:+:157502798-157503192	MERGE.23895	5:+:157502798-157503192	-	-	-	-	-	-	1.38645	0.48185	0.53356	2.46206	2.27682	3.75655
ENST00000566038	-2.30251616437201	0.0141439	down	16:+:29075022-29104162	MERGE.10980	16:+:29074976-29372110	16:+:29075022-29104162	ENSG00000284671	-	-	AC009093.9	-	0.78672	0.40366	1.21309	0.05204	0.203	0.15351
ENST00000415574	5.85413	0.0156989	up	2:+:131492813-131520421	MERGE.17337	2:+:131492813-131521573	2:+:131492813-131520421	ENSG00000152117	150776	-	AC073869.1	sphingomyelin phosphodiesterase 4, neutral membrane (neutral sphingomyelinase-3) pseudogene	1.07071	0	0	0.92276	1.59254	1.11364
ENST00000475302	-3.36716692309694	0.0158705	down	2:+:172490929-172501818	MERGE.17549	2:+:172427354-172506282	2:+:172490929-172501818	ENSG00000091409	3655	P23229	ITGA6	integrin subunit alpha 6 [Source:HGNC Symbol;Acc:HGNC:6142]	0.51524	0.76968	0.43168	0	0.1417	0.02679
MERGE.18274.1	-4.42267237126827	0.0156727	down	20:-:8132196-8132739	MERGE.18274	20:-:8132196-8132739	-	-	-	-	-	-	2.18599	0.67059	0.49308	0	0	0.2273
ENST00000474756	-4.88063367875113	0.015775	down	1:-:6224599-6235972	MERGE.170	1:-:6221193-6235972	1:-:6224599-6235972	ENSG00000116237	23463	A0A024R4F6	ICMT	isoprenylcysteine carboxyl methyltransferase [Source:HGNC Symbol;Acc:HGNC:5350]	0.93092	0.51706	1.5459	0	0.53306	0
MERGE.15891.35	2.98551	0.0124424	up	19:-:49869038-49878356	MERGE.15891	19:-:49859882-49888378	-	-	-	-	-	-	0.34516	0.20992	0.26298	1.84935	5.52271	0.67433
ENST00000513969	3.73299	0.0157641	up	17:+:50746614-50752282	MERGE.13219	17:+:50719544-50756213	17:+:50746614-50752282	ENSG00000108848	51747	O95232	LUC7L3	LUC7 like 3 pre-mRNA splicing factor [Source:HGNC Symbol;Acc:HGNC:24309]	0.26141	0	0	0.80036	0.27318	0.59023
ENST00000561385	-1.99463452334448	0.0111224	down	15:-:49894892-49902283	MERGE.9523	15:-:49858238-50182817	15:-:49894892-49902283	ENSG00000104043	79895	Q8TF62	ATP8B4	ATPase phospholipid transporting 8B4 (putative) [Source:HGNC Symbol;Acc:HGNC:13536]	1.29599	2.45285	3.40692	0.70896	0.30307	0.59982
ENST00000334133	1.77421	0.00883091	up	3:-:16315856-16513706	MERGE.20183	3:-:16313574-16514026	3:-:16315856-16513706	ENSG00000131378	23180	Q14699	RFTN1	raftlin, lipid raft linker 1 [Source:HGNC Symbol;Acc:HGNC:30278]	46.3115	24.1583	15.6581	62.1554	110.569	115.184
MERGE.8176.3	-4.85882367778447	0.0154164	down	14:+:23301394-23311759	MERGE.8176	14:+:23298790-23326185	-	-	-	-	-	-	1.58809	0.36441	0.55133	0	0.06201	0.07585
ENST00000490078	5.28164	0.0158566	up	X:-:23833367-23907903	MERGE.29707	X:-:23833353-23907934	X:-:23833367-23907903	ENSG00000184831	79135	Q9BUR5	APOO	apolipoprotein O [Source:HGNC Symbol;Acc:HGNC:28727]	0	1.28134	0	1.35458	1.51735	2.41299
ENST00000443302	2.33963	0.0119483	up	X:-:53942618-54014449	MERGE.29931	X:-:53936676-54048958	X:-:53942618-54014449	ENSG00000172943	23133	Q9UPP1	PHF8	PHD finger protein 8 [Source:HGNC Symbol;Acc:HGNC:20672]	0.76397	0.15721	0.24618	1.72353	2.06497	0.80007
ENST00000397041	-8.0854829616946	0.0149167	down	17:-:3923875-3964419	MERGE.11968	17:-:3923870-3964495	17:-:3923875-3964419	ENSG00000074370	489	Q93084	ATP2A3	ATPase sarcoplasmic/endoplasmic reticulum Ca2+ transporting 3 [Source:HGNC Symbol;Acc:HGNC:813]	13.0766	4.79728	5.23768	6.30528	0	0
ENST00000643376	-3.76411739533803	0.0148377	down	10:+:102645006-102658191	MERGE.4034	10:+:102642310-102660680	10:+:102645006-102658191	ENSG00000171206	81603	Q9BZR9	TRIM8	tripartite motif containing 8 [Source:HGNC Symbol;Acc:HGNC:15579]	1.1166	1.25844	0.7466	0.03149	0.54506	0.00726
ENST00000559533	4.31348	0.0158632	up	14:+:24146740-24150254	MERGE.8224	14:+:24146683-24168460	14:+:24146740-24150254	ENSG00000092098	55072	Q96EP0	RNF31	ring finger protein 31 [Source:HGNC Symbol;Acc:HGNC:16031]	0.47522	0	0	0.679	0.53341	0.57376
ENST00000593418	-4.60559212103737	0.0159137	down	19:-:7690487-7700084	MERGE.14759	19:-:7688758-7702146	19:-:7690487-7700084	ENSG00000104921	2208	P06734	FCER2	Fc fragment of IgE receptor II [Source:HGNC Symbol;Acc:HGNC:3612]	1.07439	0.41583	3.56405	0.10467	0	0.03859
ENST00000381222	1.09998	0.00999288	up	X:-:2486414-2500967	MERGE.29602	X:-:2219516-2502805	X:-:2486414-2500967	ENSG00000214717	9189	O96006	ZBED1	zinc finger BED-type containing 1 [Source:HGNC Symbol;Acc:HGNC:447]	3.7078	3.70568	2.86525	6.58123	7.68787	6.68405
ENST00000600689	-1.20852391548394	0.0108359	down	19:+:18862933-18868229	MERGE.15199	19:+:18831938-18868236	19:+:18862933-18868229	ENSG00000005007	5976	A0A024R7L8	UPF1	UPF1, RNA helicase and ATPase [Source:HGNC Symbol;Acc:HGNC:9962]	2.84123	2.53548	3.75243	1.33748	1.07633	1.17278
MERGE.9524.1	-2.0561549031562	0.0107706	down	15:-:49869566-49874705	MERGE.9524	15:-:49869566-49874705	-	-	-	-	-	-	1.54949	2.96234	5.0546	0.96886	0.48037	0.56233
ENST00000527054	-4.08412761809004	0.01591	down	11:-:58497984-58505758	MERGE.4864	11:-:58497888-58505758	11:-:58497984-58505758	ENSG00000255299	-	-	AP003557.1	-	1.62682	3.53796	2.13691	0.34866	0.34002	0
ENST00000532314	-5.19695703721666	0.0160145	down	11:-:57645087-57649904	MERGE.4862	11:-:57645087-57649944	11:-:57645087-57649904	ENSG00000166793	219539	Q96NS1	YPEL4	yippee like 4 [Source:HGNC Symbol;Acc:HGNC:18328]	1.01257	1.12324	1.06443	0	0.81858	0
ENST00000471842	-5.30167016380875	0.0160372	down	6:+:31572294-31574324	MERGE.24582	6:+:31572054-31574324	6:+:31572294-31574324	ENSG00000226979	4049	Q5STV3	LTA	lymphotoxin alpha [Source:HGNC Symbol;Acc:HGNC:6709]	0.65849	0.61452	3.98042	0	0.17477	0.01033
MERGE.3671.3	-8.41526732293042	0.0147094	down	10:-:73007224-73168059	MERGE.3671	10:-:73007217-73169055	-	-	-	-	-	-	7.66729	11.9398	12.9692	0	11.0031	0
ENST00000620646	4.33756	0.0158	up	X:-:132203024-132219480	MERGE.30312	X:-:132203024-132219480	X:-:132203024-132219480	ENSG00000123728	57826	Q9Y3L5	RAP2C	RAP2C, member of RAS oncogene family [Source:HGNC Symbol;Acc:HGNC:21165]	0.01405	0.34656	0.00573	0.48179	0.49921	0.55516
ENST00000400566	1.67526	0.0091179	up	21:-:14485228-14546343	MERGE.18922	21:-:14485228-14658821	21:-:14485228-14546343	ENSG00000155307	64092	Q9NSI8	SAMSN1	SAM domain, SH3 domain and nuclear localization signals 1 [Source:HGNC Symbol;Acc:HGNC:10528]	48.2258	15.8189	38.8675	86.9989	101.878	125.307
MERGE.5381.1	2.46498	0.0146752	up	11:-:74881068-74881492	MERGE.5381	11:-:74881068-74881492	-	-	-	-	-	-	0.2209	0.33588	1.71311	2.7617	2.7317	1.67296
ENST00000398645	6.18905	0.0159952	up	11:+:67119269-67257665	MERGE.5185	11:+:67119269-67258087	11:+:67119269-67257665	ENSG00000173120	22992	Q9Y2K7	KDM2A	lysine demethylase 2A [Source:HGNC Symbol;Acc:HGNC:13606]	0.73056	0	0	0.71849	0.99954	0.60535
ENST00000503506	3.13521	0.00999889	up	12:+:104286682-104350277	MERGE.7137	12:+:104215779-104350305	12:+:104286682-104350277	ENSG00000198431	7296	Q16881	TXNRD1	thioredoxin reductase 1 [Source:HGNC Symbol;Acc:HGNC:12437]	8.19779	3.1641	0.72641	15.5344	20.3543	37.5561
ENST00000561237	4.23157	0.0161111	up	15:+:44729142-44731715	MERGE.9446	15:+:44728988-44767829	15:+:44729142-44731715	ENSG00000185880	140691	Q86WT6	TRIM69	tripartite motif containing 69 [Source:HGNC Symbol;Acc:HGNC:17857]	0	0.42409	0	0.44833	1.28249	0.79901
ENST00000450182	-2.6854530003709	0.0162079	down	19:+:54229036-54230213	MERGE.16036	19:+:54229036-54230213	19:+:54229036-54230213	ENSG00000235081	-	-	AC245052.3	-	0.48626	0.66894	0.55289	0.05583	0.18148	0.01715
ENST00000548666	-2.52627330560624	0.0163707	down	12:-:50217662-50218343	MERGE.6579	12:-:50217662-50218343	12:-:50217662-50218343	ENSG00000257531	-	-	AC008147.3	-	0.92822	0.9857	1.19072	0.23683	0.13857	0.04366
ENST00000394150	-2.64481966077204	0.014571	down	7:+:99616948-99630904	MERGE.26479	7:+:99616946-99632407	7:+:99616948-99630904	ENSG00000197037	221785	Q6NSZ9	ZSCAN25	zinc finger and SCAN domain containing 25 [Source:HGNC Symbol;Acc:HGNC:21961]	0.27159	0.39891	1.21488	0.05346	0.0753	0.07118
ENST00000525102	4.70723	0.015488	up	11:-:119024114-119030906	MERGE.5782	11:-:119024114-119030906	11:-:119024114-119030906	ENSG00000137700	2542	O43826	SLC37A4	solute carrier family 37 member 4	0.53917	0.05019	0	1.76282	1.09816	0.98914
ENST00000395168	6.20567	0.0161347	up	14:+:58298556-58372226	MERGE.8480	14:+:58298385-58373887	14:+:58298556-58372226	ENSG00000032219	5926	P29374	ARID4A	AT-rich interaction domain 4A [Source:HGNC Symbol;Acc:HGNC:9885]	0	1.11586	0	1.30381	1.10195	1.35832
ENST00000646527	-5.65181877228511	0.0162977	down	1:-:169463931-169485944	ENSG00000117479	1:-:169463909-169486003	1:-:169463931-169485944	ENSG00000117479	10560	O60779	SLC19A2	solute carrier family 19 member 2 [Source:HGNC Symbol;Acc:HGNC:10938]	1.11142	0.53017	0.75785	0.54179	0	0
ENST00000398896	-8.27544547997946	0.0149534	down	3:-:49108046-49117978	MERGE.20516	3:-:49108046-49120938	3:-:49108046-49117978	ENSG00000172046	10869	O94966	USP19	ubiquitin specific peptidase 19 [Source:HGNC Symbol;Acc:HGNC:12617]	12.3511	10.2464	12.5149	0	13.2797	0
ENST00000520202	-4.78467113608042	0.0163026	down	8:-:27735052-27772639	ENSG00000147419	8:-:27733311-27772653	8:-:27735052-27772639	ENSG00000147419	55246	Q86WR0	CCDC25	coiled-coil domain containing 25 [Source:HGNC Symbol;Acc:HGNC:25591]	0.75799	0.33844	0.81766	0	0.36777	0
ENST00000458725	-5.78023549560701	0.016283	down	13:-:50043509-50081978	MERGE.7865	13:-:49982552-50125720	13:-:50043509-50081978	ENSG00000231607	8847	-	DLEU2	deleted in lymphocytic leukemia 2 (non-protein coding)	1.91693	1.49324	2.65947	1.60895	0	0
MERGE.10928.11	5.10877	0.0162665	up	16:-:28107588-28152918	MERGE.10928	16:-:28097979-28211920	-	-	-	-	-	-	0.46561	0	0	0.47269	1.94633	0.58099
ENST00000565012	-4.9949417737144	0.0163666	down	16:-:28843952-28846330	MERGE.10955	16:-:28842411-28846408	16:-:28843952-28846330	ENSG00000178952	7284	P49411	TUFM	Tu translation elongation factor, mitochondrial [Source:HGNC Symbol;Acc:HGNC:12420]	1.03666	1.14934	2.22142	0	0.931	0
ENST00000440232	-4.11228071065945	0.0139716	down	19:+:50384339-50418014	MERGE.15866	19:+:50384204-50431313	19:+:50384339-50418014	ENSG00000062822	5424	A0A024R4F4	POLD1	DNA polymerase delta 1, catalytic subunit [Source:HGNC Symbol;Acc:HGNC:9175]	0.92683	0.83357	3.9944	0.00974	0.08071	0.35006
ENST00000366733	-2.38590293002009	0.0163257	down	1:-:228106679-228108744	MERGE.2907	1:-:228106679-228109312	1:-:228106679-228108744	ENSG00000162910	128308	Q7Z7F7	MRPL55	mitochondrial ribosomal protein L55 [Source:HGNC Symbol;Acc:HGNC:16686]	0.76922	0.38036	0.78109	0.10052	0.05882	0.1112
ENST00000451778	4.32226	0.0164389	up	1:+:2555980-2561815	MERGE.138	1:+:2555639-2565382	1:+:2555980-2561815	ENSG00000157873	8764	Q92956	TNFRSF14	TNF receptor superfamily member 14 [Source:HGNC Symbol;Acc:HGNC:11912]	0.49193	0	0	0.50688	0.98862	0.48594
ENST00000505075	3.75167	0.0165149	up	X:-:109629350-109659513	MERGE.30188	X:-:109623700-109733403	X:-:109629350-109659513	ENSG00000068366	2182	O60488	ACSL4	acyl-CoA synthetase long chain family member 4 [Source:HGNC Symbol;Acc:HGNC:3571]	0.08024	0.16268	0.04913	1.3328	0.33542	1.38714
ENST00000619062	-5.03080993526146	0.0163001	down	1:-:147208439-147225628	MERGE.1807	1:-:147175351-147243050	1:-:147208439-147225628	ENSG00000131781	2330	P49326	FMO5	flavin containing monooxygenase 5 [Source:HGNC Symbol;Acc:HGNC:3773]	0.1614	1.10217	0.56169	0	0.10653	0
ENST00000556271	-3.29814137754791	0.0166761	down	14:-:76710658-76761388	MERGE.8749	14:-:76710658-76761388	14:-:76710658-76761388	ENSG00000258569	-	-	AC007376.2	-	0.89826	0.7343	0.78058	0.1242	0.18169	0
ENST00000449707	-6.7158944404327	0.016212	down	2:-:218637916-218659524	MERGE.17944	2:-:218637916-218659655	2:-:218637916-218659524	ENSG00000115568	7701	P52746	ZNF142	zinc finger protein 142 [Source:HGNC Symbol;Acc:HGNC:12927]	1.2578	1.24546	2.20164	0	1.45004	0
ENST00000392250	-6.10192805890639	0.0164672	down	19:+:32405749-32485889	ENSG00000178904	19:+:32405543-32485895	19:+:32405749-32485889	ENSG00000178904	147991	Q6ZPD9	DPY19L3	dpy-19 like C-mannosyltransferase 3 [Source:HGNC Symbol;Acc:HGNC:27120]	0.99392	0.56589	0.95192	0	0	0.62105
ENST00000582130	-4.25961446987947	0.0165446	down	17:+:63827453-63831203	MERGE.13427	17:+:63827152-63832026	17:+:63827453-63831203	ENSG00000087191	5705	A0A140VJS3	PSMC5	proteasome 26S subunit, ATPase 5 [Source:HGNC Symbol;Acc:HGNC:9552]	1.11495	0.45974	0.50908	0	0.31597	0
ENST00000267938	1.95532	0.0109091	up	15:+:75843285-75901078	MERGE.9936	15:+:75843285-75901078	15:+:75843285-75901078	ENSG00000140367	92912	Q8WVN8	UBE2Q2	ubiquitin conjugating enzyme E2 Q2 [Source:HGNC Symbol;Acc:HGNC:19248]	1.83965	0.85132	2.88315	3.71241	6.10707	9.43695
ENST00000496163	3.55854	0.0163653	up	3:-:129129879-129145874	MERGE.21058	3:-:129087569-129161293	3:-:129129879-129145874	ENSG00000240682	57461	Q9ULR0	ISY1	ISY1 splicing factor homolog [Source:HGNC Symbol;Acc:HGNC:29201]	0.06242	0.69602	0.07644	1.5385	1.93524	0.82216
ENST00000323906	-1.59007589440016	0.0115062	down	19:+:49335400-49340606	MERGE.15815	19:+:49335171-49343335	19:+:49335400-49340606	ENSG00000104894	951	P11049	CD37	CD37 molecule [Source:HGNC Symbol;Acc:HGNC:1666]	9.37587	5.57952	4.18031	1.33874	2.0682	2.10162
MERGE.6067.20	2.44143	0.0105791	up	12:-:7094554-7109197	MERGE.6067	12:-:7080209-7109273	-	-	-	-	-	-	0.30037	1.53908	1.05489	6.88843	2.93368	3.43662
MERGE.28255.1	-1.46778508758721	0.0127795	down	9:-:14505-15202	MERGE.28255	9:-:14505-73865	-	-	-	-	-	-	3.07113	2.27233	3.87038	0.67262	1.03077	1.19579
ENST00000460575	1.74858	0.0110667	up	1:+:67685229-67686588	MERGE.1227	1:+:67685061-67688338	1:+:67685229-67686588	ENSG00000116717	1647	P24522	GADD45A	growth arrest and DNA damage inducible alpha [Source:HGNC Symbol;Acc:HGNC:4095]	3.74169	4.44612	8.63724	9.84176	20	22.5483
MERGE.4247.1	-5.22464219853548	0.016461	down	10:+:127906754-128049635	MERGE.4247	10:+:127906754-128085855	-	-	-	-	-	-	3.27076	0.34987	1.02642	0.21135	0	0
ENST00000538864	6.14158	0.0165742	up	14:-:31292867-31387191	MERGE.8255	14:-:31291791-31457510	14:-:31292867-31387191	ENSG00000129493	25938	Q86XA9	HEATR5A	HEAT repeat containing 5A [Source:HGNC Symbol;Acc:HGNC:20276]	0.83957	0	0	1.02135	0.67755	1.01824
ENST00000359680	-6.1884456129441	0.0165354	down	X:-:13712244-13734635	MERGE.29644	X:-:13712244-13734635	X:-:13712244-13734635	ENSG00000196459	6399	P0DI82	TRAPPC2	trafficking protein particle complex 2 [Source:HGNC Symbol;Acc:HGNC:23068]	1.53244	1.5417	2.77238	0	1.69176	0
ENST00000379091	5.71354	0.0166947	up	8:+:80485619-80519804	MERGE.27713	8:+:80485619-80526265	8:+:80485619-80519804	ENSG00000205189	65986	Q96DT7	ZBTB10	zinc finger and BTB domain containing 10 [Source:HGNC Symbol;Acc:HGNC:30953]	0	0.4727	0	1.83742	0.47233	0.95674
ENST00000422591	5.33305	0.0167319	up	3:-:15563358-15601569	MERGE.20170	3:-:15560704-15601852	3:-:15563358-15601569	ENSG00000131373	26061	Q9UJ83	HACL1	2-hydroxyacyl-CoA lyase 1 [Source:HGNC Symbol;Acc:HGNC:17856]	0	0	1.15871	0.83991	1.4284	1.1897
ENST00000447388	-2.1765288343027	0.0118528	down	1:+:40691709-40771603	MERGE.904	1:+:40691648-40771603	1:+:40691709-40771603	ENSG00000066136	4802	Q13952	NFYC	nuclear transcription factor Y subunit gamma [Source:HGNC Symbol;Acc:HGNC:7806]	5.96193	1.42341	5.38438	0.51592	0.78824	0.87984
ENST00000560583	1.98606	0.0124679	up	19:+:55385934-55388888	MERGE.16076	19:+:55385345-55403250	19:+:55385934-55388888	ENSG00000108107	6158	P46779	RPL28	ribosomal protein L28 [Source:HGNC Symbol;Acc:HGNC:10330]	1.37757	0.28982	1.16168	2.91063	3.34096	2.16958
ENST00000473786	4.59527	0.0167835	up	2:+:73234336-73249844	MERGE.16808	2:+:73233420-73253021	2:+:73234336-73249844	ENSG00000135624	10574	Q99832	CCT7	chaperonin containing TCP1 subunit 7 [Source:HGNC Symbol;Acc:HGNC:1622]	0	0.46937	0.0945	2.25358	2.56062	0.68612
ENST00000393114	-1.79135175127373	0.0119288	down	7:-:135165785-135170695	MERGE.26841	7:-:135092363-135170795	7:-:135165785-135170695	ENSG00000122783	78996	Q9BWK5	C7orf49	chromosome 7 open reading frame 49 [Source:HGNC Symbol;Acc:HGNC:22432]	2.26999	3.6709	6.14095	1.40294	0.86062	0.7405
ENST00000484638	-8.14835935353867	0.0155126	down	20:+:19935125-20002457	MERGE.18324	20:+:19757708-20002457	20:+:19935125-20002457	ENSG00000132669	54453	A1A4T0	RIN2	Ras and Rab interactor 2 [Source:HGNC Symbol;Acc:HGNC:18750]	6.85645	13.282	9.07642	10.2102	0	0
ENST00000297350	4.07963	0.0109975	up	8:-:118923557-118952200	MERGE.27997	8:-:118923557-118952200	8:-:118923557-118952200	ENSG00000164761	4982	O00300	TNFRSF11B	TNF receptor superfamily member 11b [Source:HGNC Symbol;Acc:HGNC:11909]	3.15938	1.57156	0.44669	11.9718	8.63876	86.852
ENST00000544855	6.17083	0.0167991	up	4:-:139289917-139301210	MERGE.22500	4:-:139266163-139302551	4:-:139289917-139301210	ENSG00000109390	4717	O43677	NDUFC1	NADH:ubiquinone oxidoreductase subunit C1 [Source:HGNC Symbol;Acc:HGNC:7705]	0	0	1.35658	1.98755	1.43094	6.11134
ENST00000594028	3.99709	0.0167083	up	19:-:52780828-52786724	MERGE.15962	19:-:52763961-52786791	19:-:52780828-52786724	ENSG00000189190	162966	Q6ZNG1	ZNF600	zinc finger protein 600 [Source:HGNC Symbol;Acc:HGNC:30951]	0	0	0.37865	0.46392	1.51883	0.36656
ENST00000551475	-4.6152751555294	0.0168687	down	12:-:56310958-56316050	MERGE.6758	12:-:56271699-56334053	12:-:56310958-56316050	ENSG00000257727	10330	Q9Y2B0	CNPY2	canopy FGF signaling regulator 2 [Source:HGNC Symbol;Acc:HGNC:13529]	1.3697	1.27075	1.44977	0	0	0.87144
ENST00000345451	1.73913	0.0120887	up	4:+:15003898-15066626	MERGE.21860	4:+:15002674-15070153	4:+:15003898-15066626	ENSG00000137449	132864	Q7Z5Q1	CPEB2	cytoplasmic polyadenylation element binding protein 2	0.64516	1.23704	0.50445	2.54052	2.09575	2.0271
MERGE.5038.3	-5.0332046244152	0.0163278	down	11:-:64244549-64246908	MERGE.5038	11:-:64244480-64249494	-	-	-	-	-	-	2.54179	0.08311	0.26773	0	0	0.0135
ENST00000484245	2.1888	0.011439	up	1:+:67685676-67686586	MERGE.1227	1:+:67685061-67688338	1:+:67685676-67686586	ENSG00000116717	1647	P24522	GADD45A	growth arrest and DNA damage inducible alpha [Source:HGNC Symbol;Acc:HGNC:4095]	1.72845	5.7634	7.76973	11.9176	21.9369	22.174
ENST00000607772	3.11082	0.0119728	up	6:-:154387504-154510659	MERGE.25555	6:-:154387504-154510659	6:-:154387504-154510659	ENSG00000153721	154043	Q6P9H4	CNKSR3	CNKSR family member 3 [Source:HGNC Symbol;Acc:HGNC:23034]	0.02971	0.2372	0.03457	0.27464	0.80971	0.51515
ENST00000362065	-7.00969732042862	0.0165158	down	15:+:30903873-30943108	MERGE.9130	15:+:30903852-30943108	15:+:30903873-30943108	ENSG00000198690	22909	Q9Y2M0	FAN1	FANCD2 and FANCI associated nuclease 1 [Source:HGNC Symbol;Acc:HGNC:29170]	3.33352	1.16419	3.12213	0	1.93573	0
ENST00000391752	-6.80294564320955	0.0165991	down	19:+:54200872-54207647	MERGE.16031	19:+:54200742-54249003	19:+:54200872-54207647	ENSG00000170889	6203	A0A024R4M0	RPS9	ribosomal protein S9 [Source:HGNC Symbol;Acc:HGNC:10442]	11.107	18.6139	8.46305	0	10.3151	0
ENST00000523994	3.9936	0.0169032	up	8:+:37762655-37766716	MERGE.27431	8:+:37762593-37779767	8:+:37762655-37766716	ENSG00000147471	11212	O94903	PLPBP	pyridoxal phosphate binding protein [Source:HGNC Symbol;Acc:HGNC:9457]	0.47585	0	0	0.50992	0.61429	0.80187
ENST00000472577	1.69707	0.0124569	up	16:-:2089527-2090839	MERGE.10468	16:-:2088710-2135898	16:-:2089527-2090839	ENSG00000008710	5310	P98161	PKD1	polycystin 1, transient receptor potential channel interacting [Source:HGNC Symbol;Acc:HGNC:9008]	1.59216	0.45913	1.2269	2.55924	2.84003	3.05065
ENST00000436768	3.93606	0.0169381	up	3:-:33068919-33097202	MERGE.20280	3:-:32996608-33097230	3:-:33068919-33097202	ENSG00000170266	2720	P16278	GLB1	galactosidase beta 1 [Source:HGNC Symbol;Acc:HGNC:4298]	0.42062	0	0	0.54089	0.49817	0.7479
ENST00000340308	6.0536	0.0169752	up	7:-:140333752-140398457	MERGE.26892	7:-:140293693-140404433	7:-:140333752-140398457	ENSG00000157800	84255	Q8NCC5	SLC37A3	solute carrier family 37 member 3 [Source:HGNC Symbol;Acc:HGNC:20651]	0	0	0.94016	1.1916	0.63083	1.86735
ENST00000261799	-1.70581621220009	0.0121832	down	5:-:150113837-150155860	ENSG00000113721	5:-:150113837-150155872	5:-:150113837-150155860	ENSG00000113721	5159	Q59F04	PDGFRB	platelet derived growth factor receptor beta [Source:HGNC Symbol;Acc:HGNC:8804]	1.00172	0.98489	0.56638	0.31089	0.25742	0.14059
ENST00000373605	-6.74718618785336	0.0165769	down	20:+:37296896-37317260	MERGE.18536	20:+:37289638-37317260	20:+:37296896-37317260	ENSG00000101363	63905	Q9NQG1	MANBAL	mannosidase beta like [Source:HGNC Symbol;Acc:HGNC:15799]	6.49578	4.40626	4.47228	0	5.25987	0
MERGE.23897.1	1.88347	0.0127382	up	5:+:157574391-157575852	MERGE.23897	5:+:157574391-157575852	-	-	-	-	-	-	0.46021	0.45565	1.10083	1.88089	1.35332	3.19282
ENST00000458212	2.38579	0.0161641	up	2:+:227536955-227554912	MERGE.18003	2:+:227472132-227561214	2:+:227536955-227554912	ENSG00000173744	3267	P52594	AGFG1	ArfGAP with FG repeats 1 [Source:HGNC Symbol;Acc:HGNC:5175]	0.51837	0.09731	0.14105	0.72007	1.00317	1.08102
ENST00000396930	-1.12316909468117	0.0100974	down	8:-:41929479-42051987	MERGE.27488	8:-:41929479-42051990	8:-:41929479-42051987	ENSG00000083168	7994	A5PKX7	KAT6A	lysine acetyltransferase 6A [Source:HGNC Symbol;Acc:HGNC:13013]	6.48127	8.0782	9.40964	3.35168	3.60495	3.89205
ENST00000372257	-6.66702294814187	0.0169757	down	1:-:44221070-44355208	MERGE.964	1:-:44221058-44355260	1:-:44221070-44355208	ENSG00000117419	79033	B4DEX5	ERI3	ERI1 exoribonuclease family member 3 [Source:HGNC Symbol;Acc:HGNC:17276]	6.978	1.61999	5.63188	2.30005	0	0
ENST00000369555	7.30122	0.0170806	up	1:+:113929859-113973897	MERGE.1620	1:+:113929192-113977869	1:+:113929859-113973897	ENSG00000163349	204851	B4DZ33	HIPK1	homeodomain interacting protein kinase 1 [Source:HGNC Symbol;Acc:HGNC:19006]	0	0	0.78262	0.58344	3.71067	3.96744
ENST00000482679	-5.17020405586685	0.0171311	down	21:+:34123953-34143034	MERGE.19019	21:+:34073224-34360033	21:+:34123953-34143034	ENSG00000243927	64968	P82932	MRPS6	mitochondrial ribosomal protein S6 [Source:HGNC Symbol;Acc:HGNC:14051]	1.02394	0.29192	1.15585	0	0.35111	0
ENST00000434326	-4.11990346696137	0.0166138	down	7:-:73593202-73624514	ENSG00000009950	7:-:73593194-73624543	7:-:73593202-73624514	ENSG00000009950	51085	Q9NP71	MLXIPL	MLX interacting protein like [Source:HGNC Symbol;Acc:HGNC:12744]	0.68805	0.53162	0.53025	0.09796	0.12068	0
MERGE.6331.1	1.62481	0.0148888	up	12:+:25804775-25805005	MERGE.6331	12:+:25804775-25805005	-	-	-	-	-	-	1.08378	1.23591	1.99062	3.1938	4.67191	3.27868
ENST00000303155	-6.17384407787576	0.0171397	down	16:-:47081634-47143709	MERGE.11156	16:-:47077703-47143997	16:-:47081634-47143709	ENSG00000171208	81831	Q8NC67	NETO2	neuropilin and tolloid like 2 [Source:HGNC Symbol;Acc:HGNC:14644]	2.58773	0.73897	1.46019	0	0	0.82029
ENST00000481985	-2.1461796619973	0.0111621	down	22:-:39313931-39315486	MERGE.19782	22:-:39312013-39320389	22:-:39313931-39315486	ENSG00000100316	6122	P39023	RPL3	ribosomal protein L3 [Source:HGNC Symbol;Acc:HGNC:10332]	39.834	38.7552	51.1156	20.6507	10.6271	3.49648
ENST00000526007	1.35123	0.011691	up	8:-:143977153-143984358	MERGE.28198	8:-:143977153-144013501	8:-:143977153-143984358	ENSG00000178685	84875	Q53GL7	PARP10	poly(ADP-ribose) polymerase family member 10 [Source:HGNC Symbol;Acc:HGNC:25895]	1.37872	2.15457	1.37169	3.50893	3.70709	3.97234
ENST00000643329	6.57839	0.0171514	up	3:+:193593228-193697523	MERGE.21618	3:+:193593144-193697823	3:+:193593228-193697523	ENSG00000198836	4976	O60313	OPA1	OPA1, mitochondrial dynamin like GTPase [Source:HGNC Symbol;Acc:HGNC:8140]	0.68849	0	0	0.73226	0.68716	2.12949
ENST00000316273	5.32883	0.0168611	up	19:-:48795066-48811020	MERGE.15794	19:-:48795062-48811029	19:-:48795066-48811020	ENSG00000105552	587	O15382	BCAT2	branched chain amino acid transaminase 2 [Source:HGNC Symbol;Acc:HGNC:977]	1.87523	0	0.03704	3.02505	1.84378	2.44996
ENST00000340360	2.2596	0.0123018	up	11:-:74840230-74949187	MERGE.5374	11:-:74807739-74949200	11:-:74840230-74949187	ENSG00000166435	143570	Q8TEH2	XRRA1	X-ray radiation resistance associated 1 [Source:HGNC Symbol;Acc:HGNC:18868]	0.10191	0.36574	0.40471	1.03893	1.79319	0.64482
ENST00000640327	-5.29176484855839	0.0149711	down	9:+:120844874-120854385	MERGE.29100	9:+:120824828-120854385	9:+:120844874-120854385	ENSG00000226752	253039	-	CUTALP	cutA divalent cation tolerance homolog-like, pseudogene	2.11818	2.00788	3.70064	0.22319	0.49088	0
ENST00000586872	2.60919	0.0161228	up	19:+:16143685-16154863	MERGE.15080	19:+:16111629-16158575	19:+:16143685-16154863	ENSG00000196684	84941	Q96JZ2	HSH2D	hematopoietic SH2 domain containing [Source:HGNC Symbol;Acc:HGNC:24920]	0.11471	0.32559	0.07023	0.8605	0.98302	0.46461
ENST00000373008	1.80913	0.0120312	up	10:-:73007217-73096850	MERGE.3671	10:-:73007217-73169055	10:-:73007217-73096850	ENSG00000122884	5033	P13674	P4HA1	prolyl 4-hydroxylase subunit alpha 1 [Source:HGNC Symbol;Acc:HGNC:8546]	0.64837	0.84335	0.95553	4.29178	1.46308	2.69797
ENST00000528816	-3.05946642431846	0.0168706	down	11:+:1009355-1010237	MERGE.4360	11:+:924894-1012245	11:+:1009355-1010237	ENSG00000183020	161	O94973	AP2A2	adaptor related protein complex 2 alpha 2 subunit [Source:HGNC Symbol;Acc:HGNC:562]	1.41295	1.24659	2.30686	0.7851	0.10938	0.02585
ENST00000378069	2.12597	0.0120153	up	X:-:43766611-43882447	MERGE.29774	X:-:43766611-43882447	X:-:43766611-43882447	ENSG00000069535	4129	P27338	MAOB	monoamine oxidase B [Source:HGNC Symbol;Acc:HGNC:6834]	1.53056	0.88391	0.41814	2.80329	5.39109	2.28898
ENST00000494347	4.15842	0.0174022	up	10:-:101786144-101792946	MERGE.4012	10:-:101784443-101818465	10:-:101786144-101792946	ENSG00000198408	10724	O60502	MGEA5	meningioma expressed antigen 5 (hyaluronidase) [Source:HGNC Symbol;Acc:HGNC:7056]	0.54941	0	0	0.58874	0.73491	0.60785
ENST00000498502	7.85638	0.0163079	up	3:+:152299405-152465763	MERGE.21292	3:+:152243654-152465780	3:+:152299405-152465763	ENSG00000152601	4154	Q9NR56	MBNL1	muscleblind like splicing regulator 1 [Source:HGNC Symbol;Acc:HGNC:6923]	0	6.19895	0	5.17246	7.69071	6.37315
ENST00000571190	-2.98127535912094	0.0162604	down	16:+:10901559-10902037	MERGE.10613	16:+:10866222-10943021	16:+:10901559-10902037	ENSG00000179583	4261	A0A0B4J1S1	CIITA	class II major histocompatibility complex transactivator [Source:HGNC Symbol;Acc:HGNC:7067]	2.51529	3.80793	2.07997	1.05015	0.2731	0.06454
ENST00000292562	6.11515	0.0173192	up	8:-:144721129-144755605	MERGE.28227	8:-:144720467-144756417	8:-:144721129-144755605	ENSG00000198169	90987	Q9BRH9	ZNF251	zinc finger protein 251 [Source:HGNC Symbol;Acc:HGNC:13045]	1.85624	0	0	1.85177	1.60197	1.74004
ENST00000644329	6.31805	0.0172577	up	16:+:2048033-2088691	MERGE.10467	16:+:2047465-2089487	16:+:2048033-2088691	ENSG00000103197	7249	P49815	TSC2	TSC complex subunit 2 [Source:HGNC Symbol;Acc:HGNC:12363]	1.21951	0	0	0.98704	1.35539	1.04877
ENST00000514326	-4.63763218591489	0.0175222	down	4:-:82875727-82891095	MERGE.22248	4:-:82818661-82901166	4:-:82875727-82891095	ENSG00000138674	22872	A0A024RDD3	SEC31A	SEC31 homolog A, COPII coat complex component [Source:HGNC Symbol;Acc:HGNC:17052]	1.21925	1.10483	1.10842	0	0.83013	0
ENST00000342935	-4.9234924884431	0.0174915	down	11:+:44565601-44619126	MERGE.4767	11:+:44564427-44631300	11:+:44565601-44619126	ENSG00000085117	3732	P27701	CD82	CD82 molecule [Source:HGNC Symbol;Acc:HGNC:6210]	2.15208	0.85291	0.89161	0	0.65948	0
ENST00000478623	3.8962	0.0174702	up	3:-:195868506-195876650	MERGE.21652	3:-:195863364-195911945	3:-:195868506-195876650	ENSG00000061938	10188	B3KXJ4	TNK2	tyrosine kinase non receptor 2 [Source:HGNC Symbol;Acc:HGNC:19297]	0	0.3088	0	0.80128	0.57882	0.35564
ENST00000570692	-3.68996261462399	0.0175343	down	16:-:10775014-10818794	MERGE.10608	16:-:10760919-10818794	16:-:10775014-10818794	ENSG00000166676	780776	A6NH52	TVP23A	trans-golgi network vesicle protein 23 homolog A [Source:HGNC Symbol;Acc:HGNC:20398]	0.34771	0.37958	0.9498	0.17197	0	0
ENST00000448666	6.1565	0.0165369	up	2:-:74461996-74465396	MERGE.16833	2:-:74461057-74465410	2:-:74461996-74465396	ENSG00000115275	7841	Q13724	MOGS	mannosyl-oligosaccharide glucosidase [Source:HGNC Symbol;Acc:HGNC:24862]	0	0.00981	5.4776	3.19578	7.78122	4.03633
ENST00000465708	-4.94957989481689	0.0176587	down	9:-:4285539-4299916	MERGE.28282	9:-:3824127-4348392	9:-:4285539-4299916	ENSG00000107249	169792	Q8NEA6	GLIS3	GLIS family zinc finger 3 [Source:HGNC Symbol;Acc:HGNC:28510]	0.9403	0.95315	0.9444	0.6793	0	0
ENST00000373241	1.52977	0.0108644	up	10:-:70150204-70170523	MERGE.3617	10:-:70137981-70170523	10:-:70150204-70170523	ENSG00000079332	56681	Q5SQT9	SAR1A	secretion associated Ras related GTPase 1A [Source:HGNC Symbol;Acc:HGNC:10534]	6.52309	5.91342	2.77548	14.6519	11.4233	13.62
MERGE.16917.9	8.82408	0.0168978	up	2:-:85394895-85414018	MERGE.16917	2:-:85386786-85418432	-	-	-	-	-	-	16.1995	0	0	13.6796	61.1628	138.815
ENST00000378843	-5.59982572714523	0.017395	down	6:-:17763695-17987481	MERGE.24292	6:-:17759183-17987623	6:-:17763695-17987481	ENSG00000137177	63971	Q9H1H9	KIF13A	kinesin family member 13A [Source:HGNC Symbol;Acc:HGNC:14566]	0.58947	0.73927	0.66809	0.58173	0.00287	0
ENST00000285397	-5.64926415519095	0.0176813	down	6:-:109631693-109691217	MERGE.25210	6:-:109492856-109691217	6:-:109631693-109691217	ENSG00000155085	221264	Q5TCS8	AK9	adenylate kinase 9 [Source:HGNC Symbol;Acc:HGNC:33814]	1.1281	0.78501	1.65763	0	1.00685	0
ENST00000425096	-3.42952583814876	0.0178268	down	20:+:35474001-35478096	MERGE.18497	20:+:35455164-35519280	20:+:35474001-35478096	ENSG00000126001	11190	Q9BV73	CEP250	centrosomal protein 250 [Source:HGNC Symbol;Acc:HGNC:1859]	0.24876	0.68083	0.91382	0.05331	0	0.04915
MERGE.6794.3	-7.89419598925766	0.0167494	down	12:+:57487957-57517796	MERGE.6794	12:+:57475445-57517796	-	-	-	-	-	-	15.4734	8.80102	4.03998	0	6.935	0
ENST00000477919	4.95385	0.0177534	up	2:-:207609114-207613026	MERGE.17869	2:-:207580631-207625928	2:-:207609114-207613026	ENSG00000144401	151194	Q8WXB1	METTL21A	methyltransferase like 21A [Source:HGNC Symbol;Acc:HGNC:30476]	0.00971	0	1.0347	0.82224	1.1571	0.82512
ENST00000487129	2.3008	0.0145603	up	20:+:54208312-54219203	MERGE.18731	20:+:54207847-54228052	20:+:54208312-54219203	ENSG00000101132	5203	Q9NQP4	PFDN4	prefoldin subunit 4 [Source:HGNC Symbol;Acc:HGNC:8868]	0.28748	0.27059	1.86066	1.73836	2.53215	2.4544
ENST00000580525	2.25497	0.0143212	up	17:+:30921932-30958220	MERGE.12579	17:+:30906344-30959322	17:+:30921932-30958220	ENSG00000184060	55803	Q9NPF8	ADAP2	ArfGAP with dual PH domains 2 [Source:HGNC Symbol;Acc:HGNC:16487]	0.64625	0.29776	0.1199	1.21716	1.22791	1.28644
ENST00000372507	-5.15673247161267	0.0176395	down	1:+:42846626-42852477	MERGE.937	1:+:42846573-42852477	1:+:42846626-42852477	ENSG00000164011	51058	Q5VV52	ZNF691	zinc finger protein 691 [Source:HGNC Symbol;Acc:HGNC:28028]	0.52994	0.26388	1.96948	0	0	0.19286
ENST00000609911	-4.07165221739236	0.0145022	down	11:+:128180427-128183554	MERGE.5866	11:+:128180427-128183554	11:+:128180427-128183554	ENSG00000273415	-	-	AP000904.1	-	13.9524	10.7574	1.71249	0.44078	0.13755	0.56886
ENST00000231461	1.1469	0.00972145	up	5:-:100806935-100903266	MERGE.23417	5:-:100806935-100903266	5:-:100806935-100903266	ENSG00000113532	7903	Q92187	ST8SIA4	ST8 alpha-N-acetyl-neuraminide alpha-2,8-sialyltransferase 4 [Source:HGNC Symbol;Acc:HGNC:10871]	11.551	18.0199	17.8922	39.2704	31.6112	40.1142
ENST00000530795	-3.08148335566881	0.0173561	down	10:+:125725766-125735749	MERGE.4233	10:+:125719515-125764143	10:+:125725766-125735749	ENSG00000107938	26098	Q3B7T1	EDRF1	erythroid differentiation regulatory factor 1 [Source:HGNC Symbol;Acc:HGNC:24640]	0.49673	1.54413	1.27732	0.03549	0.24225	0.06542
ENST00000513027	4.64587	0.0177415	up	5:-:181239539-181243904	MERGE.24126	5:-:181236909-181248096	5:-:181239539-181243904	ENSG00000204628	10399	P63244	RACK1	receptor for activated C kinase 1 [Source:HGNC Symbol;Acc:HGNC:4399]	0	0	0.93462	0.64953	1.61875	1.46361
MERGE.9307.1	-1.64376465074442	0.0149544	down	15:+:34337234-34337999	MERGE.9307	15:+:34337234-34337999	-	-	-	-	-	-	1.98142	1.32519	1.30066	0.43779	0.38424	0.40357
ENST00000431969	-4.93076205169588	0.0179018	down	1:+:168291160-168314424	MERGE.2331	1:+:168225938-168376876	1:+:168291160-168314424	ENSG00000143178	9095	B3KRD9	TBX19	T-box 19 [Source:HGNC Symbol;Acc:HGNC:11596]	0.57269	0.55383	0.58841	0	0	0.42267
ENST00000562866	-1.8466739233649	0.0149477	down	16:+:89711856-89718165	MERGE.11843	16:+:89711856-89718165	16:+:89711856-89718165	ENSG00000261373	100128881	-	VPS9D1-AS1	VPS9D1 antisense RNA 1	0.62481	0.53382	1.2132	0.28695	0.14925	0.12344
MERGE.27029.10	1.71579	0.0148502	up	7:+:150368810-150372945	MERGE.27029	7:+:150368189-150412731	-	-	-	-	-	-	0.32136	0.10083	0.21549	0.54935	0.65567	0.48373
MERGE.6401.5	1.73914	0.0108724	up	12:-:31280584-31326128	MERGE.6401	12:-:31266535-31327058	-	-	-	-	-	-	1.4196	1.6945	2.61708	3.5752	6.13166	9.93555
ENST00000446916	-6.40066869357705	0.0164775	down	20:+:3471108-3615947	MERGE.18213	20:+:3471040-3651122	20:+:3471108-3615947	ENSG00000088812	8455	O75882	ATRN	attractin [Source:HGNC Symbol;Acc:HGNC:885]	2.98894	2.27335	4.62258	2.74967	0	0.00394
MERGE.2556.8	1.16577	0.0111858	up	1:-:197507243-197782165	MERGE.2556	1:-:197504748-197783097	-	-	-	-	-	-	2.39717	2.61955	1.73436	4.5305	5.2197	4.4852
ENST00000402050	-1.74408103610044	0.0119088	down	7:+:2558998-2614734	MERGE.25737	7:+:2558972-2614734	7:+:2558998-2614734	ENSG00000106012	23288	Q6IPM2	IQCE	IQ motif containing E [Source:HGNC Symbol;Acc:HGNC:29171]	2.81665	1.0475	2.38237	0.64924	0.71437	0.32295
ENST00000445911	-4.1471468651008	0.0179344	down	19:+:11887818-11904902	MERGE.14909	19:+:11887784-11914329	19:+:11887818-11904902	ENSG00000198429	7620	Q9UC07	ZNF69	zinc finger protein 69 [Source:HGNC Symbol;Acc:HGNC:13138]	0.60498	0.892	1.4816	0.44202	0	0
MERGE.25151.4	-5.74822911158704	0.017988	down	6:-:100647288-100881311	MERGE.25151	6:-:100508194-100881372	-	-	-	-	-	-	0.86664	0.40515	1.22595	0	0.57897	0
ENST00000483353	-1.67447956369306	0.0127111	down	9:-:127903015-127905324	MERGE.29216	9:-:127866480-127906750	9:-:127903015-127905324	ENSG00000160408	30815	A0A0S2Z5G9	ST6GALNAC6	ST6 N-acetylgalactosaminide alpha-2,6-sialyltransferase 6 [Source:HGNC Symbol;Acc:HGNC:23364]	2.19465	1.25651	3.79877	0.60247	0.83528	0.46169
MERGE.18218.2	2.50562	0.00965211	up	20:-:3686970-3712695	MERGE.18218	20:-:3686970-3712695	-	-	-	-	-	-	13.5357	32.5086	4.10624	107.145	71.6763	50.8547
ENST00000566540	-6.28541554684424	0.0179314	down	16:+:8797842-8848777	MERGE.10602	16:+:8788823-8860456	16:+:8797842-8848777	ENSG00000140650	5373	O15305	PMM2	phosphomannomutase 2 [Source:HGNC Symbol;Acc:HGNC:9115]	5.17549	1.92531	0.60297	0	0.36757	0
ENST00000502297	-6.67525491046129	0.0176137	down	6:-:17759254-17794697	MERGE.24292	6:-:17759183-17987623	6:-:17759254-17794697	ENSG00000137177	63971	Q9H1H9	KIF13A	kinesin family member 13A [Source:HGNC Symbol;Acc:HGNC:14566]	2.11151	2.97515	1.75396	0	2.27594	0
ENST00000350796	-6.19418761932094	0.0173212	down	7:-:6161776-6272644	MERGE.25801	7:-:6161776-6272644	7:-:6161776-6272644	ENSG00000008256	9265	O43739	CYTH3	cytohesin 3 [Source:HGNC Symbol;Acc:HGNC:9504]	0.06599	0.18308	1.97339	0	0	0.01029
ENST00000461260	2.61623	0.0173325	up	19:+:18048637-18049090	MERGE.15168	19:+:18048637-18049090	19:+:18048637-18049090	ENSG00000243455	100271364	-	RPS18P13	ribosomal protein S18 pseudogene 13 [Source:HGNC Symbol;Acc:HGNC:36901]	0.62037	0.13974	0.29541	1.21878	1.26059	2.79173
ENST00000492980	-5.04264003665146	0.0181573	down	11:+:64343539-64350387	MERGE.5058	11:+:64340223-64357534	11:+:64343539-64350387	ENSG00000168071	283234	B2RTU8	CCDC88B	coiled-coil domain containing 88B [Source:HGNC Symbol;Acc:HGNC:26757]	0.60579	0.70393	0.91366	0	0	0.54733
ENST00000380554	-4.6968497648683	0.0180623	down	10:+:5093793-5107686	ENSG00000196139	10:+:5035354-5107686	10:+:5093793-5107686	ENSG00000196139	8644	A0A0A0MSS8	AKR1C3	aldo-keto reductase family 1 member C3 [Source:HGNC Symbol;Acc:HGNC:386]	0.52821	1.1674	0.16965	0	0.0362	0.01711
MERGE.24025.6	-4.26760395312673	0.01471	down	5:-:177301486-177303661	MERGE.24025	5:-:177301198-177312757	-	-	-	-	-	-	3.26835	6.99541	5.66147	0.12203	0.0357	2.32862
MERGE.7181.1	3.96506	0.018011	up	12:+:108621215-108621614	MERGE.7181	12:+:108621215-108621614	-	-	-	-	-	-	0.07824	0	0	0.08384	0.16352	2.27986
ENST00000592063	4.52174	0.018155	up	17:-:78125233-78128751	MERGE.13674	17:-:78107398-78132407	17:-:78125233-78128751	ENSG00000141524	11322	A0A024R8V2	TMC6	transmembrane channel like 6 [Source:HGNC Symbol;Acc:HGNC:18021]	0.90555	0	0	0.74472	1.16641	1.01935
MERGE.7726.1	5.32237	0.0173962	up	13:-:41384466-41384667	MERGE.7726	13:-:41384466-41384667	-	-	-	-	-	-	0.15492	0	0.1897	5.97651	10.4424	0.30607
ENST00000491893	-8.39486775026021	0.0163908	down	9:+:87499005-87707382	MERGE.28770	9:+:87497228-87708633	9:+:87499005-87707382	ENSG00000196730	1612	P53355	DAPK1	death associated protein kinase 1 [Source:HGNC Symbol;Acc:HGNC:2674]	10.5149	18.6382	9.06724	14.8488	0	0
MERGE.25061.6	1.32285	0.010556	up	6:-:78940648-79078236	MERGE.25061	6:-:78935867-79078236	-	-	-	-	-	-	4.33589	1.92062	2.9783	6.37171	7.10083	8.94284
ENST00000484541	-1.70987310107364	0.0158911	down	10:-:125788582-125796190	MERGE.4228	10:-:125784980-125823248	10:-:125788582-125796190	ENSG00000188690	7390	A0A0S2Z4T8	UROS	uroporphyrinogen III synthase [Source:HGNC Symbol;Acc:HGNC:12592]	1.31457	1.05492	0.93898	0.25435	0.3816	0.21643
ENST00000473921	4.39428	0.0181721	up	3:-:57197916-57199938	MERGE.20671	3:-:57197843-57226521	3:-:57197916-57199938	ENSG00000163666	8820	Q9UBX0	HESX1	HESX homeobox 1 [Source:HGNC Symbol;Acc:HGNC:4877]	0	0.44	0	0.42085	0.75602	1.16384
ENST00000615513	9.45001	0.0154929	up	6:+:36676460-36687337	MERGE.24759	6:+:36676237-36687339	6:+:36676460-36687337	ENSG00000124762	1026	A0A024RCX5	CDKN1A	cyclin dependent kinase inhibitor 1A [Source:HGNC Symbol;Acc:HGNC:1784]	0	84.0732	0	77.3041	105.656	92.4017
MERGE.2450.5	1.93563	0.0106468	up	1:+:179986182-180114880	MERGE.2450	1:+:179954738-180114880	-	-	-	-	-	-	1.10695	2.11907	4.31282	7.15065	11.1974	7.21295
ENST00000533261	-2.38787610460011	0.0143897	down	11:-:118193994-118214891	MERGE.5742	11:-:118193740-118225094	11:-:118193994-118214891	ENSG00000160593	120425	B3KUI3	JAML	junction adhesion molecule like [Source:HGNC Symbol;Acc:HGNC:19084]	1.41114	1.34628	2.85872	0.12231	0.92168	0.205
ENST00000553164	-4.92077584508248	0.0184012	down	12:-:56314508-56316000	MERGE.6758	12:-:56271699-56334053	12:-:56314508-56316000	ENSG00000257727	10330	Q9Y2B0	CNPY2	canopy FGF signaling regulator 2 [Source:HGNC Symbol;Acc:HGNC:13529]	1.64459	2.07192	2.41655	0	0	1.48532
ENST00000307839	-9.11939063669229	0.0159503	down	3:+:23916545-23920977	MERGE.20225	3:+:23916545-23924374	3:+:23916545-23920977	ENSG00000174748	6138	P61313	RPL15	ribosomal protein L15 [Source:HGNC Symbol;Acc:HGNC:10306]	62.0724	25.2961	48.4258	0	0	38.3982
ENST00000416022	-5.07679787830639	0.0184807	down	19:-:54445036-54448602	MERGE.16025	19:-:54444813-54449045	19:-:54445036-54448602	ENSG00000226696	104355426	-	LENG8-AS1	LENG8 antisense RNA 1	2.04326	3.35204	2.73241	0	0	1.85905
ENST00000531836	4.08081	0.0183645	up	19:-:10368164-10380572	MERGE.14850	19:-:10350529-10380676	19:-:10368164-10380572	ENSG00000105397	7297	A0A024R7E4	TYK2	tyrosine kinase 2 [Source:HGNC Symbol;Acc:HGNC:12440]	0	0	0.53552	0.54676	0.5586	0.98404
ENST00000416426	-5.19839832469654	0.0181748	down	17:+:57255851-57680121	MERGE.13255	17:+:57255851-57684685	17:+:57255851-57680121	ENSG00000153944	124540	Q96DH6	MSI2	musashi RNA binding protein 2 [Source:HGNC Symbol;Acc:HGNC:18585]	3.48727	0.51821	3.02934	0.09783	0	0.13527
MERGE.858.1	5.8489	0.0184302	up	1:-:39560816-39576253	MERGE.858	1:-:39560816-39576790	-	-	-	-	-	-	1.13628	0	0	1.98799	1.07234	0.87047
ENST00000372390	2.02366	0.0142952	up	X:-:107713221-107716545	MERGE.30180	X:-:107713221-107777342	X:-:107713221-107716545	ENSG00000157514	1831	Q99576	TSC22D3	TSC22 domain family member 3 [Source:HGNC Symbol;Acc:HGNC:3051]	0.41449	0.11379	0.74017	1.00864	1.50703	1.08333
ENST00000268281	-5.25453508043909	0.0178477	down	16:-:31138925-31150094	MERGE.11118	16:-:31138925-31150094	16:-:31138925-31150094	ENSG00000178226	146547	Q5K4E3	PRSS36	serine protease 36 [Source:HGNC Symbol;Acc:HGNC:26906]	2.51785	1.30126	0.97823	0.01181	0	0.72929
MERGE.30092.1	3.67762	0.0186054	up	X:-:88208579-88208780	MERGE.30092	X:-:88208579-88208780	-	-	-	-	-	-	0.61969	0	0.3794	3.98434	2.50942	0.91822
MERGE.19985.15	-8.07846116509749	0.0169198	down	22:-:50283338-50304695	MERGE.19985	22:-:50274979-50307627	-	-	-	-	-	-	9.34463	5.20289	7.16449	0	0	6.95549
ENST00000506340	-5.30313307244898	0.0185705	down	5:+:181246525-181257244	MERGE.24128	5:+:181246523-181272307	5:+:181246525-181257244	ENSG00000233937	-	-	AC008443.1	-	3.30251	3.20911	2.76101	0	0	2.40737
ENST00000455895	1.9781	0.0123069	up	1:-:32365103-32394448	MERGE.727	1:-:32365103-32394731	1:-:32365103-32394448	ENSG00000160058	55108	Q9NW68	BSDC1	BSD domain containing 1 [Source:HGNC Symbol;Acc:HGNC:25501]	0.8027	0.75793	2.86117	2.96347	5.25139	5.4636
ENST00000512390	-5.2701925618125	0.0185937	down	5:-:141653408-141666744	ENSG00000120318	5:-:141653401-141682221	5:-:141653408-141666744	ENSG00000120318	64411	Q05CH1	ARAP3	ArfGAP with RhoGAP domain, ankyrin repeat and PH domain 3 [Source:HGNC Symbol;Acc:HGNC:24097]	0.49712	0.6985	0.71721	0.50635	0	0
ENST00000627144	5.31276	0.0185952	up	19:-:16645680-16660130	MERGE.15090	19:-:16479057-16660442	19:-:16645680-16660130	ENSG00000214046	79086	Q9BQ49	SMIM7	small integral membrane protein 7 [Source:HGNC Symbol;Acc:HGNC:28419]	0	0	0.97961	0.62559	1.15238	0.88283
ENST00000622955	-2.77064304885126	0.0160993	down	11:-:7427266-7504872	MERGE.4517	11:-:7427266-7512515	11:-:7427266-7504872	ENSG00000251364	100506258	-	AC107884.1	uncharacterized LOC100506258	0.90305	0.26405	1.14122	0.08064	0.19358	0.02859
MERGE.24493.4	12.2358	0.0162965	up	6:+:29791981-29945879	MERGE.24493	6:+:29790954-30000060	-	-	-	-	-	-	0	0	0.00597	40.8599	199.555	0.39521
ENST00000465351	-2.36493708520422	0.0105049	down	7:-:134442387-134459102	MERGE.26827	7:-:134442350-134459284	7:-:134442387-134459102	ENSG00000085662	231	P15121	AKR1B1	aldo-keto reductase family 1 member B [Source:HGNC Symbol;Acc:HGNC:381]	54.8053	237.527	67.7541	20.1991	11.1581	29.4637
ENST00000601125	-5.08622248759247	0.0183194	down	18:+:34817962-34888120	MERGE.14147	18:+:34493290-34891844	18:+:34817962-34888120	ENSG00000134769	1837	Q9Y4J8	DTNA	dystrobrevin alpha [Source:HGNC Symbol;Acc:HGNC:3057]	2.24456	1.53598	0.94261	0.00868	0	0.76043
ENST00000415750	3.46988	0.018711	up	7:+:77122434-77254567	MERGE.26357	7:+:76461676-77329533	7:+:77122434-77254567	ENSG00000135205	57639	Q8IYE0	CCDC146	coiled-coil domain containing 146 [Source:HGNC Symbol;Acc:HGNC:29296]	0	0.02848	0.17199	1.20413	0.32292	0.30525
ENST00000311381	5.05649	0.0186881	up	6:+:107028213-107051342	MERGE.25166	6:+:107028213-107051342	6:+:107028213-107051342	ENSG00000130349	51250	Q9P0P8	C6orf203	chromosome 6 open reading frame 203 [Source:HGNC Symbol;Acc:HGNC:17971]	1.54732	0	0	1.82579	1.23546	1.52849
ENST00000513744	-2.31238119060423	0.0180141	down	4:+:158210486-158211906	MERGE.22629	4:+:158170752-158255411	4:+:158210486-158211906	ENSG00000164124	55314	Q7Z5S9	TMEM144	transmembrane protein 144 [Source:HGNC Symbol;Acc:HGNC:25633]	0.70482	1.37175	1.65706	0.24169	0.17678	0.13925
ENST00000513488	-5.78944147335435	0.0186463	down	17:-:49289206-49289860	MERGE.13157	17:-:49289206-49362473	17:-:49289206-49289860	ENSG00000198740	22834	A8K9F2	ZNF652	zinc finger protein 652 [Source:HGNC Symbol;Acc:HGNC:29147]	7.39631	2.76077	7.58543	3.97726	0	0
MERGE.73.4	-1.04554456102576	0.0111837	down	1:-:1216932-1232001	MERGE.73	1:-:1216908-1232031	-	-	-	-	-	-	18.2133	18.777	22.4261	8.48142	11.2634	8.59222
ENST00000426468	4.44544	0.0186504	up	3:+:195147891-195152463	MERGE.21632	3:+:195147871-195152790	3:+:195147891-195152463	ENSG00000230266	101410543	-	XXYLT1-AS2	XXYLT1 antisense RNA 2	1.29774	0	0	2.1456	1.16244	1.3552
ENST00000567525	-6.86902500739991	0.0182351	down	16:-:88813736-88856826	MERGE.11799	16:-:88813734-88856970	16:-:88813736-88856826	ENSG00000141012	2588	Q96I49	GALNS	galactosamine (N-acetyl)-6-sulfatase [Source:HGNC Symbol;Acc:HGNC:4122]	9.03732	2.77748	6.5926	0	0	4.08379
ENST00000610919	-6.51729267964114	0.01835	down	4:+:128811270-128875224	MERGE.22475	4:+:128809623-128875224	4:+:128811270-128875224	ENSG00000077684	79960	B4E2E2	JADE1	jade family PHD finger 1 [Source:HGNC Symbol;Acc:HGNC:30027]	1.93786	0.73347	1.57175	0	1.26027	0
ENST00000436342	-7.24287036019277	0.017928	down	1:-:27970347-28088637	MERGE.635	1:-:27970344-28088696	1:-:27970347-28088637	ENSG00000158161	2140	Q99504	EYA3	EYA transcriptional coactivator and phosphatase 3 [Source:HGNC Symbol;Acc:HGNC:3521]	3.46221	1.27303	3.55921	2.51103	0	0
ENST00000399953	2.44808	0.0138348	up	16:-:85801-138512	MERGE.10292	16:-:84271-138860	16:-:85801-138512	ENSG00000103148	8131	Q12980	NPRL3	NPR3 like, GATOR1 complex subunit [Source:HGNC Symbol;Acc:HGNC:14124]	0.09555	0.53553	0.55057	1.22263	2.12032	1.17146
ENST00000486267	2.91364	0.0174945	up	3:+:16265232-16271195	MERGE.20180	3:+:16265160-16350299	3:+:16265232-16271195	ENSG00000154814	92106	Q96HP4	OXNAD1	oxidoreductase NAD binding domain containing 1 [Source:HGNC Symbol;Acc:HGNC:25128]	1.13586	0.07049	0.17031	1.51528	1.50193	2.31277
ENST00000561080	-4.41069538561379	0.0148277	down	15:-:34233263-34338057	MERGE.9304	15:-:34229996-34338060	15:-:34233263-34338057	ENSG00000140199	9990	Q9UHW9	SLC12A6	solute carrier family 12 member 6 [Source:HGNC Symbol;Acc:HGNC:10914]	3.21507	0.74508	1.78593	0.31631	0.00605	0.15151
ENST00000573144	-1.69314259558993	0.0156491	down	16:+:31130456-31131359	MERGE.11116	16:+:31115754-31131393	16:+:31130456-31131359	ENSG00000103510	84148	Q9H7Z6	KAT8	lysine acetyltransferase 8 [Source:HGNC Symbol;Acc:HGNC:17933]	2.719	1.61209	1.91598	0.54975	0.40209	0.68415
ENST00000498425	6.34834	0.0185737	up	X:+:48521805-48528439	MERGE.29844	X:+:48521158-48528716	X:+:48521805-48528439	ENSG00000147155	10682	A0A024QYX0	EBP	emopamil binding protein (sterol isomerase) [Source:HGNC Symbol;Acc:HGNC:3133]	9.45507	0	0	6.88813	8.15531	9.84488
MERGE.695.1	-8.14601725987353	0.0173035	down	1:-:31906421-31937574	MERGE.695	1:-:31906421-31944856	-	-	-	-	-	-	2.8839	4.44905	6.56787	0	0	4.00356
MERGE.24537.7	-3.7702543679987	0.0141619	down	6:-:30705582-30717121	MERGE.24537	6:-:30699807-30717889	-	-	-	-	-	-	1.33106	1.49366	4.89461	0.04798	0.05955	0.86853
ENST00000591043	4.84435	0.0184343	up	19:+:12891269-12899678	ENSG00000105607	19:+:12891026-12914207	19:+:12891269-12899678	ENSG00000105607	2639	A0A024R7F9	GCDH	glutaryl-CoA dehydrogenase [Source:HGNC Symbol;Acc:HGNC:4189]	0.01774	0.00899	1.01012	0.58933	2.41011	1.61226
ENST00000292841	2.05606	0.0130316	up	19:-:37145540-37172741	MERGE.15405	19:-:37093019-37218153	19:-:37145540-37172741	ENSG00000196967	199704	Q6P3V2	ZNF585A	zinc finger protein 585A [Source:HGNC Symbol;Acc:HGNC:26305]	0.09078	0.4233	0.28457	0.90666	0.85952	0.7497
ENST00000645694	1.89017	0.014603	up	14:-:60644699-60649476	ENSG00000126778	14:-:60643415-60658259	14:-:60644699-60649476	ENSG00000126778	6495	Q15475	SIX1	SIX homeobox 1 [Source:HGNC Symbol;Acc:HGNC:10887]	0.47067	0.15128	0.16868	0.76887	1.03173	0.55567
ENST00000393546	-3.67024252101061	0.0189124	down	5:-:177491010-177497601	MERGE.24038	5:-:177483394-177497606	5:-:177491010-177497601	ENSG00000196923	9260	Q9NR12	PDLIM7	PDZ and LIM domain 7 [Source:HGNC Symbol;Acc:HGNC:22958]	1.3525	1.48917	1.28493	0.17492	0.41428	0
ENST00000558161	-3.2431194632557	0.0150822	down	15:+:90902926-90921191	MERGE.10171	15:+:90902218-90922584	15:+:90902926-90921191	ENSG00000196547	4122	P49641	MAN2A2	mannosidase alpha class 2A member 2 [Source:HGNC Symbol;Acc:HGNC:6825]	0.23544	1.42225	1.57392	0.08524	0.05652	0.08486
ENST00000491663	5.41354	0.0165506	up	3:-:52813313-52830687	MERGE.20620	3:-:52812975-52897596	3:-:52813313-52830687	ENSG00000055955	3700	B2RMS9	ITIH4	inter-alpha-trypsin inhibitor heavy chain family member 4 [Source:HGNC Symbol;Acc:HGNC:6169]	0.09106	0	1.72209	2.97076	2.53232	2.0389
MERGE.6801.23	1.49589	0.0119658	up	12:+:57694160-57720998	MERGE.6801	12:+:57693955-57721557	-	-	-	-	-	-	2.44764	1.54729	3.71643	5.00257	6.0319	8.83174
ENST00000603297	-3.90653622751721	0.0189409	down	2:-:38535258-38535695	MERGE.16503	2:-:38535258-38536249	2:-:38535258-38535695	ENSG00000271443	-	-	AC011247.3	-	0.35724	1.59333	0.61241	0	0.224	0
MERGE.1690.1	-1.26730034194195	0.0106108	down	1:-:119597702-119648252	MERGE.1690	1:-:119597702-119648252	-	-	-	-	-	-	6.00659	3.72311	6.1267	1.96203	2.92516	1.98071
ENST00000447163	-4.25050793617963	0.0190497	down	17:-:7203221-7217206	MERGE.12078	17:-:7189890-7219702	17:-:7203221-7217206	ENSG00000132535	1742	P78352	DLG4	discs large MAGUK scaffold protein 4 [Source:HGNC Symbol;Acc:HGNC:2903]	0.51268	0.9978	0.92911	0	0.47148	0
ENST00000602307	-5.68975290003364	0.0179787	down	3:+:47381011-47413435	MERGE.20456	3:+:47381011-47413441	3:+:47381011-47413435	ENSG00000076201	25930	Q9H3S7	PTPN23	protein tyrosine phosphatase, non-receptor type 23 [Source:HGNC Symbol;Acc:HGNC:14406]	0.69998	1.86526	1.63938	0	0.83372	0.00604
MERGE.24442.9	-1.9987744078983	0.01649	down	6:+:26365208-26406180	MERGE.24442	6:+:26365159-26453550	-	-	-	-	-	-	2.91337	2.09045	2.32482	0.31571	0.37629	1.06709
ENST00000577823	4.88684	0.019128	up	17:+:27583009-27592614	MERGE.12424	17:+:27456470-27754954	17:+:27583009-27592614	ENSG00000141068	8844	Q8IVT5	KSR1	kinase suppressor of ras 1 [Source:HGNC Symbol;Acc:HGNC:6465]	1.30202	0	0	2.4478	1.09807	1.24105
ENST00000536323	-4.68969000651057	0.0191148	down	17:+:18858068-18931287	MERGE.12341	17:+:18835707-18931287	17:+:18858068-18931287	ENSG00000141127	5636	A0A024QYY3	PRPSAP2	phosphoribosyl pyrophosphate synthetase associated protein 2 [Source:HGNC Symbol;Acc:HGNC:9467]	0.25911	0.6524	0.69597	0	0.27952	0
ENST00000579157	2.39523	0.0174866	up	14:-:44945233-44961909	MERGE.8317	14:-:44924319-45042322	14:-:44945233-44961909	ENSG00000179454	54813	Q9NXS3	KLHL28	kelch like family member 28 [Source:HGNC Symbol;Acc:HGNC:19741]	0.12931	0.39324	0.29407	1.78166	0.92666	0.76645
ENST00000440526	4.70063	0.0192161	up	21:-:33595131-33622042	MERGE.19033	21:-:33589341-33643926	21:-:33595131-33622042	ENSG00000205758	9946	O95825	CRYZL1	crystallin zeta like 1 [Source:HGNC Symbol;Acc:HGNC:2420]	0	0	0.93371	0.6537	1.11561	1.12987
ENST00000393263	-3.42898058466778	0.0148463	down	12:-:76047155-76084666	MERGE.6953	12:-:76036587-76085033	12:-:76047155-76084666	ENSG00000187109	4673	Q9H2B0	NAP1L1	nucleosome assembly protein 1 like 1 [Source:HGNC Symbol;Acc:HGNC:7637]	5.93367	1.09587	3.35498	0.07959	1.12979	0.11413
ENST00000434676	4.52582	0.0192373	up	12:+:32679320-32731061	MERGE.6423	12:+:32679200-32745650	12:+:32679320-32731061	ENSG00000087470	10059	B4DYR6	DNM1L	dynamin 1 like [Source:HGNC Symbol;Acc:HGNC:2973]	0.68301	0	0	0.81508	0.56777	0.8127
ENST00000498352	1.7637	0.011325	up	1:+:192575775-192579941	MERGE.2528	1:+:192575727-192580031	1:+:192575775-192579941	ENSG00000090104	5996	Q08116	RGS1	regulator of G protein signaling 1 [Source:HGNC Symbol;Acc:HGNC:9991]	7.15412	5.07572	15.4477	21.0336	25.2271	41.1148
ENST00000462494	7.49638	0.0123155	up	7:-:5527156-5530601	MERGE.25770	7:-:5527082-5563784	7:-:5527156-5530601	ENSG00000075624	60	Q1KLZ0	ACTB	actin beta [Source:HGNC Symbol;Acc:HGNC:132]	0.28576	7.36877	0.20483	14.6164	132.394	1086.3
ENST00000432109	-1.67770569277164	0.0140109	down	2:+:201233463-201286594	MERGE.17782	2:+:201233443-201287711	2:+:201233463-201286594	ENSG00000064012	841	Q14790	CASP8	caspase 8 [Source:HGNC Symbol;Acc:HGNC:1509]	2.84317	1.03208	2.71695	0.64846	0.5822	0.44596
ENST00000475863	-3.56846524864481	0.018242	down	2:-:74505043-74507416	MERGE.16840	2:-:74505043-74508580	2:-:74505043-74507416	ENSG00000115289	84759	Q9BSM1	PCGF1	polycomb group ring finger 1 [Source:HGNC Symbol;Acc:HGNC:17615]	1.85216	1.45692	1.4515	0.03176	0.03097	0.92213
ENST00000543430	-4.48721118255041	0.0193707	down	12:+:121210117-121233547	MERGE.7388	12:+:121209857-121234106	12:+:121210117-121233547	ENSG00000135124	5025	Q99571	P2RX4	purinergic receptor P2X 4 [Source:HGNC Symbol;Acc:HGNC:8535]	0.95887	0.92779	0.20014	0.03503	0	0.03229
ENST00000381298	1.18369	0.0115709	up	5:-:55935095-55994993	MERGE.23035	5:-:55935095-55994993	5:-:55935095-55994993	ENSG00000134352	3572	P40189	IL6ST	interleukin 6 signal transducer [Source:HGNC Symbol;Acc:HGNC:6021]	2.08524	2.87727	1.99488	6.34449	4.31676	4.80066
ENST00000411741	4.11764	0.0192739	up	3:-:195868588-195876736	MERGE.21652	3:-:195863364-195911945	3:-:195868588-195876736	ENSG00000061938	10188	B3KXJ4	TNK2	tyrosine kinase non receptor 2 [Source:HGNC Symbol;Acc:HGNC:19297]	0	0.31722	0	1.03399	0.87209	0.25761
ENST00000508274	-4.1226804397034	0.0185602	down	4:-:13367724-13484331	MERGE.21856	4:-:13361354-13484365	4:-:13367724-13484331	ENSG00000157869	9364	P51157	RAB28	RAB28, member RAS oncogene family [Source:HGNC Symbol;Acc:HGNC:9768]	1.01893	1.52371	1.35885	0.22703	0.27411	0
ENST00000584509	3.68246	0.0194332	up	18:-:9315194-9334441	ENSG00000264964	18:-:9315194-9334441	18:-:9315194-9334441	ENSG00000264964	-	-	AP001033.1	-	0.10073	0	0.16446	0.53972	0.28072	1.65844
ENST00000550771	-3.76852920429737	0.0194279	down	12:+:48818793-48823961	ENSG00000167535	12:+:48813794-48828941	12:+:48818793-48823961	ENSG00000167535	784	P54284	CACNB3	calcium voltage-gated channel auxiliary subunit beta 3 [Source:HGNC Symbol;Acc:HGNC:1403]	0.32042	0.54133	1.01357	0	0.25114	0
ENST00000532145	5.9788	0.0194526	up	15:+:101064416-101070103	MERGE.10261	15:+:100919215-101078411	15:+:101064416-101070103	ENSG00000154237	79705	Q38SD2	LRRK1	leucine rich repeat kinase 1 [Source:HGNC Symbol;Acc:HGNC:18608]	0	0.39794	0	0.31251	1.32455	1.71187
MERGE.5516.1	-3.73612114513491	0.0172509	down	11:+:86301769-86345791	MERGE.5516	11:+:86301769-86345931	-	-	-	-	-	-	1.82926	4.05743	0.79481	0.06323	0.05139	0.3886
ENST00000410081	5.46171	0.0194826	up	2:-:44320922-44361806	MERGE.16560	2:-:44316281-44361862	2:-:44320922-44361806	ENSG00000138078	9581	Q4J6C6	PREPL	prolyl endopeptidase like [Source:HGNC Symbol;Acc:HGNC:30228]	0.77727	0	0	0.51718	0.83882	0.91335
ENST00000609218	-3.7846333727177	0.0195523	down	20:-:34281632-34286466	MERGE.18455	20:-:34281632-34286466	20:-:34281632-34286466	ENSG00000272945	-	-	AL356299.2	-	0.56073	0.37893	1.70018	0	0.0279	0.23739
ENST00000451623	5.93968	0.0194726	up	2:-:36552304-36598166	MERGE.16466	2:-:36531805-36646087	2:-:36552304-36598166	ENSG00000171055	9637	Q9UHY8	FEZ2	fasciculation and elongation protein zeta 2 [Source:HGNC Symbol;Acc:HGNC:3660]	1.61577	0	0	2.14415	3.1671	0.95932
ENST00000226218	1.94532	0.0120746	up	17:-:28367276-28370822	MERGE.12445	17:-:28364268-28373091	17:-:28367276-28370822	ENSG00000109072	7448	P04004	VTN	vitronectin [Source:HGNC Symbol;Acc:HGNC:12724]	10.31	2.40607	3.42361	17.1966	21.853	11.3138
ENST00000450692	4.30766	0.0195231	up	2:+:178528740-178538918	MERGE.17645	2:+:178521183-178779963	2:+:178528740-178538918	ENSG00000237298	100506866,101927055	-	TTN-AS1	uncharacterized LOC101927055	0	0.54844	0	0.46383	0.99512	0.8979
ENST00000452614	3.90154	0.0194916	up	2:+:112055720-112081411	MERGE.17151	2:+:112055223-112119318	2:+:112055720-112081411	ENSG00000153214	84910	Q96K49	TMEM87B	transmembrane protein 87B [Source:HGNC Symbol;Acc:HGNC:25913]	0	0	0.52065	0.39489	0.77019	0.84004
ENST00000438658	-6.52228424392864	0.019146	down	11:-:494548-506785	MERGE.4324	11:-:493771-507300	11:-:494548-506785	ENSG00000023191	6050	P13489	RNH1	ribonuclease/angiogenin inhibitor 1 [Source:HGNC Symbol;Acc:HGNC:10074]	6.93913	4.14681	3.1211	0	4.67327	0
ENST00000342427	-5.86874558284693	0.019492	down	20:+:33731657-33792269	MERGE.18445	20:+:33731657-33792269	20:+:33731657-33792269	ENSG00000131061	84905	Q504V9	ZNF341	zinc finger protein 341 [Source:HGNC Symbol;Acc:HGNC:15992]	1.02576	0.65419	1.61191	0.95264	0	0
ENST00000269919	-1.28521816487655	0.0116827	down	19:+:18340587-18369950	MERGE.15174	19:+:18340587-18369950	19:+:18340587-18369950	ENSG00000130517	54858	Q9NXJ5	PGPEP1	pyroglutamyl-peptidase I [Source:HGNC Symbol;Acc:HGNC:13568]	7.94708	5.53073	7.7617	3.7592	1.98747	3.06866
ENST00000513376	5.7042	0.0195896	up	4:-:56338290-56387423	ENSG00000157426	4:-:56338287-56387508	4:-:56338290-56387423	ENSG00000157426	132949	B4E2K0	AASDH	aminoadipate-semialdehyde dehydrogenase [Source:HGNC Symbol;Acc:HGNC:23993]	1.1442	0	0	1.17439	0.90815	0.91567
ENST00000591126	1.58263	0.012238	up	18:+:51052326-51079777	MERGE.14255	18:+:50967991-51085045	18:+:51052326-51079777	ENSG00000141646	4089	Q13485	SMAD4	SMAD family member 4 [Source:HGNC Symbol;Acc:HGNC:6770]	3.72444	1.1042	1.64226	5.39122	5.8037	4.98842
ENST00000422992	-1.72766838553942	0.0174788	down	12:-:11077316-11078242	MERGE.6184	12:-:11076769-11079171	12:-:11077316-11078242	ENSG00000256274	338412	-	TAS2R64P	taste 2 receptor member 64 pseudogene [Source:HGNC Symbol;Acc:HGNC:20642]	0.69205	0.97526	1.07477	0.16279	0.28223	0.23343
MERGE.3035.15	-1.08884768058553	0.0130414	down	1:-:244853690-244864492	MERGE.3035	1:-:244840638-244864560	-	-	-	-	-	-	2.32007	2.3789	2.72072	0.97057	1.147	1.07099
MERGE.19836.1	1.47982	0.0126107	up	22:+:41301522-41360147	MERGE.19836	22:+:41301522-41360147	-	-	-	-	-	-	0.79439	1.56711	0.9367	2.69999	3.71198	2.07674
ENST00000378421	6.38485	0.0193037	up	X:-:40629937-40647521	MERGE.29770	X:-:40624934-40647554	X:-:40629937-40647521	ENSG00000185753	159013	Q8TB03	CXorf38	chromosome X open reading frame 38 [Source:HGNC Symbol;Acc:HGNC:28589]	0	3.34544	0	3.13509	3.35279	2.46137
ENST00000620518	-5.5217059945856	0.0179516	down	1:-:227731224-227735283	MERGE.2903	1:-:227730425-227735411	1:-:227731224-227735283	ENSG00000081692	65094	Q9H9V9	JMJD4	jumonji domain containing 4 [Source:HGNC Symbol;Acc:HGNC:25724]	3.9182	2.55	2.62344	2.77159	0.00672	0.00636
ENST00000234626	-5.96020848967206	0.019655	down	1:+:91500893-91525764	ENSG00000097046	1:+:91500893-91525764	1:+:91500893-91525764	ENSG00000097046	8317	O00311	CDC7	cell division cycle 7 [Source:HGNC Symbol;Acc:HGNC:1745]	1.05037	0.97475	2.24024	0	1.28319	0
ENST00000218089	-4.90898499745793	0.0172973	down	X:+:123960519-124101498	MERGE.30277	X:+:123960212-124422664	X:+:123960519-124101498	ENSG00000101972	10735	Q8N3U4	STAG2	stromal antigen 2 [Source:HGNC Symbol;Acc:HGNC:11355]	1.37039	1.5411	1.04648	0	0.3071	0.11552
ENST00000429257	-3.27486141075181	0.0160365	down	15:-:20431093-20505462	MERGE.9069	15:-:20379495-20506180	15:-:20431093-20505462	ENSG00000180229	283755	Q9BVR0	HERC2P3	hect domain and RLD 2 pseudogene 3	0.9033	0.6751	1.04048	0.18457	0.252	0.00756
ENST00000456393	6.75485	0.0192079	up	1:+:40691743-40771601	MERGE.904	1:+:40691648-40771603	1:+:40691743-40771601	ENSG00000066136	4802	Q13952	NFYC	nuclear transcription factor Y subunit gamma [Source:HGNC Symbol;Acc:HGNC:7806]	0	6.50702	0	6.52798	5.78427	4.73163
ENST00000455319	5.82396	0.0200427	up	8:-:144355431-144358472	MERGE.28203	8:-:144352219-144359376	8:-:144355431-144358472	ENSG00000182325	26233	Q8N531	FBXL6	F-box and leucine rich repeat protein 6 [Source:HGNC Symbol;Acc:HGNC:13603]	1.04193	0	0	0.71847	1.49599	3.05195
ENST00000580785	-1.63306645567424	0.0179575	down	18:-:68697376-68700423	MERGE.14343	18:-:68673688-68715298	18:-:68697376-68700423	ENSG00000166479	54495	Q96JJ7	TMX3	thioredoxin related transmembrane protein 3 [Source:HGNC Symbol;Acc:HGNC:24718]	1.25177	0.91641	1.13539	0.27325	0.31492	0.27478
ENST00000369763	-4.73068668024028	0.0160098	down	1:-:110947185-110964079	MERGE.1564	1:-:110947185-110964079	1:-:110947185-110964079	ENSG00000121931	55791	Q5T3J3	LRIF1	ligand dependent nuclear receptor interacting factor 1 [Source:HGNC Symbol;Acc:HGNC:30299]	1.87765	3.46429	2.93323	0.0193	1.90103	0.01334
ENST00000265026	1.25605	0.0116733	up	3:+:185363120-185489097	MERGE.21555	3:+:185282941-185489097	3:+:185363120-185489097	ENSG00000073803	9175	O43283	MAP3K13	mitogen-activated protein kinase kinase kinase 13 [Source:HGNC Symbol;Acc:HGNC:6852]	2.29256	3.95719	2.72574	6.67744	5.94562	8.25419
ENST00000512369	1.69576	0.0123341	up	4:+:99816846-99868714	MERGE.22318	4:+:99816833-99870154	4:+:99816846-99868714	ENSG00000070190	27071	Q9UN19	DAPP1	dual adaptor of phosphotyrosine and 3-phosphoinositides 1 [Source:HGNC Symbol;Acc:HGNC:16500]	6.91079	13.7461	4.75002	23.2066	20.133	28.1654
ENST00000478567	4.55504	0.0200683	up	10:+:120885868-120903225	MERGE.4184	10:+:120851175-120909524	10:+:120885868-120903225	ENSG00000120008	55717	Q9BZH6	WDR11	WD repeat domain 11 [Source:HGNC Symbol;Acc:HGNC:13831]	0	0	0.72131	1.24276	1.23119	0.43642
MERGE.674.14	5.58223	0.0166961	up	1:-:30936722-31065695	MERGE.674	1:-:30931506-31065991	-	-	-	-	-	-	0.47189	0	0.60643	3.53974	2.08485	6.06451
ENST00000379446	-2.97490306764425	0.014365	down	6:-:11183298-11232682	MERGE.24241	6:-:11183298-11382348	6:-:11183298-11232682	ENSG00000111859	4739	Q14511	NEDD9	neural precursor cell expressed, developmentally down-regulated 9 [Source:HGNC Symbol;Acc:HGNC:7733]	1.92829	1.26579	1.73181	0.08872	1.00936	0.06474
ENST00000322680	-6.2256216147347	0.0199171	down	10:-:73812501-73874591	MERGE.3712	10:-:73812501-73874591	10:-:73812501-73874591	ENSG00000148660	818	Q13555	CAMK2G	calcium/calmodulin dependent protein kinase II gamma [Source:HGNC Symbol;Acc:HGNC:1463]	1.54913	0.91393	2.52419	0	0	1.28333
ENST00000429557	4.05968	0.0203599	up	17:-:82048553-82051434	MERGE.13817	17:-:82047902-82051831	17:-:82048553-82051434	ENSG00000169733	5986	Q9Y644	RFNG	RFNG O-fucosylpeptide 3-beta-N-acetylglucosaminyltransferase [Source:HGNC Symbol;Acc:HGNC:9974]	0.01574	0.60635	0.01928	0.70848	0.87187	0.6531
ENST00000500986	2.12525	0.0152306	up	12:-:93542464-93571768	MERGE.7023	12:-:93542463-93571768	12:-:93542464-93571768	ENSG00000246985	144481	-	SOCS2-AS1	SOCS2 antisense RNA 1	1.11562	0.20126	0.33573	1.30695	2.31196	1.53166
ENST00000555520	4.38361	0.0202097	up	15:+:92887756-92898072	MERGE.10216	15:+:92882707-93028005	15:+:92887756-92898072	ENSG00000272888	100507217	-	LINC01578	long intergenic non-protein coding RNA 1578 [Source:HGNC Symbol;Acc:HGNC:48626]	0.28828	0	0	0.18878	0.63599	0.91759
ENST00000264312	2.25541	0.0141247	up	4:+:48831065-48861248	MERGE.22040	4:+:48805212-48861817	4:+:48831065-48861248	ENSG00000109180	54940	A0A024R9U3	OCIAD1	OCIA domain containing 1 [Source:HGNC Symbol;Acc:HGNC:16074]	1.77053	1.61525	0.4065	3.8539	6.02492	4.0008
ENST00000335281	-4.97467013124932	0.0181589	down	14:+:51860414-51969794	MERGE.8391	14:+:51826195-51979342	14:+:51860414-51969794	ENSG00000186469	54331	P59768	GNG2	G protein subunit gamma 2 [Source:HGNC Symbol;Acc:HGNC:4404]	1.5945	1.3143	2.23505	0.01799	0.00439	1.06941
ENST00000513007	1.5441	0.0165505	up	3:+:141231914-141262625	MERGE.21193	3:+:141228726-141367753	3:+:141231914-141262625	ENSG00000155893	92370	Q9NT50	PXYLP1	2-phosphoxylose phosphatase 1 [Source:HGNC Symbol;Acc:HGNC:26303]	0.59147	0.68131	1.08638	1.55574	2.75338	1.62003
ENST00000474459	-4.73816836676117	0.0205215	down	1:+:109619847-109626798	MERGE.1539	1:+:109548611-109632051	1:+:109619847-109626798	ENSG00000116337	271	Q01433	AMPD2	adenosine monophosphate deaminase 2 [Source:HGNC Symbol;Acc:HGNC:469]	1.8838	1.0522	1.36519	0	1.16511	0
ENST00000420510	5.39391	0.0204673	up	2:+:120252805-120293665	MERGE.17257	2:+:120240064-120294713	2:+:120252805-120293665	ENSG00000144118	5899	A0A024RAG3	RALB	RAS like proto-oncogene B [Source:HGNC Symbol;Acc:HGNC:9840]	2.06211	0	0	1.76781	1.5542	2.07406
ENST00000534791	2.05945	0.0160147	up	8:+:143991454-143992839	MERGE.28199	8:+:143990058-143993415	8:+:143991454-143992839	ENSG00000178719	2907	Q7Z429	GRINA	glutamate ionotropic receptor NMDA type subunit associated protein 1 [Source:HGNC Symbol;Acc:HGNC:4589]	0.53647	0.33232	0.6934	3.06605	2.39825	0.83908
ENST00000517653	4.65864	0.0203749	up	8:+:143039209-143053938	MERGE.28163	8:+:143039209-143059942	8:+:143039209-143053938	ENSG00000177335	286122	Q8N9H6	C8orf31	chromosome 8 open reading frame 31 (putative)	0	0.18372	0	0.97109	0.19992	0.35807
ENST00000339276	2.53298	0.0186993	up	1:+:26863138-26864457	ENSG00000175793	1:+:26863138-26864457	1:+:26863138-26864457	ENSG00000175793	2810	P31947	SFN	stratifin [Source:HGNC Symbol;Acc:HGNC:10773]	0.49786	0.04806	0.11612	0.9908	0.79281	0.57377
ENST00000563065	5.28564	0.020594	up	15:+:43185406-43195195	MERGE.9428	15:+:43123279-43197176	15:+:43185406-43195195	ENSG00000166946	23582	O95273	CCNDBP1	cyclin D1 binding protein 1 [Source:HGNC Symbol;Acc:HGNC:1587]	1.55392	0	0	1.35296	1.13898	1.56698
ENST00000481284	7.80545	0.0189602	up	20:+:34874963-34927962	MERGE.18484	20:+:34872146-34927962	20:+:34874963-34927962	ENSG00000131069	55902	Q9NR19	ACSS2	acyl-CoA synthetase short chain family member 2 [Source:HGNC Symbol;Acc:HGNC:15814]	13.6603	0	0	9.99813	9.53228	18.1999
ENST00000463708	-3.87352435679411	0.0206645	down	3:-:48604263-48609631	MERGE.20485	3:-:48599002-48610976	3:-:48604263-48609631	ENSG00000010256	7384	P31930	UQCRC1	ubiquinol-cytochrome c reductase core protein 1 [Source:HGNC Symbol;Acc:HGNC:12585]	1.20688	0.27901	0.64816	0	0.02213	0.20916
ENST00000524835	-6.50100046355818	0.0203202	down	14:-:24189401-24195637	MERGE.8227	14:-:24180219-24232454	14:-:24189401-24195637	ENSG00000100926	10548	O15321	TM9SF1	transmembrane 9 superfamily member 1 [Source:HGNC Symbol;Acc:HGNC:11864]	5.09458	4.51765	1.5917	2.4485	0	0
ENST00000550948	4.75928	0.0129431	up	12:-:108622277-108633959	MERGE.7185	12:-:108622277-108731596	12:-:108622277-108633959	ENSG00000110876	6404	Q14242	SELPLG	selectin P ligand [Source:HGNC Symbol;Acc:HGNC:10722]	0.45776	0.43589	12.5269	16.21	23.0779	127.216
MERGE.20754.8	7.53674	0.0193682	up	3:+:72996839-73069634	MERGE.20754	3:+:72888073-73069634	-	-	-	-	-	-	5.13484	0	0	4.8559	2.93032	7.07967
ENST00000355028	6.69136	0.0201556	up	22:+:17638811-17730622	MERGE.19241	22:+:17628855-17730855	22:+:17638811-17730622	ENSG00000099968	23786	Q9BXK5	BCL2L13	BCL2 like 13 [Source:HGNC Symbol;Acc:HGNC:17164]	2.05679	0	0	3.78377	1.67992	1.28285
MERGE.17335.2	-6.07236949816502	0.0204135	down	2:-:131466897-131492422	MERGE.17335	2:-:131464900-131492743	-	-	-	-	-	-	7.52785	5.11955	3.62059	0	0	4.48385
ENST00000448301	-9.72530811703409	0.0166156	down	1:-:150732567-150765792	MERGE.1925	1:-:150730196-150765957	1:-:150732567-150765792	ENSG00000163131	1520	P25774	CTSS	cathepsin S [Source:HGNC Symbol;Acc:HGNC:2545]	115.112	220.255	109.727	229.93	0	0
ENST00000406337	7.08378	0.0196221	up	8:-:41929479-42051987	MERGE.27488	8:-:41929479-42051990	8:-:41929479-42051987	ENSG00000083168	7994	A5PKX7	KAT6A	lysine acetyltransferase 6A [Source:HGNC Symbol;Acc:HGNC:13013]	2.34003	0	0	1.66749	1.94996	1.73618
ENST00000530863	-3.66402171993601	0.0208005	down	9:+:131135988-131146193	MERGE.29316	9:+:131125561-131234670	9:+:131135988-131146193	ENSG00000126883	8021	P35658	NUP214	nucleoporin 214 [Source:HGNC Symbol;Acc:HGNC:8064]	0.78235	0.42484	0.41057	0	0.2628	0
ENST00000474085	-1.98569817794441	0.018311	down	2:+:102022063-102028414	MERGE.17080	2:+:101991799-102028544	2:+:102022063-102028414	ENSG00000115590	7850	P27930	IL1R2	interleukin 1 receptor type 2 [Source:HGNC Symbol;Acc:HGNC:5994]	2.05442	0.82331	1.84285	0.17919	0.37447	0.40117
ENST00000375495	-6.36614980440604	0.0202873	down	9:-:92846069-92878008	MERGE.28825	9:-:92845031-92878038	9:-:92846069-92878008	ENSG00000127081	83744	Q5JVG2	ZNF484	zinc finger protein 484 [Source:HGNC Symbol;Acc:HGNC:23385]	1.59363	2.64993	3.05407	2.66103	0	0
MERGE.29582.8	1.24662	0.0113296	up	X:+:1268832-1309922	MERGE.29582	X:+:1268800-1310381	-	-	-	-	-	-	6.56167	4.84887	6.65869	17.355	10.0718	19.0073
ENST00000485797	2.23013	0.0209412	up	13:-:76992598-77015581	MERGE.7943	13:-:76991635-77027200	13:-:76992598-77015581	ENSG00000005812	26224	Q9UKT7	FBXL3	F-box and leucine rich repeat protein 3 [Source:HGNC Symbol;Acc:HGNC:13599]	0.11876	0.09029	0.32721	0.5727	0.62056	0.64525
ENST00000266458	1.80581	0.0133267	up	12:+:10212805-10223130	MERGE.6156	12:+:10212458-10223130	12:+:10212805-10223130	ENSG00000139112	23710	A0A024RAP5	GABARAPL1	GABA type A receptor associated protein like 1 [Source:HGNC Symbol;Acc:HGNC:4068]	2.53455	2.88527	2.39864	11.0526	14.0205	3.89378
ENST00000411888	-1.49574161491428	0.0161694	down	1:-:20969474-21176857	MERGE.456	1:-:20806292-21176888	1:-:20969474-21176857	ENSG00000075151	8672	Q59GJ0	EIF4G3	eukaryotic translation initiation factor 4 gamma 3 [Source:HGNC Symbol;Acc:HGNC:3298]	1.40851	1.11676	1.87841	0.65755	0.36434	0.35818
ENST00000275521	2.2448	0.013903	up	7:-:45912598-45921274	MERGE.26116	7:-:45912245-45921874	7:-:45912598-45921274	ENSG00000146674	3486	B3KPF0	IGFBP3	insulin like growth factor binding protein 3 [Source:HGNC Symbol;Acc:HGNC:5472]	1.77776	0.59601	1.15196	2.30534	4.4313	9.82611
ENST00000543688	-2.39976844245007	0.0212756	down	11:-:62833618-62834587	MERGE.4991	11:-:62832319-62841809	11:-:62833618-62834587	ENSG00000133316	54663	Q6RFH5	WDR74	WD repeat domain 74 [Source:HGNC Symbol;Acc:HGNC:25529]	0.49534	0.59072	0.74926	0.06245	0.1827	0.02878
ENST00000401026	-5.80207998478236	0.0209704	down	1:+:93180363-93278607	MERGE.1422	1:+:93179919-93278730	1:+:93180363-93278607	ENSG00000122483	343099	Q7Z659	CCDC18	coiled-coil domain containing 18 [Source:HGNC Symbol;Acc:HGNC:30370]	0.42624	0.50872	1.54053	0	0	0.43124
ENST00000368452	5.84881	0.0209159	up	6:+:122610232-122725892	MERGE.25324	6:+:122471917-122726373	6:+:122610232-122725892	ENSG00000135549	5570	Q9C010	PKIB	cAMP-dependent protein kinase inhibitor beta [Source:HGNC Symbol;Acc:HGNC:9018]	0	0	2.52174	2.20687	1.29831	3.54906
ENST00000374040	1.35322	0.0129066	up	1:-:27355186-27366858	MERGE.608	1:-:27355184-27366892	1:-:27355186-27366858	ENSG00000142733	9064	O95382	MAP3K6	mitogen-activated protein kinase kinase kinase 6 [Source:HGNC Symbol;Acc:HGNC:6858]	2.48741	1.68216	3.26814	3.99633	7.10382	6.8477
ENST00000502604	-1.97511936638872	0.0151404	down	5:+:69235117-69277338	MERGE.23116	5:+:69234795-69277430	5:+:69235117-69277338	ENSG00000134058	1022	A0A0S2Z3F9	CDK7	cyclin dependent kinase 7 [Source:HGNC Symbol;Acc:HGNC:1778]	2.16155	2.00577	3.75294	0.23048	0.77544	0.98795
ENST00000418094	5.63613	0.0209284	up	8:+:39987743-40016391	MERGE.27480	8:+:39934614-40016391	8:+:39987743-40016391	ENSG00000188676	169355	Q6ZQW0	IDO2	indoleamine 2,3-dioxygenase 2 [Source:HGNC Symbol;Acc:HGNC:27269]	0	1.90524	0	1.37002	1.84455	2.3185
MERGE.15364.5	-2.32583487344517	0.0156367	down	19:+:35545645-35547522	MERGE.15364	19:+:35545595-35547526	-	-	-	-	-	-	4.01681	4.42946	2.71653	1.89107	0.40396	0.33204
ENST00000261712	-1.46084982345345	0.0126292	down	17:+:32444261-32483318	MERGE.12624	17:+:32444261-32483318	17:+:32444261-32483318	ENSG00000108671	5717	O00231	PSMD11	proteasome 26S subunit, non-ATPase 11 [Source:HGNC Symbol;Acc:HGNC:9556]	9.92355	8.68903	9.92118	6.14561	2.66942	2.25551
ENST00000427420	3.02319	0.0213799	up	20:-:34862814-34872822	MERGE.18483	20:-:34844720-34872860	20:-:34862814-34872822	ENSG00000131067	2686	Q9UJ14	GGT7	gamma-glutamyltransferase 7 [Source:HGNC Symbol;Acc:HGNC:4259]	0.12721	0.05158	0.06231	0.54528	1.1167	0.22619
ENST00000481132	-4.29923903226084	0.0180533	down	2:-:187467002-187519860	MERGE.17675	2:-:187464230-187565760	2:-:187467002-187519860	ENSG00000003436	7035	P10646	TFPI	tissue factor pathway inhibitor [Source:HGNC Symbol;Acc:HGNC:11760]	0.2869	0.53626	1.34542	0.01744	0.26154	0.00201
MERGE.9523.10	-2.24051544001912	0.0133071	down	15:-:49881029-49891359	MERGE.9523	15:-:49858238-50182817	-	-	-	-	-	-	1.13593	2.59154	4.26555	0.70439	0.26907	0.52515
ENST00000577942	2.10109	0.0193939	up	17:+:28858022-28859113	MERGE.12475	17:+:28854938-28861067	17:+:28858022-28859113	ENSG00000132591	26284	O75616	ERAL1	Era like 12S mitochondrial rRNA chaperone 1 [Source:HGNC Symbol;Acc:HGNC:3424]	0.38109	0.09089	0.49409	0.81675	1.4993	0.79719
ENST00000336023	2.30467	0.0171095	up	12:-:49127782-49131395	MERGE.6541	12:-:49127782-49189324	12:-:49127782-49131395	ENSG00000123416	10376	P68363	TUBA1B	tubulin alpha 1b [Source:HGNC Symbol;Acc:HGNC:18809]	0.3366	0.3607	0.12954	1.2573	1.88944	0.57951
ENST00000540992	1.82552	0.019898	up	12:+:16513445-16514371	MERGE.6280	12:+:16513445-16514371	12:+:16513445-16514371	ENSG00000256450	-	-	AC007552.1	-	0.18567	0.13688	0.24802	0.41602	0.72321	0.60026
MERGE.3440.11	-1.7362222125053	0.0150965	down	10:-:45854093-45972421	MERGE.3440	10:-:45825530-45972421	-	-	-	-	-	-	2.60076	1.05107	3.08055	0.77416	0.45298	0.45337
ENST00000561111	-4.12712837802763	0.0213053	down	1:+:150965249-150966256	MERGE.1933	1:+:150965245-150966256	1:+:150965249-150966256	ENSG00000259357	-	-	AL590133.2	-	0.97489	0.86469	0.86547	0.57459	0	0
ENST00000571543	3.84637	0.0212874	up	17:-:1228144-1229021	MERGE.11877	17:-:1003518-1231624	17:-:1228144-1229021	ENSG00000159842	29	B7Z7Z1	ABR	active BCR-related [Source:HGNC Symbol;Acc:HGNC:81]	0	0.61957	0	1.0043	0.80907	0.80503
ENST00000472509	-1.50931778582433	0.0135079	down	7:-:100107078-100114558	MERGE.26496	7:-:100107070-100119841	7:-:100107078-100114558	ENSG00000106290	6878	P49848	TAF6	TATA-box binding protein associated factor 6 [Source:HGNC Symbol;Acc:HGNC:11540]	7.00468	4.78127	8.07399	1.47233	1.85247	3.50819
ENST00000485136	2.23332	0.0183956	up	3:+:32703791-32713349	MERGE.20276	3:+:32685145-32773875	3:+:32703791-32713349	ENSG00000182973	25904	Q9H9A5	CNOT10	CCR4-NOT transcription complex subunit 10 [Source:HGNC Symbol;Acc:HGNC:23817]	0.25735	0.6	0.63026	0.99281	2.20533	2.77101
ENST00000401756	4.27771	0.0208868	up	22:+:39097275-39103998	MERGE.19767	22:+:39097224-39104067	22:+:39097275-39103998	ENSG00000100298	164668	Q6NTF7	APOBEC3H	apolipoprotein B mRNA editing enzyme catalytic subunit 3H [Source:HGNC Symbol;Acc:HGNC:24100]	0.03059	0	0	1.62266	0.06394	0.04533
ENST00000369626	-1.08660492298858	0.0131154	down	1:-:112911847-112956353	MERGE.1598	1:-:112911847-112957013	1:-:112911847-112956353	ENSG00000155380	6566	P53985	SLC16A1	solute carrier family 16 member 1 [Source:HGNC Symbol;Acc:HGNC:10922]	6.52695	6.85141	5.33631	2.29427	3.19088	2.90553
ENST00000486787	-5.27982285225443	0.0215474	down	2:+:231293820-231345202	MERGE.18028	2:+:231198546-231374837	2:+:231293820-231345202	ENSG00000135931	80210	Q7Z3E5	ARMC9	armadillo repeat containing 9 [Source:HGNC Symbol;Acc:HGNC:20730]	0.51459	0.50443	1.3641	0	0	0.50833
ENST00000643061	-3.79981900737213	0.0215573	down	1:+:42817122-42830774	MERGE.935	1:+:42817088-42844993	1:+:42817122-42830774	ENSG00000164010	114625	Q96PL5	ERMAP	erythroblast membrane associated protein (Scianna blood group) [Source:HGNC Symbol;Acc:HGNC:15743]	0.62156	0.46569	0.99273	0	0.42362	0
ENST00000594605	1.37249	0.0157339	up	19:-:4324043-4338877	MERGE.14639	19:-:4324043-4342786	19:-:4324043-4338877	ENSG00000178078	55620	Q9UGK3	STAP2	signal transducing adaptor family member 2 [Source:HGNC Symbol;Acc:HGNC:30430]	0.53766	0.5895	0.90021	1.23463	1.42189	1.92937
ENST00000489935	-4.80146697514013	0.0216861	down	1:+:110211343-110224083	ENSG00000116396	1:+:110211343-110283100	1:+:110211343-110224083	ENSG00000116396	3749	Q03721	KCNC4	potassium voltage-gated channel subfamily C member 4 [Source:HGNC Symbol;Acc:HGNC:6236]	0.92042	0.30018	0.67623	0	0	0.3795
ENST00000254644	-4.87383405813206	0.0216191	down	2:+:86199355-86212838	MERGE.16930	2:+:86199355-86213794	2:+:86199355-86212838	ENSG00000132313	51318	Q9NZE8	MRPL35	mitochondrial ribosomal protein L35 [Source:HGNC Symbol;Acc:HGNC:14489]	0.76687	0.58301	2.52815	0	0.61646	0
MERGE.25894.5	-1.62338403176674	0.0119264	down	7:+:23246709-23275107	MERGE.25894	7:+:23235967-23275108	-	-	-	-	-	-	41.5763	83.3701	41.1775	10.3931	29.6959	16.436
ENST00000542417	-2.40170129982168	0.0213516	down	12:+:122135628-122140948	MERGE.7415	12:+:122078722-122147347	12:+:122135628-122140948	ENSG00000175727	22877	Q9HAP2	MLXIP	MLX interacting protein [Source:HGNC Symbol;Acc:HGNC:17055]	0.67102	1.2058	1.49394	0.29417	0.1275	0.09039
ENST00000524918	1.62849	0.0142128	up	8:-:143977153-143986446	MERGE.28198	8:-:143977153-144013501	8:-:143977153-143986446	ENSG00000178685	84875	Q53GL7	PARP10	poly(ADP-ribose) polymerase family member 10 [Source:HGNC Symbol;Acc:HGNC:25895]	0.67658	1.73285	0.77324	2.39259	3.23357	2.6823
ENST00000535158	-4.79910002620974	0.0216957	down	12:+:31073902-31089883	ENSG00000013573	12:+:31073845-31104791	12:+:31073902-31089883	ENSG00000013573	1663	Q96FC9	DDX11	DEAD/H-box helicase 11 [Source:HGNC Symbol;Acc:HGNC:2736]	0.36431	1.09863	0.55762	0	0.36168	0
ENST00000305366	1.97928	0.0136684	up	3:-:149369022-149377865	MERGE.21244	3:-:149369022-149377865	3:-:149369022-149377865	ENSG00000169908	4071	P30408	TM4SF1	transmembrane 4 L six family member 1 [Source:HGNC Symbol;Acc:HGNC:11853]	2.40316	1.84491	6.84818	17.0231	7.09097	13.0565
ENST00000489288	1.55242	0.0148282	up	12:+:2877215-2889460	MERGE.5988	12:+:2876258-2941140	12:+:2877215-2889460	ENSG00000171792	83695	Q9BSD3	RHNO1	RAD9-HUS1-RAD1 interacting nuclear orphan 1 [Source:HGNC Symbol;Acc:HGNC:28206]	1.18817	1.0687	0.88114	1.68571	3.06048	3.90962
ENST00000428494	-5.42600381573317	0.021096	down	17:-:42189090-42194532	MERGE.12878	17:-:42188799-42194532	17:-:42189090-42194532	ENSG00000167925	84514	A0A024R1Y7	GHDC	GH3 domain containing [Source:HGNC Symbol;Acc:HGNC:24438]	0.087	1.43617	0.40328	0.0333	0	0
MERGE.20253.4	3.8095	0.015095	up	3:-:28321113-28342410	MERGE.20253	3:-:28315003-28349127	-	-	-	-	-	-	0.15652	0.27998	0.08173	6.50916	2.86961	0.41836
ENST00000593178	-5.71037837162453	0.0216068	down	18:+:45838522-45844080	MERGE.14183	18:+:45825512-45844080	18:+:45838522-45844080	ENSG00000197046	284266	Q6ZMC9	SIGLEC15	sialic acid binding Ig like lectin 15 [Source:HGNC Symbol;Acc:HGNC:27596]	1.46767	0.1414	1.22533	0	0.15211	0
MERGE.23892.1	2.09258	0.0193518	up	5:+:157481637-157481946	MERGE.23892	5:+:157481637-157481946	-	-	-	-	-	-	0.4038	0.7163	1.60695	2.75851	2.05715	3.63979
ENST00000455285	-3.46711403592658	0.0221713	down	6:-:43524534-43528913	MERGE.24902	6:-:43522330-43576075	6:-:43524534-43528913	ENSG00000124571	57510	Q9HAV4	XPO5	exportin 5 [Source:HGNC Symbol;Acc:HGNC:17675]	0.53671	1.06716	0.70775	0.08848	0.19415	0
ENST00000432231	3.94206	0.0218562	up	21:+:33248715-33283212	MERGE.19009	21:+:33229901-33310187	21:+:33248715-33283212	ENSG00000249624	-	-	AP000295.1	-	0	0	0.55978	0.55669	0.52117	0.59528
ENST00000637949	4.237	0.0214832	up	9:+:137782338-137811491	MERGE.29515	9:+:137605654-137870016	9:+:137782338-137811491	ENSG00000181090	79813	Q9H9B1	EHMT1	euchromatic histone lysine methyltransferase 1 [Source:HGNC Symbol;Acc:HGNC:24650]	0.10885	0	0	1.19559	0.08531	0.80643
ENST00000522931	-2.91409078028975	0.0151597	down	21:-:44903384-44914283	MERGE.19188	21:-:44885953-44931989	21:-:44903384-44914283	ENSG00000160255	3689	P05107	ITGB2	integrin subunit beta 2 [Source:HGNC Symbol;Acc:HGNC:6155]	17.504	12.4562	15.5819	0.32189	4.19494	3.88439
MERGE.28957.9	1.01447	0.0128715	up	9:+:99821921-99853441	MERGE.28957	9:+:99821855-99866891	-	-	-	-	-	-	1.78374	1.20789	1.3372	2.98737	2.5694	2.87289
ENST00000381843	4.59953	0.0165532	up	5:-:37291839-37370785	MERGE.22926	5:-:37288137-37371181	5:-:37291839-37370785	ENSG00000113569	9631	A0A024R071	NUP155	nucleoporin 155 [Source:HGNC Symbol;Acc:HGNC:8063]	2.14216	0.01888	0.03649	2.89438	2.86155	2.45834
ENST00000378427	-2.78964048970895	0.0143131	down	1:+:2586798-2591463	MERGE.140	1:+:2586491-2591469	1:+:2586798-2591463	ENSG00000157870	127281	A0A0A0MRV4	FAM213B	family with sequence similarity 213 member B [Source:HGNC Symbol;Acc:HGNC:28390]	5.48724	6.86577	6.36996	0.2806	3.75803	0.51733
ENST00000620366	6.80002	0.0211046	up	5:-:176346065-176361807	MERGE.23993	5:-:176346061-176361968	5:-:176346065-176361807	ENSG00000122203	57179	A0A024R7Q7	KIAA1191	KIAA1191 [Source:HGNC Symbol;Acc:HGNC:29209]	5.57092	0	0	2.97465	4.69478	6.97819
ENST00000459805	-2.4094814659535	0.0163302	down	1:-:155213821-155218924	MERGE.2086	1:-:155211151-155244699	1:-:155213821-155218924	ENSG00000160766	2630	-	GBAP1	glucosylceramidase beta pseudogene 1	1.20486	0.82507	1.54747	0.57957	0.19586	0.05819
ENST00000483070	-3.4274415278778	0.0221679	down	9:+:128492794-128500072	MERGE.29255	9:+:128455186-128501292	9:+:128492794-128500072	ENSG00000136811	4957	Q5BJF6	ODF2	outer dense fiber of sperm tails 2 [Source:HGNC Symbol;Acc:HGNC:8114]	0.28134	0.30713	1.35152	0.09277	0.04523	0
ENST00000442312	-1.12000412141739	0.0121942	down	4:+:2812219-2841096	MERGE.21776	4:+:2793023-2841098	4:+:2812219-2841096	ENSG00000087266	6452	P78314	SH3BP2	SH3 domain binding protein 2 [Source:HGNC Symbol;Acc:HGNC:10825]	15.2971	8.79055	10.0656	5.49024	6.10859	4.24886
ENST00000557951	-2.02133415210204	0.0175931	down	15:+:73703951-73708689	MERGE.9890	15:+:73683966-73714518	15:+:73703951-73708689	ENSG00000103855	80381	Q5ZPR3	CD276	CD276 molecule [Source:HGNC Symbol;Acc:HGNC:19137]	2.90428	1.43775	3.25302	1.08566	0.51761	0.2224
MERGE.12714.24	2.30697	0.0155378	up	17:+:35707476-35723917	MERGE.12714	17:+:35578046-35726409	-	-	-	-	-	-	0.69151	2.10287	0.5645	5.0128	2.49385	5.75941
MERGE.13283.1	1.77512	0.0183441	up	17:-:58658766-58659292	MERGE.13283	17:-:58658766-58659292	-	-	-	-	-	-	0.6532	0.36116	1.23611	2.44989	1.45831	2.0824
ENST00000545074	4.3478	0.0214527	up	X:+:19343893-19361705	MERGE.29676	X:+:19343893-19361705	X:+:19343893-19361705	ENSG00000131828	5160	A0A024RBX9	PDHA1	pyruvate dehydrogenase E1 alpha 1 subunit [Source:HGNC Symbol;Acc:HGNC:8806]	0.5491	0.00468	0.00565	0.68237	0.49185	0.56065
ENST00000468691	3.99497	0.0221267	up	X:+:123859877-123907251	MERGE.30261	X:+:123859724-123913979	X:+:123859877-123907251	ENSG00000101966	331	P98170	XIAP	X-linked inhibitor of apoptosis [Source:HGNC Symbol;Acc:HGNC:592]	0.02048	0.29064	0	0.48283	0.32104	0.99133
ENST00000379519	1.19312	0.0131553	up	2:+:30146941-30160533	MERGE.16429	2:+:30146941-30160533	2:+:30146941-30160533	ENSG00000119801	51646	P62699	YPEL5	yippee like 5 [Source:HGNC Symbol;Acc:HGNC:18329]	6.14236	7.86379	6.01857	14.1775	20.2188	10.9601
ENST00000426727	6.14053	0.021964	up	15:+:75859940-75901044	MERGE.9936	15:+:75843285-75901078	15:+:75859940-75901044	ENSG00000140367	92912	Q8WVN8	UBE2Q2	ubiquitin conjugating enzyme E2 Q2 [Source:HGNC Symbol;Acc:HGNC:19248]	0	1.79335	0	3.10796	1.09112	2.85067
ENST00000570460	-5.38738639619851	0.0209479	down	17:-:7315931-7329393	MERGE.12091	17:-:7311324-7329393	17:-:7315931-7329393	ENSG00000215041	84461	Q96JN8	NEURL4	neuralized E3 ubiquitin protein ligase 4 [Source:HGNC Symbol;Acc:HGNC:34410]	1.19993	1.04766	0.99521	0	0.00669	0.91033
ENST00000378625	2.30464	0.0145506	up	1:-:1751232-1780069	MERGE.119	1:-:1751232-1784031	1:-:1751232-1780069	ENSG00000008130	65220	A0A024R058	NADK	NAD kinase [Source:HGNC Symbol;Acc:HGNC:29831]	1.09654	0.32564	0.96507	7.62866	2.26945	1.90828
ENST00000608999	-1.56239884313663	0.0147772	down	1:+:202348699-202592706	MERGE.2618	1:+:202348699-202592706	1:+:202348699-202592706	ENSG00000077157	4660	O60237	PPP1R12B	protein phosphatase 1 regulatory subunit 12B [Source:HGNC Symbol;Acc:HGNC:7619]	0.31914	0.41712	0.82429	0.12866	0.20054	0.12367
MERGE.10609.1	-1.61376333812812	0.0135861	down	16:-:10776193-10785768	MERGE.10609	16:-:10776193-10785768	-	-	-	-	-	-	1.68954	3.28282	4.17369	0.72141	1.25336	0.74894
MERGE.30277.13	1.21304	0.0126492	up	X:+:123961739-124102656	MERGE.30277	X:+:123960212-124422664	-	-	-	-	-	-	4.40259	7.71786	4.16845	11.6581	12.8964	11.3364
ENST00000453141	-6.74224929837565	0.0212399	down	2:-:241252965-241262862	MERGE.18136	2:-:241227264-241317061	2:-:241252965-241262862	ENSG00000115677	3069	A0A024R4E5	HDLBP	high density lipoprotein binding protein [Source:HGNC Symbol;Acc:HGNC:4857]	16.4318	7.68385	9.18592	14.0093	0	0
MERGE.12418.2	-2.26288124440472	0.0158106	down	17:+:28042156-28222571	MERGE.12418	17:+:28041737-28222571	-	-	-	-	-	-	0.66999	1.09184	1.12658	0.08932	0.55611	0.10133
MERGE.14461.6	-2.43630646584648	0.0154375	down	19:+:932565-976280	MERGE.14461	19:+:925781-976280	-	-	-	-	-	-	1.00408	1.12245	1.0841	0.2766	0.05395	0.37227
ENST00000372830	1.3484	0.0155514	up	1:+:39738901-39763914	MERGE.861	1:+:39692182-39763914	1:+:39738901-39763914	ENSG00000084072	10450	Q9UNP9	PPIE	peptidylprolyl isomerase E [Source:HGNC Symbol;Acc:HGNC:9258]	1.08406	0.96648	1.66328	2.46333	2.30671	3.63838
ENST00000321196	5.41991	0.0194688	up	12:+:82686880-83134852	MERGE.6976	12:+:82686880-83134870	12:+:82686880-83134852	ENSG00000179104	160335	Q8N394	TMTC2	transmembrane and tetratricopeptide repeat containing 2 [Source:HGNC Symbol;Acc:HGNC:25440]	0.04131	0	0.86001	1.25143	0.73685	2.13036
ENST00000372155	1.61911	0.0173591	up	9:-:132592997-132612313	MERGE.29337	9:-:132592997-132670401	9:-:132592997-132612313	ENSG00000125485	64794	Q9H8H2	DDX31	DEAD-box helicase 31 [Source:HGNC Symbol;Acc:HGNC:16715]	0.27381	0.16924	0.26168	0.78005	0.41874	0.73226
ENST00000508812	1.97632	0.0139349	up	3:+:141272665-141294040	MERGE.21193	3:+:141228726-141367753	3:+:141272665-141294040	ENSG00000155893	92370	Q9NT50	PXYLP1	2-phosphoxylose phosphatase 1 [Source:HGNC Symbol;Acc:HGNC:26303]	3.26263	1.51056	0.67737	4.7907	6.01686	5.76186
ENST00000315985	7.19585	0.0209707	up	8:+:26293216-26370886	MERGE.27351	8:+:26291491-26372680	8:+:26293216-26370886	ENSG00000221914	5520	P63151	PPP2R2A	protein phosphatase 2 regulatory subunit Balpha [Source:HGNC Symbol;Acc:HGNC:9304]	0	12.3475	0	13.08	10.8315	6.90529
ENST00000538118	-5.74988417006721	0.0224431	down	12:-:24814803-24902296	MERGE.6324	12:-:24810022-24949459	12:-:24814803-24902296	ENSG00000060982	586	A0A024RAV0	BCAT1	branched chain amino acid transaminase 1 [Source:HGNC Symbol;Acc:HGNC:976]	0.68668	1.01369	0.26123	0	0	0.2766
ENST00000538033	-6.22010138648601	0.0217829	down	2:+:113594176-113599043	MERGE.17218	2:+:113584120-113599043	2:+:113594176-113599043	ENSG00000146556	375260	Q6VEQ5	WASH2P	WAS protein family homolog 2 pseudogene	2.54824	2.39612	1.77228	2.86843	0	0
ENST00000523609	-5.14963421431368	0.0224781	down	8:-:140531421-140635546	MERGE.28134	8:-:140520156-140635619	8:-:140531421-140635546	ENSG00000123908	27161	A4FVC0	AGO2	argonaute 2, RISC catalytic component [Source:HGNC Symbol;Acc:HGNC:3263]	0.53354	0.53043	0.92344	0	0	0.58786
ENST00000511865	4.9454	0.0225341	up	5:-:112878577-112922230	MERGE.23465	5:-:112876379-112922539	5:-:112878577-112922230	ENSG00000129625	7905	Q00765	REEP5	receptor accessory protein 5 [Source:HGNC Symbol;Acc:HGNC:30077]	0	1.28277	0	0.93231	1.46022	1.10684
ENST00000283905	-3.04223915248702	0.0177536	down	7:-:25135735-25180300	MERGE.25907	7:-:25134697-25180356	7:-:25135735-25180300	ENSG00000153790	136895	Q8N865	C7orf31	chromosome 7 open reading frame 31 [Source:HGNC Symbol;Acc:HGNC:21722]	2.56394	0.38569	1.72746	0.18819	0.23858	0.04048
ENST00000293261	-4.5646647824654	0.0213699	down	19:-:48332356-48364237	ENSG00000161558	19:-:48332356-48364237	19:-:48332356-48364237	ENSG00000161558	55260	Q96AN5	TMEM143	transmembrane protein 143 [Source:HGNC Symbol;Acc:HGNC:25603]	1.07574	0.72489	1.39956	0.68118	0.03194	0
ENST00000431277	-5.86862986376497	0.0222595	down	20:-:17948890-17968458	MERGE.18302	20:-:17941597-18059188	20:-:17948890-17968458	ENSG00000089006	27131	Q9Y5X3	SNX5	sorting nexin 5 [Source:HGNC Symbol;Acc:HGNC:14969]	8.30785	3.09665	4.65308	0	0	4.39779
ENST00000325076	4.92538	0.0223877	up	20:-:35600699-35605326	ENSG00000088340	20:-:35558737-35607562	20:-:35600699-35605326	ENSG00000088340	80307	Q2NNQ8,A9Z1Z3	FER1L4	fer-1 like family member 4, pseudogene	0	0.2514	0	0.16912	0.88748	0.56422
MERGE.5754.3	-7.77560526540795	0.0202769	down	11:-:118897746-118908625	MERGE.5754	11:-:118893875-118925608	-	-	-	-	-	-	8.79828	7.04928	4.4847	0	9.97601	0
ENST00000339901	-7.0518474766338	0.0211806	down	9:+:89318519-89359642	MERGE.28794	9:+:89318506-89359662	9:+:89318519-89359642	ENSG00000187742	79048	Q96T21	SECISBP2	SECIS binding protein 2 [Source:HGNC Symbol;Acc:HGNC:30972]	3.06814	5.84272	5.03232	0	6.21069	0
ENST00000393551	-4.46030270089869	0.0224736	down	5:-:177487897-177497583	MERGE.24038	5:-:177483394-177497606	5:-:177487897-177497583	ENSG00000196923	9260	Q9NR12	PDLIM7	PDZ and LIM domain 7 [Source:HGNC Symbol;Acc:HGNC:22958]	0.34459	1.02203	0.57823	0	0	0.30258
ENST00000543383	4.26626	0.0221163	up	11:+:64285495-64288151	MERGE.5018	11:+:64270062-64289500	11:+:64285495-64288151	ENSG00000173264	56834	Q96N19	GPR137	G protein-coupled receptor 137 [Source:HGNC Symbol;Acc:HGNC:24300]	0.11662	0	0	1.41638	0.12188	0.32641
MERGE.13972.1	2.17902	0.0142823	up	18:+:9102630-9134341	MERGE.13972	18:+:9102630-9285985	-	-	-	-	-	-	10.2302	2.74545	2.93745	19.3547	10.7879	29.4609
MERGE.7364.19	7.01917	0.0215466	up	12:-:120214836-120226055	MERGE.7364	12:-:120210439-120265771	-	-	-	-	-	-	1.8643	0	0	1.19323	1.19397	2.9559
ENST00000594294	-5.21126034394368	0.0226499	down	19:-:14736236-14776756	MERGE.15054	19:-:14731677-14778541	19:-:14736236-14776756	ENSG00000127507	30817	Q9UHX3	ADGRE2	adhesion G protein-coupled receptor E2 [Source:HGNC Symbol;Acc:HGNC:3337]	0.91527	1.07104	0.56037	0	0.73143	0
ENST00000540956	4.17237	0.0225377	up	12:+:103979955-103987244	MERGE.7132	12:+:103965804-103988874	12:+:103979955-103987244	ENSG00000139372	6996	B4E127	TDG	thymine DNA glycosylase [Source:HGNC Symbol;Acc:HGNC:11700]	0	0	0.58575	0.6449	0.45153	0.57924
ENST00000447630	1.7206	0.0201096	up	3:+:42581840-42595114	MERGE.20369	3:+:42581840-42595114	3:+:42581840-42595114	ENSG00000008324	51188	A0A024R2Q8	SS18L2	SS18 like 2 [Source:HGNC Symbol;Acc:HGNC:15593]	0.19428	0.24238	0.2562	0.51247	0.64032	0.79719
ENST00000591144	-2.78080504241104	0.0230843	down	17:+:78138363-78141229	MERGE.13675	17:+:78130710-78142968	17:+:78138363-78141229	ENSG00000167895	147138	B3KXZ8	TMC8	transmembrane channel like 8 [Source:HGNC Symbol;Acc:HGNC:20474]	0.42563	0.18491	0.9431	0.02172	0.08472	0.02002
MERGE.23035.7	1.23867	0.0132362	up	5:-:55941082-55960480	MERGE.23035	5:-:55935095-55994993	-	-	-	-	-	-	5.14752	3.21491	3.69865	6.35228	10.3049	11.3166
MERGE.13906.1	1.61333	0.0130765	up	18:-:2912148-3013315	MERGE.13906	18:-:2912148-3013315	-	-	-	-	-	-	3.23567	1.41364	1.50697	3.47644	7.84952	6.68988
ENST00000637439	-3.86706729594	0.0226675	down	16:+:10866222-10902104	MERGE.10613	16:+:10866222-10943021	16:+:10866222-10902104	ENSG00000179583	4261	A0A0B4J1S1	CIITA	class II major histocompatibility complex transactivator [Source:HGNC Symbol;Acc:HGNC:7067]	0.71792	0.31722	0.47336	0.25644	0	0
ENST00000549021	-4.0961976094368	0.0226834	down	9:+:99127775-99138064	MERGE.28944	9:+:99104038-99154192	9:+:99127775-99138064	ENSG00000106799	7046	P36897	TGFBR1	transforming growth factor beta receptor 1 [Source:HGNC Symbol;Acc:HGNC:11772]	0.96644	0.74639	0.81711	0.56713	0	0
ENST00000598886	-1.64471070677859	0.0182116	down	19:-:43747797-43754922	MERGE.15616	19:-:43727992-43754990	19:-:43747797-43754922	ENSG00000105771	56006	A0A024R0Q0	SMG9	SMG9, nonsense mediated mRNA decay factor [Source:HGNC Symbol;Acc:HGNC:25763]	1.88408	1.83995	2.0257	0.27084	0.67232	0.749
MERGE.14151.1	-7.93544399376498	0.0217219	down	18:+:35580911-35711834	MERGE.14151	18:+:35580911-35711834	-	-	-	-	-	-	19.2765	4.11165	2.12732	0	2.92854	0
ENST00000531844	4.4556	0.0228035	up	1:+:207645113-207684036	MERGE.2719	1:+:207496147-207739862	1:+:207645113-207684036	ENSG00000197721	1379	Q2VPA4	CR1L	complement C3b/C4b receptor 1 like [Source:HGNC Symbol;Acc:HGNC:2335]	0.0708	0.76553	0	2.90838	2.36767	0.74602
ENST00000563615	-4.28126625785862	0.022756	down	16:+:30499172-30510395	MERGE.11065	16:+:30472658-30523185	16:+:30499172-30510395	ENSG00000005844	3683	B2RAL6	ITGAL	integrin subunit alpha L [Source:HGNC Symbol;Acc:HGNC:6148]	1.38783	1.29645	0.86635	0	0.85313	0
MERGE.719.1	1.78197	0.0166207	up	1:+:32339428-32349170	MERGE.719	1:+:32339428-32349170	-	-	-	-	-	-	0.68402	0.91624	0.41879	1.26967	2.29766	2.55801
MERGE.2275.41	3.04396	0.017464	up	1:+:161581339-161678022	MERGE.2275	1:+:161505430-161678654	-	-	-	-	-	-	0.34747	0.1541	0.6914	7.43539	1.02127	1.98437
ENST00000309439	-1.62992594655001	0.0166672	down	4:-:144995158-145098213	MERGE.22546	4:-:144831908-145098541	4:-:144995158-145098213	ENSG00000164162	10393	Q9UM13	ANAPC10	anaphase promoting complex subunit 10 [Source:HGNC Symbol;Acc:HGNC:24077]	4.3444	2.90539	1.87624	0.73406	0.8854	0.80132
MERGE.12452.6	8.3765	0.0200691	up	17:+:28673402-28701539	MERGE.12452	17:+:28662091-28702684	-	-	-	-	-	-	0	12.7709	0	6.14002	13.7731	17.3534
ENST00000264229	6.60008	0.0226174	up	4:+:56170195-56328625	ENSG00000109265	4:+:56049073-56328625	4:+:56170195-56328625	ENSG00000109265	57482	Q6ZU35	KIAA1211	KIAA1211 [Source:HGNC Symbol;Acc:HGNC:29219]	0.14329	0	0	2.41582	0.17303	0.65425
ENST00000525507	-2.10374938083233	0.0204432	down	19:+:46386718-46390675	MERGE.15703	19:+:46346994-46392981	19:+:46386718-46390675	ENSG00000011485	5536	P53041	PPP5C	protein phosphatase 5 catalytic subunit [Source:HGNC Symbol;Acc:HGNC:9322]	1.07122	0.64664	0.48636	0.09029	0.22641	0.10701
MERGE.18094.22	6.19641	0.0222482	up	2:+:237973095-238047762	MERGE.18094	2:+:237966827-238099413	-	-	-	-	-	-	0	3.12217	0	2.09512	2.84787	2.28195
ENST00000536013	-3.87044556988866	0.0228689	down	12:+:6951437-6955394	MERGE.6049	12:+:6946468-6961316	12:+:6951437-6955394	ENSG00000111679	5777	P29350	PTPN6	protein tyrosine phosphatase, non-receptor type 6 [Source:HGNC Symbol;Acc:HGNC:9658]	0.44186	0.97484	0.57288	0	0	0.28243
ENST00000565149	-1.62934547444209	0.0146382	down	16:-:88651935-88657266	MERGE.11776	16:-:88651935-88663161	16:-:88651935-88657266	ENSG00000167508	4597	P53602	MVD	mevalonate diphosphate decarboxylase [Source:HGNC Symbol;Acc:HGNC:7529]	5.57493	8.13949	3.73094	1.50422	1.25836	2.33296
ENST00000577245	3.51438	0.0229981	up	17:+:75497803-75498720	MERGE.13591	17:+:75441159-75500090	17:+:75497803-75498720	ENSG00000177728	9772	Q12767	TMEM94	transmembrane protein 94 [Source:HGNC Symbol;Acc:HGNC:28983]	0.40748	0	0	0.52398	0.89423	0.32201
MERGE.6843.8	-6.49875098144513	0.0224534	down	12:+:62466849-62593081	MERGE.6843	12:+:62466817-62600479	-	-	-	-	-	-	2.41613	0.55576	1.54344	0	0	0.9823
ENST00000441497	6.18105	0.0227202	up	3:+:172754457-172820336	MERGE.21432	3:+:172750682-172821474	3:+:172754457-172820336	ENSG00000114346	1894	Q9H8V3	ECT2	epithelial cell transforming 2 [Source:HGNC Symbol;Acc:HGNC:3155]	0.00554	0.97692	0	4.0598	0.76404	1.56482
ENST00000551486	-1.7071137722395	0.0180218	down	12:-:50204344-50222165	MERGE.6577	12:-:50175788-50283546	12:-:50204344-50222165	ENSG00000050405	51474	Q9UHB6	LIMA1	LIM domain and actin binding 1 [Source:HGNC Symbol;Acc:HGNC:24636]	3.27869	2.89116	1.95841	0.45703	1.11426	0.63196
ENST00000320216	-1.31382784558794	0.0135177	down	21:-:44899067-44910630	MERGE.19188	21:-:44885953-44931989	21:-:44899067-44910630	ENSG00000160255	3689	P05107	ITGB2	integrin subunit beta 2 [Source:HGNC Symbol;Acc:HGNC:6155]	67.0102	32.7069	36.3163	14.5457	22.7671	14.4966
ENST00000392306	-4.86932543308415	0.0229628	down	1:-:156806244-156816848	MERGE.2156	1:-:156806243-156816862	1:-:156806244-156816848	ENSG00000027869	9047	Q9NP31	SH2D2A	SH2 domain containing 2A [Source:HGNC Symbol;Acc:HGNC:10821]	1.41226	0.13273	1.28266	0.03007	0	0.02772
MERGE.27473.4	9.109	0.0188813	up	8:+:38997026-39105001	MERGE.27473	8:+:38996869-39105144	-	-	-	-	-	-	0	0	49.6514	24.5908	17.8776	42.9645
ENST00000510638	1.67191	0.0148788	up	4:+:102557105-102580588	MERGE.22344	4:+:102501329-102617302	4:+:102557105-102580588	ENSG00000109320	4790	P19838	NFKB1	nuclear factor kappa B subunit 1 [Source:HGNC Symbol;Acc:HGNC:7794]	3.56295	10.4308	5.21707	19.8646	14.477	16.8349
ENST00000265960	-1.66118907429444	0.0157436	down	9:-:125437394-125707234	MERGE.29190	9:-:125437393-125707234	9:-:125437394-125707234	ENSG00000119487	79109	Q9BPZ7	MAPKAP1	mitogen-activated protein kinase associated protein 1 [Source:HGNC Symbol;Acc:HGNC:18752]	1.84815	1.52302	1.21336	0.2667	0.86695	0.3278
ENST00000534208	2.93442	0.0234488	up	11:+:47579072-47580954	MERGE.4834	11:+:47565336-47584562	11:+:47579072-47580954	ENSG00000213619	4722	O75489	NDUFS3	NADH:ubiquinone oxidoreductase core subunit S3 [Source:HGNC Symbol;Acc:HGNC:7710]	0.02684	0.16323	0.23005	0.46017	0.81338	0.58327
ENST00000543235	-5.33525484784786	0.0230367	down	14:-:21498173-21511310	MERGE.8113	14:-:21498133-21511375	14:-:21498173-21511310	ENSG00000165819	56339	Q86U44	METTL3	methyltransferase like 3 [Source:HGNC Symbol;Acc:HGNC:17563]	0.87665	0.97077	1.62371	1.18414	0	0
ENST00000314425	-1.04434762953971	0.0131566	down	X:-:71239624-71254140	MERGE.29987	X:-:71239624-71255146	X:-:71239624-71254140	ENSG00000147130	9203	Q14202	ZMYM3	zinc finger MYM-type containing 3 [Source:HGNC Symbol;Acc:HGNC:13054]	13.2587	10.6551	8.87039	5.96371	5.70065	4.09032
ENST00000328235	-5.53080791289173	0.0228954	down	X:-:54072253-54183255	MERGE.29929	X:-:54068324-54183281	X:-:54072253-54183255	ENSG00000184083	54954	Q9NX05	FAM120C	family with sequence similarity 120C [Source:HGNC Symbol;Acc:HGNC:16949]	0.72425	0.86646	0.89715	0	1.03848	0
ENST00000552823	6.15116	0.0219335	up	12:-:50175788-50222348	MERGE.6577	12:-:50175788-50283546	12:-:50175788-50222348	ENSG00000050405	51474	Q9UHB6	LIMA1	LIM domain and actin binding 1 [Source:HGNC Symbol;Acc:HGNC:24636]	0.00481	0.00487	0.00589	0.03607	1.56783	0.73626
ENST00000416938	5.49493	0.0231264	up	7:+:100101866-100109039	MERGE.26495	7:+:100101549-100110345	7:+:100101866-100109039	ENSG00000221838	9179	O00189	AP4M1	adaptor related protein complex 4 mu 1 subunit [Source:HGNC Symbol;Acc:HGNC:574]	0.67492	0	0	0.34932	0.83966	1.00686
ENST00000534464	3.99697	0.018893	up	11:+:10305073-10307395	MERGE.4561	11:+:10304680-10307397	11:+:10305073-10307395	ENSG00000148926	133	P35318	ADM	adrenomedullin [Source:HGNC Symbol;Acc:HGNC:259]	0.33393	0.04836	0.38553	11.2771	1.76479	1.01788
ENST00000377989	5.28191	0.023188	up	6:-:25081570-25138593	MERGE.24348	6:-:25061626-25452263	6:-:25081570-25138593	ENSG00000168405	8418	Q9Y471	CMAHP	cytidine monophospho-N-acetylneuraminic acid hydroxylase, pseudogene [Source:HGNC Symbol;Acc:HGNC:2098]	0.94684	0	0	1.28126	0.90281	0.51204
ENST00000421834	-7.15875463428876	0.0217199	down	6:-:56457989-56843665	ENSG00000151914	6:-:56457987-56954628	6:-:56457989-56843665	ENSG00000151914	667	E9PEB9	DST	dystonin [Source:HGNC Symbol;Acc:HGNC:1090]	1.1603	1.21486	0.51539	0	1.17899	0
ENST00000470882	-1.26039138241761	0.0148378	down	1:-:161171311-161177420	MERGE.2246	1:-:161171310-161177968	1:-:161171311-161177420	ENSG00000158850	8703	O60512	B4GALT3	beta-1,4-galactosyltransferase 3 [Source:HGNC Symbol;Acc:HGNC:926]	2.79658	3.20412	4.2383	1.60393	1.00847	1.35209
ENST00000556038	-2.28940203455065	0.0189204	down	14:+:76769881-76777999	MERGE.8750	14:+:76762189-76783015	14:+:76769881-76777999	ENSG00000071246	22846	Q7L8A9	VASH1	vasohibin 1 [Source:HGNC Symbol;Acc:HGNC:19964]	2.13369	4.2383	1.37232	0.48501	0.54055	0.23419
ENST00000446490	-5.72207091163876	0.0230105	down	7:+:116953521-117230099	MERGE.26713	7:+:116953214-117230103	7:+:116953521-117230099	ENSG00000004866	93655	E7EPW5,E9PCV1,G3XAH9,C9JU30,Q9NRC1,E9PF01,C9JRQ0,E7ENZ9,C9JWK8,C9JZV9,Q75MZ7,H7BXS2,E7EMS3,X5DRA0,C9JX79,Q6ITW2,B7Z4U3,Q3YL90,B7Z4L1,C9JRW1,C9JCI7,E7EPD9,C9J2Z1	ST7	ST7 overlapping transcript 3	3.16821	1.92877	1.36855	0	2.1236	0
ENST00000601373	3.97483	0.0229373	up	19:-:49662239-49665784	MERGE.15849	19:-:49659569-49665875	19:-:49662239-49665784	ENSG00000126456	3661	Q14653	IRF3	interferon regulatory factor 3 [Source:HGNC Symbol;Acc:HGNC:6118]	0	0	0.25359	1.08495	0.19237	0.47734
ENST00000616417	7.1729	0.022716	up	15:-:32765545-33194733	MERGE.9281	15:-:32765545-33194733	15:-:32765545-33194733	ENSG00000248905	342184	Q68DA7	FMN1	formin 1 [Source:HGNC Symbol;Acc:HGNC:3768]	0	0.43729	0	2.65101	0.54872	0.37588
ENST00000617205	3.87876	0.0231083	up	21:+:44477850-44478493	ENSG00000274225	21:+:44477850-44478493	21:+:44477850-44478493	ENSG00000274225	-	-	AP001065.1	-	0	0	0.38677	0.31244	0.43164	1.00804
ENST00000366780	-1.32174675344287	0.0150088	down	6:-:169703905-169723931	MERGE.25666	6:-:169703905-169725854	6:-:169703905-169723931	ENSG00000130024	55274	Q8WUB8	PHF10	PHD finger protein 10 [Source:HGNC Symbol;Acc:HGNC:18250]	5.9772	4.64148	8.28367	3.19732	1.88317	1.91627
ENST00000368455	-2.76288152558926	0.0177886	down	6:+:122399546-122432966	ENSG00000025156	6:+:122399546-122433119	6:+:122399546-122432966	ENSG00000025156	3298	Q03933	HSF2	heat shock transcription factor 2 [Source:HGNC Symbol;Acc:HGNC:5225]	1.02513	1.97872	1.05984	0.1184	0.70564	0.04851
ENST00000498740	-1.80685215702536	0.0210239	down	3:-:53877259-53881857	MERGE.20662	3:-:53867066-53882202	3:-:53877259-53881857	ENSG00000113812	93973	Q9H981	ACTR8	ARP8 actin related protein 8 homolog [Source:HGNC Symbol;Acc:HGNC:14672]	0.72931	1.18733	1.2719	0.18946	0.34643	0.19648
ENST00000565158	2.42111	0.0234911	up	15:+:30103720-30131227	MERGE.9134	15:+:30103720-30131757	15:+:30103720-30131227	ENSG00000178081	89837	-	ULK4P3	ULK4 pseudogene 3	0.29025	0.02675	0.16155	0.48069	0.79966	0.5213
ENST00000510267	-4.53972561801946	0.0187155	down	4:-:2741648-2756331	MERGE.21793	4:-:2741648-2756376	4:-:2741648-2756331	ENSG00000168884	79155	Q8NFZ5	TNIP2	TNFAIP3 interacting protein 2 [Source:HGNC Symbol;Acc:HGNC:19118]	3.93127	2.62503	4.49863	2.95896	0.02445	0.03082
ENST00000310924	-1.80787460438828	0.0143672	down	17:-:79932343-80035848	ENSG00000167291	17:-:79932343-80035848	17:-:79932343-80035848	ENSG00000167291	125058	Q8TBP0	TBC1D16	TBC1 domain family member 16 [Source:HGNC Symbol;Acc:HGNC:28356]	2.06462	2.07253	2.52462	1.35998	0.33941	0.46783
ENST00000452340	-2.46863390690665	0.0163358	down	14:-:77274958-77320704	MERGE.8763	14:-:77274956-77320884	14:-:77274958-77320704	ENSG00000009830	29954	Q9UKY4	POMT2	protein O-mannosyltransferase 2 [Source:HGNC Symbol;Acc:HGNC:19743]	1.1028	0.51961	1.68288	0.43945	0.15926	0.05748
ENST00000368401	3.74982	0.0155596	up	1:+:155135858-155138851	MERGE.2074	1:+:155135344-155138857	1:+:155135858-155138851	ENSG00000169241	55974	Q9BRV3	SLC50A1	solute carrier family 50 member 1 [Source:HGNC Symbol;Acc:HGNC:30657]	3.8648	3.11504	0.16432	12.8416	16.7444	17.9488
ENST00000494076	5.72609	0.0231801	up	7:-:45100101-45111706	MERGE.26114	7:-:45100100-45112047	7:-:45100101-45111706	ENSG00000136270	9238	Q969Z0	TBRG4	transforming growth factor beta regulator 4 [Source:HGNC Symbol;Acc:HGNC:17443]	2.35063	0	0	1.79159	2.02343	1.3057
ENST00000567940	4.14969	0.0234568	up	15:-:65599897-65611148	MERGE.9777	15:-:65578753-65611289	15:-:65599897-65611148	ENSG00000138614	81556	Q96SY0	INTS14	integrator complex subunit 14 [Source:HGNC Symbol;Acc:HGNC:25372]	0.51403	0	0	0.3966	0.51569	1.03586
ENST00000610722	-4.86775307235236	0.0200111	down	20:+:5950652-5998977	MERGE.18251	20:+:5950652-5998977	20:+:5950652-5998977	ENSG00000125885	84515	Q9UJA3	MCM8	minichromosome maintenance 8 homologous recombination repair factor [Source:HGNC Symbol;Acc:HGNC:16147]	0.83189	0.66105	1.52029	0	0.11795	0.1755
ENST00000559217	-2.47871991190018	0.0238645	down	15:+:80177407-80186351	MERGE.10028	15:+:80152490-80186946	15:+:80177407-80186351	ENSG00000103876	2184	P16930	FAH	fumarylacetoacetate hydrolase [Source:HGNC Symbol;Acc:HGNC:3579]	0.50556	0.69183	0.80477	0.2167	0.05283	0.04994
ENST00000547986	-3.83950995408784	0.0235706	down	12:-:94971336-95003713	MERGE.7040	12:-:94897055-95003770	12:-:94971336-95003713	ENSG00000184752	55967	Q9UI09	NDUFA12	NADH:ubiquinone oxidoreductase subunit A12 [Source:HGNC Symbol;Acc:HGNC:23987]	0.93176	0.19541	1.49501	0	0.26861	0
ENST00000433395	5.3031	0.0236931	up	21:+:33246774-33283212	MERGE.19009	21:+:33229901-33310187	21:+:33246774-33283212	ENSG00000249624	-	-	AP000295.1	-	0	0	2.41413	1.15695	2.02761	2.93676
ENST00000398004	-1.16203027293588	0.013665	down	12:+:68746106-68781467	MERGE.6910	12:+:68746106-68793964	12:+:68746106-68781467	ENSG00000175782	55508	Q7Z769	SLC35E3	solute carrier family 35 member E3 [Source:HGNC Symbol;Acc:HGNC:20864]	2.82141	2.71911	2.57064	1.73697	1.15531	0.83665
MERGE.29711.12	-6.83226440980429	0.0222546	down	X:-:23746643-23782956	MERGE.29711	X:-:23702253-23783028	-	-	-	-	-	-	1.78519	1.42021	2.28656	0	2.8471	0
ENST00000577407	-7.00617879294673	0.0235023	down	17:-:38850114-38853737	MERGE.12814	17:-:38847625-38853843	17:-:38850114-38853737	ENSG00000125691	9349	A0A024R1Q8	RPL23	ribosomal protein L23 [Source:HGNC Symbol;Acc:HGNC:10316]	3.43472	19.9615	27.2287	4.44405	0	0
ENST00000470681	2.08464	0.0178893	up	19:-:40740856-40750492	MERGE.15540	19:-:40740856-40751553	19:-:40740856-40750492	ENSG00000188493	284325	Q5BKX5	C19orf54	chromosome 19 open reading frame 54 [Source:HGNC Symbol;Acc:HGNC:24758]	0.12413	0.12583	0.75241	0.8979	0.79132	0.82158
ENST00000389341	-2.00984931770325	0.0149552	down	19:-:42086110-42132478	MERGE.15579	19:-:42086110-42196585	19:-:42086110-42132478	ENSG00000028277	5452	P09086	POU2F2	POU class 2 homeobox 2 [Source:HGNC Symbol;Acc:HGNC:9213]	1.6461	2.12137	4.31726	0.26241	0.94068	0.72793
ENST00000573028	1.74267	0.0171664	up	17:-:531968-714856	MERGE.11853	17:-:508668-721717	17:-:531968-714856	ENSG00000141252	55275	Q5VIR6	VPS53	VPS53, GARP complex subunit [Source:HGNC Symbol;Acc:HGNC:25608]	0.38092	0.11386	0.4186	1.06236	0.79105	0.58855
ENST00000323492	1.27572	0.0151717	up	2:+:201260500-201287709	MERGE.17782	2:+:201233443-201287711	2:+:201260500-201287709	ENSG00000064012	841	Q14790	CASP8	caspase 8 [Source:HGNC Symbol;Acc:HGNC:1509]	1.40528	1.90929	1.77137	2.82199	5.36212	3.47629
ENST00000570309	-1.06246821717341	0.0145866	down	17:-:80200673-80205071	MERGE.13724	17:-:80200673-80205949	17:-:80200673-80205071	ENSG00000262580	-	-	AC087741.1	-	4.15453	3.23058	4.98702	1.963	1.96637	1.59169
ENST00000479574	4.82645	0.0238951	up	1:+:28329002-28335016	MERGE.646	1:+:28329002-28335967	1:+:28329002-28335016	ENSG00000130772	54797	Q9BUE0	MED18	mediator complex subunit 18 [Source:HGNC Symbol;Acc:HGNC:25944]	1.70629	0	0	1.5756	1.08126	1.50622
MERGE.6730.35	2.26752	0.0195307	up	12:+:55937525-55951708	MERGE.6730	12:+:55927319-55954027	-	-	-	-	-	-	0.27941	0.16994	0.30108	0.94616	2.34764	0.48578
ENST00000466828	5.09508	0.0234881	up	10:-:103882555-103918130	MERGE.4070	10:-:103882542-103918205	10:-:103882555-103918130	ENSG00000107960	79991	Q9H668	STN1	STN1, CST complex subunit [Source:HGNC Symbol;Acc:HGNC:26200]	0.02213	0	2.37126	1.17396	1.45708	2.08785
ENST00000438830	4.30994	0.0235453	up	1:+:156153607-156161028	MERGE.2120	1:+:156147366-156177752	1:+:156153607-156161028	ENSG00000196189	64218	Q9H3S1	SEMA4A	semaphorin 4A [Source:HGNC Symbol;Acc:HGNC:10729]	0	0.01768	0.08544	0.93464	0.12761	1.13728
ENST00000437139	1.98059	0.0207253	up	17:-:8173967-8176374	MERGE.12147	17:-:8173237-8176399	17:-:8173967-8176374	ENSG00000179029	84314	Q6UX40	TMEM107	transmembrane protein 107 [Source:HGNC Symbol;Acc:HGNC:28128]	0.23041	0.59452	0.30779	1.59369	1.22583	0.84836
MERGE.30128.3	6.11707	0.0232558	up	X:-:101009542-101052054	MERGE.30128	X:-:101009346-101052116	-	-	-	-	-	-	3.06271	0	0	1.75716	2.7127	1.8559
ENST00000423351	-6.81326531260302	0.0235297	down	3:-:52554783-52679714	MERGE.20630	3:-:52543710-52685917	3:-:52554783-52679714	ENSG00000163939	55193	Q86U86	PBRM1	polybromo 1 [Source:HGNC Symbol;Acc:HGNC:30064]	0.62089	3.39643	2.96681	0	0	0.91295
ENST00000468447	1.90199	0.01698	up	7:-:140454665-140456919	MERGE.26896	7:-:140453040-140479569	7:-:140454665-140456919	ENSG00000133606	23608	Q9UHC7	MKRN1	makorin ring finger protein 1 [Source:HGNC Symbol;Acc:HGNC:7112]	3.65009	1.27866	1.05165	4.6017	8.4984	4.69267
ENST00000370470	4.70571	0.0209772	up	X:+:147912180-147948845	MERGE.30363	X:+:147911951-147951125	X:+:147912180-147948845	ENSG00000102081	2332	Q06787	FMR1	fragile X mental retardation 1 [Source:HGNC Symbol;Acc:HGNC:3775]	0.71444	0	0.51842	2.58033	1.93566	3.44159
MERGE.9448.7	-6.29179066160894	0.0232495	down	15:-:44665736-44711316	MERGE.9448	15:-:44665732-44711316	-	-	-	-	-	-	1.32894	1.14879	2.507	0	0	1.72925
ENST00000498694	-2.43835051156904	0.0236265	down	1:+:41006064-41011754	MERGE.907	1:+:40979335-41012565	1:+:41006064-41011754	ENSG00000171793	1503	P17812	CTPS1	CTP synthase 1 [Source:HGNC Symbol;Acc:HGNC:2519]	0.88815	0.58254	1.47137	0.19595	0.27298	0.0258
ENST00000340600	1.57568	0.0160458	up	12:+:93569814-93576745	MERGE.7025	12:+:93569814-93583487	12:+:93569814-93576745	ENSG00000120833	8835	A0A024RBD2	SOCS2	suppressor of cytokine signaling 2 [Source:HGNC Symbol;Acc:HGNC:19382]	1.09943	0.82722	0.5274	2.41704	2.83682	1.37156
ENST00000463345	3.86477	0.0234436	up	10:+:4826234-4848062	ENSG00000165568	10:+:4786629-4848062	10:+:4826234-4848062	ENSG00000165568	83592	Q96JD6	AKR1E2	aldo-keto reductase family 1 member E2 [Source:HGNC Symbol;Acc:HGNC:23437]	0.00945	0.50793	0.05788	0.73959	1.06706	0.53234
ENST00000375789	-1.30396250342259	0.0154443	down	6:-:31727038-31729792	MERGE.24602	6:-:31727038-31739763	6:-:31727038-31729792	ENSG00000213722	23564	O95865	DDAH2	dimethylarginine dimethylaminohydrolase 2 [Source:HGNC Symbol;Acc:HGNC:2716]	7.20247	5.63775	5.0737	2.37406	1.58867	2.79282
ENST00000459656	1.7852	0.0182301	up	2:+:200306718-200390868	MERGE.17741	2:+:200305881-200482263	2:+:200306718-200390868	ENSG00000196141	26010	A0A024R3V0	SPATS2L	spermatogenesis associated serine rich 2 like [Source:HGNC Symbol;Acc:HGNC:24574]	0.27985	0.42552	0.26205	1.38479	1.16982	0.54476
MERGE.15609.12	7.00469	0.0228438	up	19:-:43585936-43596106	MERGE.15609	19:-:43543040-43596135	-	-	-	-	-	-	0	2.08949	0	1.46292	1.22805	3.12428
ENST00000522971	7.29892	0.0231314	up	8:+:143018542-143022182	MERGE.28161	8:+:143017982-143023832	8:+:143018542-143022182	ENSG00000160932	4061	Q16553	LY6E	lymphocyte antigen 6 family member E [Source:HGNC Symbol;Acc:HGNC:6727]	15.9209	0	0	14.7718	9.19664	47.4701
MERGE.14731.10	1.75322	0.0160753	up	19:-:6732083-6737549	MERGE.14731	19:-:6729914-6737603	-	-	-	-	-	-	1.40799	2.87928	1.15438	6.20579	6.55092	3.2534
ENST00000461311	-1.59863964504706	0.0187136	down	1:+:6785552-6887787	MERGE.189	1:+:6785324-7769706	1:+:6785552-6887787	ENSG00000171735	23261	Q9Y6Y1	CAMTA1	calmodulin binding transcription activator 1 [Source:HGNC Symbol;Acc:HGNC:18806]	3.5578	4.26882	3.02288	1.16711	0.72084	1.25518
ENST00000521717	1.45937	0.0193639	up	8:-:33436268-33436700	MERGE.27423	8:-:33436268-33436700	8:-:33436268-33436700	ENSG00000254061	-	-	AC091144.2	-	1.33705	0.7326	1.01772	1.93619	2.71899	2.64155
ENST00000520636	-5.54961652870147	0.0239719	down	8:-:33499118-33512712	MERGE.27420	8:-:33370824-33513601	8:-:33499118-33512712	ENSG00000129696	80185	Q6NXR4	TTI2	TELO2 interacting protein 2 [Source:HGNC Symbol;Acc:HGNC:26262]	1.59624	2.18736	2.18383	2.44965	0	0
ENST00000317168	-3.55258856871377	0.0234595	down	10:-:72096521-72216288	MERGE.3649	10:-:72096032-72217134	10:-:72096521-72216288	ENSG00000138303	51008	Q8N9N2	ASCC1	activating signal cointegrator 1 complex subunit 1 [Source:HGNC Symbol;Acc:HGNC:24268]	0.85973	0.62588	0.40195	0.00838	0.37571	0.00772
MERGE.3010.4	5.79809	0.0242731	up	1:-:235454212-235504438	MERGE.3010	1:-:235447212-235504481	-	-	-	-	-	-	0	0.95897	0	1.08048	1.05369	5.09073
ENST00000203001	-6.03849466335348	0.0240354	down	20:-:5937833-5950536	MERGE.18250	20:-:5937235-5950558	20:-:5937833-5950536	ENSG00000089195	51605	Q9UJA5	TRMT6	tRNA methyltransferase 6 [Source:HGNC Symbol;Acc:HGNC:20900]	3.24103	2.38561	1.02098	0	0	1.52109
ENST00000599368	-4.12053340295038	0.0243896	down	19:-:40076114-40090457	MERGE.15504	19:-:40028260-40090938	19:-:40076114-40090457	ENSG00000197782	284323	O75290	ZNF780A	zinc finger protein 780A [Source:HGNC Symbol;Acc:HGNC:27603]	1.03529	0.54857	1.18128	0	0	0.62756
ENST00000556173	5.22178	0.0243665	up	14:+:75669416-75712501	MERGE.8727	14:+:75578617-76084585	14:+:75669416-75712501	ENSG00000119685	23093	Q6EMB2	TTLL5	tubulin tyrosine ligase like 5 [Source:HGNC Symbol;Acc:HGNC:19963]	0	0.54076	0	0.62211	0.58209	0.30224
ENST00000395053	4.06476	0.0238106	up	20:+:64063158-64072346	MERGE.18854	20:+:64049836-64072347	20:+:64063158-64072346	ENSG00000171703	6919	Q15560	TCEA2	transcription elongation factor A2 [Source:HGNC Symbol;Acc:HGNC:11614]	0	0.05491	0.48646	0.41604	0.84919	1.0792
ENST00000596824	1.21963	0.016121	up	19:-:45815896-45818013	MERGE.15701	19:-:45815410-45863290	19:-:45815896-45818013	ENSG00000125755	8189	Q92797	SYMPK	symplekin [Source:HGNC Symbol;Acc:HGNC:22935]	4.88821	4.0563	3.16884	8.62766	8.11325	8.49761
ENST00000546360	-4.86118980245668	0.0245138	down	17:-:68421514-68457479	MERGE.13542	17:-:68420948-68457513	17:-:68421514-68457479	ENSG00000070540	55062	Q5MNZ9	WIPI1	WD repeat domain, phosphoinositide interacting 1 [Source:HGNC Symbol;Acc:HGNC:25471]	0.75503	0.78549	1.32598	0.90491	0	0
ENST00000499879	7.80591	0.0230985	up	20:+:44966479-45079948	MERGE.18614	20:+:44959342-45097267	20:+:44966479-45079948	ENSG00000101109	6789	Q13043	STK4	serine/threonine kinase 4 [Source:HGNC Symbol;Acc:HGNC:11408]	2.81906	0	0	1.68192	3.14507	12.4737
ENST00000536831	6.05122	0.0239363	up	10:-:97356701-97426074	MERGE.3940	10:-:97356358-97426076	10:-:97356701-97426074	ENSG00000052749	23223	Q5JTH9	RRP12	ribosomal RNA processing 12 homolog [Source:HGNC Symbol;Acc:HGNC:29100]	0	1.32883	0	0.78293	1.03385	1.71971
MERGE.6801.21	1.22697	0.0144504	up	12:+:57694160-57720998	MERGE.6801	12:+:57693955-57721557	-	-	-	-	-	-	5.49081	8.77772	4.91627	14.2265	13.2305	13.8813
ENST00000550161	-3.966468546659	0.0244189	down	12:+:47963635-47967065	MERGE.6497	12:+:47963569-47968878	12:+:47963635-47967065	ENSG00000134291	79022	Q9BVX2	TMEM106C	transmembrane protein 106C [Source:HGNC Symbol;Acc:HGNC:28775]	0.73746	0.22751	0.5693	0	0.30157	0
ENST00000519054	2.5064	0.0223795	up	5:-:134158480-134176958	MERGE.23612	5:-:134148935-134371047	5:-:134158480-134176958	ENSG00000113558	6500	P63208	SKP1	S-phase kinase associated protein 1 [Source:HGNC Symbol;Acc:HGNC:10899]	0.35888	0.50929	0.11719	0.92298	1.37514	2.03253
MERGE.1624.1	1.78385	0.0215113	up	1:-:113501944-113502306	MERGE.1624	1:-:113501944-113502306	-	-	-	-	-	-	0.51726	0.96126	0.63338	1.52431	2.43248	2.08644
ENST00000568398	-2.78476644329897	0.0250418	down	16:+:66880531-66884366	MERGE.11351	16:+:66878589-66895754	16:+:66880531-66884366	ENSG00000172840	57546	Q9P2J9	PDP2	pyruvate dehyrogenase phosphatase catalytic subunit 2 [Source:HGNC Symbol;Acc:HGNC:30263]	1.0806	0.17526	0.68806	0.04632	0.04517	0.0427
ENST00000443571	-4.94824330954	0.0245842	down	7:+:143263441-143269062	MERGE.26940	7:+:143244093-143272900	7:+:143263441-143269062	ENSG00000197448	373156	Q6FII1	GSTK1	glutathione S-transferase kappa 1 [Source:HGNC Symbol;Acc:HGNC:16906]	2.09855	2.12722	1.08196	0	1.4428	0
ENST00000398557	7.99779	0.0224241	up	5:-:141515022-141619055	MERGE.23744	5:-:141515016-141619055	5:-:141515022-141619055	ENSG00000131504	1729	Q6URC4	DIAPH1	diaphanous related formin 1 [Source:HGNC Symbol;Acc:HGNC:2876]	6.07341	0	0	3.55103	4.53351	17.2829
MERGE.17916.1	1.65976	0.0147375	up	2:-:218059155-218065729	MERGE.17916	2:-:218059155-218065729	-	-	-	-	-	-	3.38933	3.25674	1.25243	5.49745	8.92825	7.44899
ENST00000559273	3.13347	0.0217275	up	15:-:82539584-82540456	MERGE.10058	15:-:82531653-82648861	15:-:82539584-82540456	ENSG00000182774	6218	P08708	RPS17	ribosomal protein S17 [Source:HGNC Symbol;Acc:HGNC:10397]	1.42982	0.13673	0.1982	1.2431	4.08792	4.34385
ENST00000574767	-1.44500566633249	0.0171765	down	17:+:80544819-80858124	MERGE.13731	17:+:80544819-80966371	17:+:80544819-80858124	ENSG00000141564	57521	Q8N122	RPTOR	regulatory associated protein of MTOR complex 1 [Source:HGNC Symbol;Acc:HGNC:30287]	0.97913	1.58544	1.35465	0.38836	0.6445	0.28891
ENST00000533107	4.92588	0.024635	up	19:-:1798764-1806160	ENSG00000130270	19:-:1782075-1812276	19:-:1798764-1806160	ENSG00000130270	148229	O60423	ATP8B3	ATPase phospholipid transporting 8B3 [Source:HGNC Symbol;Acc:HGNC:13535]	0.787	0	0	0.63635	0.47851	0.77036
ENST00000377482	-2.73469678702769	0.0166281	down	1:-:8011719-8026308	MERGE.213	1:-:8004404-8026308	1:-:8011719-8026308	ENSG00000116285	54206	B3KTV8	ERRFI1	ERBB receptor feedback inhibitor 1 [Source:HGNC Symbol;Acc:HGNC:18185]	1.37618	6.20332	2.30855	0.97234	0.21072	0.23902
MERGE.19770.19	3.07869	0.0165453	up	22:+:39020914-39087743	MERGE.19770	22:+:38952741-39087743	-	-	-	-	-	-	0.87765	2.58806	0.1954	7.99897	3.79841	6.76064
ENST00000612948	-7.17849550135502	0.0245553	down	1:+:222712553-222735196	MERGE.2842	1:+:222712553-222735196	1:+:222712553-222735196	ENSG00000162819	148362	Q5VW32	BROX	BRO1 domain and CAAX motif containing [Source:HGNC Symbol;Acc:HGNC:26512]	0.52442	2.05546	6.4072	0	0.51962	0
ENST00000472304	4.53894	0.0238191	up	9:+:117704175-117714952	MERGE.29091	9:+:117704157-117879988	9:+:117704175-117714952	ENSG00000136869	7099	O00206	TLR4	toll like receptor 4 [Source:HGNC Symbol;Acc:HGNC:11850]	0.03707	0.33815	0	0.9476	1.32806	0.33999
ENST00000556511	-5.68297821009067	0.0243598	down	14:+:102139924-102210470	MERGE.8974	14:+:102139503-102224847	14:+:102139924-102210470	ENSG00000140153	91833	Q8TBZ3	WDR20	WD repeat domain 20 [Source:HGNC Symbol;Acc:HGNC:19667]	2.0843	1.04141	2.18115	2.05138	0	0
ENST00000459637	-5.18519664014985	0.0248082	down	6:-:75237787-75243787	MERGE.25037	6:-:75237675-75250323	6:-:75237787-75243787	ENSG00000112695	1347	P14406	COX7A2	cytochrome c oxidase subunit 7A2 [Source:HGNC Symbol;Acc:HGNC:2288]	2.37361	2.15277	7.95455	2.37622	0	0
ENST00000244070	1.21986	0.0165962	up	20:-:58245746-58309439	MERGE.18753	20:-:58228940-58310498	20:-:58245746-58309439	ENSG00000124224	55370	Q9P1A2	PPP4R1L	protein phosphatase 4 regulatory subunit 1 like (pseudogene) [Source:HGNC Symbol;Acc:HGNC:15755]	1.07215	1.67863	1.52082	2.99175	3.36131	2.53766
ENST00000536343	-2.03617111650791	0.0202164	down	16:+:4624842-4688809	MERGE.10562	16:+:4616493-4690974	16:+:4624842-4688809	ENSG00000102858	23295	O60291	MGRN1	mahogunin ring finger 1 [Source:HGNC Symbol;Acc:HGNC:20254]	0.60601	0.95669	1.25299	0.11711	0.12458	0.41218
ENST00000431467	-2.33681147231542	0.0197395	down	7:+:120951116-120975014	ENSG00000071243	7:+:120950749-120977216	7:+:120951116-120975014	ENSG00000071243	54556	Q9NXR8	ING3	inhibitor of growth family member 3 [Source:HGNC Symbol;Acc:HGNC:14587]	1.58958	0.88786	1.60216	0.59097	0.0791	0.24568
ENST00000526196	5.73279	0.0225128	up	1:+:75724706-75762954	MERGE.1262	1:+:75724347-75795079	1:+:75724706-75762954	ENSG00000117054	34	A0A0S2Z366	ACADM	acyl-CoA dehydrogenase medium chain [Source:HGNC Symbol;Acc:HGNC:89]	0.01078	0	0	1.64092	1.0255	0.01065
ENST00000581827	3.82555	0.0248122	up	17:-:75638762-75639973	MERGE.13596	17:-:75626845-75667189	17:-:75638762-75639973	ENSG00000108469	9400	O94762	RECQL5	RecQ like helicase 5 [Source:HGNC Symbol;Acc:HGNC:9950]	0.60514	0	0	0.7411	0.51193	0.6547
ENST00000470520	-3.90080383878501	0.0246631	down	1:+:1308611-1311028	MERGE.99	1:+:1308567-1311677	1:+:1308611-1311028	ENSG00000169972	126789	Q8N0Z8	PUSL1	pseudouridylate synthase-like 1 [Source:HGNC Symbol;Acc:HGNC:26914]	0.14243	1.01064	0.42356	0	0.10632	0
ENST00000438607	6.23184	0.022309	up	3:+:48440257-48444208	MERGE.20481	3:+:48440257-48444208	3:+:48440257-48444208	ENSG00000232112	51372	A0A024R306	TMA7	translation machinery associated 7 homolog [Source:HGNC Symbol;Acc:HGNC:26932]	0	0	0	0.02989	3.41025	5.51039
ENST00000393483	-1.70776793763597	0.017961	down	2:-:98997261-99154917	MERGE.17057	2:-:98997261-99154964	2:-:98997261-99154917	ENSG00000135951	80705	Q9BZW7	TSGA10	testis specific 10 [Source:HGNC Symbol;Acc:HGNC:14927]	0.42769	0.72801	0.95848	0.30266	0.16023	0.11957
ENST00000428130	-3.97564919229956	0.0249215	down	14:-:67678034-67695733	MERGE.8581	14:-:67647075-67695814	14:-:67678034-67695733	ENSG00000072042	51109	A0A0S2Z583	RDH11	retinol dehydrogenase 11 (all-trans/9-cis/11-cis) [Source:HGNC Symbol;Acc:HGNC:17964]	0.45588	0.34286	0.7383	0.33094	0	0
ENST00000480356	-4.68881739741678	0.025001	down	1:-:94533106-94541759	MERGE.1440	1:-:94529225-94541800	1:-:94533106-94541759	ENSG00000117525	2152	P13726	F3	coagulation factor III, tissue factor [Source:HGNC Symbol;Acc:HGNC:3541]	1.11484	1.09019	0.80301	0.8714	0	0
ENST00000474270	5.00005	0.0247398	up	14:-:74286710-74292826	MERGE.8676	14:-:74285423-74303056	14:-:74286710-74292826	ENSG00000119688	5826	A0A024R6B9	ABCD4	ATP binding cassette subfamily D member 4 [Source:HGNC Symbol;Acc:HGNC:68]	0	0	0.74805	2.32295	2.22416	0.38934
ENST00000552050	-4.05562740502789	0.0250313	down	17:-:3673600-3692002	MERGE.11964	17:-:3662896-3696404	17:-:3673600-3692002	ENSG00000083454	5026	Q93086	P2RX5	purinergic receptor P2X 5 [Source:HGNC Symbol;Acc:HGNC:8536]	0.35654	1.31141	0.69853	0.15283	0.06387	0
ENST00000543678	-1.80783617103024	0.0205674	down	15:-:65015833-65029639	MERGE.9743	15:-:65001512-65029639	15:-:65015833-65029639	ENSG00000103707	123263	Q96DP5	MTFMT	mitochondrial methionyl-tRNA formyltransferase [Source:HGNC Symbol;Acc:HGNC:29666]	0.875	0.57391	1.79623	0.30336	0.26894	0.15253
MERGE.1614.1	1.9631	0.0226365	up	1:-:112689843-112690095	MERGE.1614	1:-:112689843-112690095	-	-	-	-	-	-	1.11323	1.00306	0.45438	3.38	2.52062	2.44374
ENST00000354882	3.19562	0.0252792	up	19:-:11342778-11346046	MERGE.14894	19:-:11300777-11346518	19:-:11342778-11346046	ENSG00000105518	374882	A0A024R7D3	TMEM205	transmembrane protein 205 [Source:HGNC Symbol;Acc:HGNC:29631]	0.18159	0.06136	0.01853	0.77837	0.61675	0.23917
ENST00000630757	-4.01159827292413	0.0253314	down	20:+:8150300-8372166	MERGE.18272	20:+:8077251-8968360	20:+:8150300-8372166	ENSG00000182621	23236	Q9NQ66	PLCB1	phospholipase C beta 1 [Source:HGNC Symbol;Acc:HGNC:15917]	1.8258	0.92537	0.40242	0.09783	0.11448	0
ENST00000366676	-4.84143453655868	0.0176468	down	1:-:229593111-229614482	MERGE.2931	1:-:229593111-229626047	1:-:229593111-229614482	ENSG00000135801	27097	O75529	TAF5L	TATA-box binding protein associated factor 5 like [Source:HGNC Symbol;Acc:HGNC:17304]	7.68591	5.85393	4.97791	4.02169	0.09957	0.01569
ENST00000444092	-2.84058666344749	0.0230112	down	2:-:241262720-241271971	MERGE.18136	2:-:241227264-241317061	2:-:241262720-241271971	ENSG00000115677	3069	A0A024R4E5	HDLBP	high density lipoprotein binding protein [Source:HGNC Symbol;Acc:HGNC:4857]	1.15129	4.3498	1.47383	0.1402	0.35547	0.18093
ENST00000424270	5.30876	0.0251312	up	8:+:58553237-58582056	MERGE.27588	8:+:58552924-58582860	8:+:58553237-58582056	ENSG00000137575	6386	A0A024R7Z5	SDCBP	syndecan binding protein [Source:HGNC Symbol;Acc:HGNC:10662]	0	1.39109	0	2.84928	1.08841	1.02883
ENST00000395240	-7.08543242211201	0.0226979	down	16:+:30065777-30070380	MERGE.11034	16:+:30053090-30070457	16:+:30065777-30070380	ENSG00000149925	226	P04075	ALDOA	aldolase, fructose-bisphosphate A [Source:HGNC Symbol;Acc:HGNC:414]	19.9184	17.9873	5.79957	14.7859	0.0113	0
ENST00000394063	-5.40491408673908	0.0251402	down	9:-:125437394-125707234	MERGE.29190	9:-:125437393-125707234	9:-:125437394-125707234	ENSG00000119487	79109	Q9BPZ7	MAPKAP1	mitogen-activated protein kinase associated protein 1 [Source:HGNC Symbol;Acc:HGNC:18752]	1.66089	0.38893	0.35398	0.28162	0	0
ENST00000614713	-4.86718137227793	0.022782	down	1:-:153981617-153985366	MERGE.2024	1:-:153974269-153986358	1:-:153981617-153985366	ENSG00000143545	5872	P51153	RAB13	RAB13, member RAS oncogene family [Source:HGNC Symbol;Acc:HGNC:9762]	8.0953	2.19215	1.88341	0.58246	0.33839	0
ENST00000371851	1.90957	0.0166969	up	9:-:133761894-133992604	MERGE.29366	9:-:133761146-133992604	9:-:133761894-133992604	ENSG00000160293	7410	P52735	VAV2	vav guanine nucleotide exchange factor 2 [Source:HGNC Symbol;Acc:HGNC:12658]	0.41104	0.43531	0.32678	0.75603	3.00363	0.98782
ENST00000372187	-2.95137629247759	0.0200481	down	10:+:80413819-80432996	MERGE.3792	10:+:80407829-80437115	10:+:80413819-80432996	ENSG00000122378	84293	Q9BRX8	FAM213A	family with sequence similarity 213 member A [Source:HGNC Symbol;Acc:HGNC:28651]	1.71006	2.5231	1.17495	0.03054	0.59569	0.30031
ENST00000411698	-2.06398518331291	0.0171645	down	12:-:68294863-68332286	MERGE.6892	12:-:68272443-68332381	12:-:68294863-68332286	ENSG00000111554	56890	Q8TC05	MDM1	Mdm1 nuclear protein [Source:HGNC Symbol;Acc:HGNC:29917]	2.29136	2.12377	2.29421	0.54264	0.19183	1.03795
ENST00000539085	3.64096	0.025327	up	11:+:66504645-66509331	MERGE.5167	11:+:66466327-66533627	11:+:66504645-66509331	ENSG00000254986	10072	Q9NY33	DPP3	dipeptidyl peptidase 3 [Source:HGNC Symbol;Acc:HGNC:3008]	0.64029	0	0	0.5146	0.8364	0.75109
ENST00000357048	-5.31389163177917	0.0251617	down	2:+:240586871-240599084	MERGE.18120	2:+:240586716-240631259	2:+:240586871-240599084	ENSG00000142330	11132	Q9HC96	CAPN10	calpain 10 [Source:HGNC Symbol;Acc:HGNC:1477]	1.2222	1.29653	0.98322	0	0	1.22839
ENST00000573035	1.79288	0.0163394	up	7:+:74657685-74760692	MERGE.26291	7:+:74650244-74760692	7:+:74657685-74760692	ENSG00000263001	2969	P78347	GTF2I	general transcription factor IIi [Source:HGNC Symbol;Acc:HGNC:4659]	0.28212	1.03926	0.81307	2.00929	2.43046	1.56334
ENST00000375895	5.54439	0.0250914	up	6:-:31662076-31665850	MERGE.24594	6:-:31661229-31666283	6:-:31662076-31665850	ENSG00000204438	7918	A0A024RCU2	GPANK1	G-patch domain and ankyrin repeats 1 [Source:HGNC Symbol;Acc:HGNC:13920]	0	2.15884	0	1.97483	2.04396	1.16784
ENST00000271690	7.27278	0.0232455	up	1:-:150623281-150629577	MERGE.1916	1:-:150600851-150629612	1:-:150623281-150629577	ENSG00000143420	2029	O43768	ENSA	endosulfine alpha [Source:HGNC Symbol;Acc:HGNC:3360]	0	11.1611	0	6.47373	6.69039	10.6573
MERGE.12911.11	-7.05346298105191	0.0247219	down	17:-:42315597-42348516	MERGE.12911	17:-:42313324-42388568	-	-	-	-	-	-	0.62755	3.71937	3.56771	1.21802	0	0
ENST00000464319	1.77221	0.0174228	up	19:+:44756145-44757364	MERGE.15646	19:+:44744682-44760044	19:+:44756145-44757364	ENSG00000069399	602	P20749	BCL3	B cell CLL/lymphoma 3 [Source:HGNC Symbol;Acc:HGNC:998]	1.63956	5.7446	2.74958	8.59379	8.75319	9.78804
ENST00000399767	-3.17536421397609	0.0226531	down	22:-:17734142-17774495	MERGE.19244	22:-:17734138-17774770	22:-:17734142-17774495	ENSG00000015475	637	A8ASI8	BID	BH3 interacting domain death agonist [Source:HGNC Symbol;Acc:HGNC:1050]	0.51446	1.72093	0.57596	0.04725	0.03072	0.23958
ENST00000540918	-1.43725715542878	0.0155942	down	18:+:24113353-24135610	MERGE.14088	18:+:23992773-24135610	18:+:24113353-24135610	ENSG00000168234	125488	Q8N584	TTC39C	tetratricopeptide repeat domain 39C [Source:HGNC Symbol;Acc:HGNC:26595]	5.46526	2.90866	4.88185	1.64131	2.25993	0.87852
ENST00000496159	3.91731	0.0253086	up	2:-:241500047-241501698	MERGE.18149	2:-:241492674-241509730	2:-:241500047-241501698	ENSG00000115694	10494	A0A024R4B2	STK25	serine/threonine kinase 25 [Source:HGNC Symbol;Acc:HGNC:11404]	0	0.44534	0	0.65187	0.4238	1.33535
ENST00000318445	3.49965	0.0165729	up	15:+:91853695-92165903	MERGE.10185	15:+:91853695-92172435	15:+:91853695-92165903	ENSG00000176463	28232	Q9UIG8	SLCO3A1	solute carrier organic anion transporter family member 3A1 [Source:HGNC Symbol;Acc:HGNC:10952]	0.29673	0.10853	0.9327	0.9572	11.5277	3.1699
ENST00000449579	-2.41533154068873	0.0238324	down	13:-:50049190-50081978	MERGE.7865	13:-:49982552-50125720	13:-:50049190-50081978	ENSG00000231607	8847	-	DLEU2	deleted in lymphocytic leukemia 2 (non-protein coding)	0.83082	1.06274	1.01733	0.46635	0.14471	0.03908
ENST00000534127	4.23297	0.0235005	up	11:-:8693351-8910951	MERGE.4537	11:-:8693351-8910951	11:-:8693351-8910951	ENSG00000166444	6764	P78524	ST5	suppression of tumorigenicity 5 [Source:HGNC Symbol;Acc:HGNC:11350]	0.05853	0.24777	0	0.46853	0.50728	0.8672
ENST00000262059	5.63764	0.0250937	up	12:-:53708517-53727745	MERGE.6669	12:-:53708517-53727745	12:-:53708517-53727745	ENSG00000012822	57658	A0A024RAZ1	CALCOCO1	calcium binding and coiled-coil domain 1 [Source:HGNC Symbol;Acc:HGNC:29306]	0.84024	0	0	0.41447	0.72476	0.64029
ENST00000487761	-4.41929355100063	0.0254905	down	6:-:32190766-32192868	MERGE.24628	6:-:32180968-32224067	6:-:32190766-32192868	ENSG00000213654	63940	Q9Y4H4	GPSM3	G protein signaling modulator 3 [Source:HGNC Symbol;Acc:HGNC:13945]	0.38582	0.73873	0.62991	0	0	0.43406
ENST00000493312	2.1676	0.0227875	up	X:+:1268814-1300543	MERGE.29582	X:+:1268800-1310381	X:+:1268814-1300543	ENSG00000198223	1438	P15509	CSF2RA	colony stimulating factor 2 receptor alpha subunit [Source:HGNC Symbol;Acc:HGNC:2435]	0.39987	0.05287	0.44706	0.70796	1.05378	0.8587
ENST00000420209	4.42144	0.0255078	up	1:+:40508754-40515222	MERGE.899	1:+:40508741-40516556	1:+:40508754-40515222	ENSG00000164002	64789	Q9H790	EXO5	exonuclease 5 [Source:HGNC Symbol;Acc:HGNC:26115]	1.03347	0	0	0.99089	0.66316	0.94925
MERGE.15567.1	-1.20347038669455	0.0177371	down	19:+:41372141-41373618	MERGE.15567	19:+:41372141-41373618	-	-	-	-	-	-	1.588	1.85652	2.35932	0.78278	0.86294	0.58564
ENST00000504136	2.44747	0.023764	up	5:-:81420435-81443273	MERGE.23292	5:-:81413021-81751797	5:-:81420435-81443273	ENSG00000145687	23635	P81877	SSBP2	single stranded DNA binding protein 2 [Source:HGNC Symbol;Acc:HGNC:15831]	0.16879	0.29087	0.10334	0.85013	0.51154	1.23386
ENST00000554237	-2.22422395621079	0.0166112	down	14:+:76762329-76773650	MERGE.8750	14:+:76762189-76783015	14:+:76762329-76773650	ENSG00000071246	22846	Q7L8A9	VASH1	vasohibin 1 [Source:HGNC Symbol;Acc:HGNC:19964]	12.9286	8.24505	3.21077	1.42214	0.82765	2.12503
MERGE.28625.1	2.91744	0.0259606	up	9:-:63803755-63804003	MERGE.28625	9:-:63803755-63804003	-	-	-	-	-	-	0.12568	0.38219	0.46168	0.94275	1.44473	2.483
ENST00000490653	2.0749	0.0225113	up	6:+:4060982-4062069	MERGE.24182	6:+:4021267-4065542	6:+:4060982-4062069	ENSG00000112739	8899	A0A024QZY5	PRPF4B	pre-mRNA processing factor 4B [Source:HGNC Symbol;Acc:HGNC:17346]	0.21545	0.90088	0.36275	1.5007	1.63236	1.30357
ENST00000567255	-2.55742349886076	0.0189006	down	6:+:41101034-41140835	MERGE.24807	6:+:41101022-41140835	6:+:41101034-41140835	ENSG00000161912	221442	-	ADCY10P1	adenylate cyclase 10, soluble pseudogene 1	0.45205	0.486	1.98349	0.2312	0.05726	0.11164
ENST00000557985	4.61043	0.0257835	up	9:-:136114589-136118534	MERGE.29385	9:-:136114581-136118863	9:-:136114589-136118534	ENSG00000238227	90120	H0YL14	TMEM250	transmembrane protein 250 [Source:HGNC Symbol;Acc:HGNC:31009]	0	0	0.67702	0.58403	0.40446	0.56178
ENST00000494051	3.22103	0.0259662	up	2:+:169810063-169810888	MERGE.17530	2:+:169791933-169812064	2:+:169810063-169810888	ENSG00000138385	6741	P05455	SSB	Sjogren syndrome antigen B [Source:HGNC Symbol;Acc:HGNC:11316]	0.03992	0.28323	0.43989	1.11213	0.87598	2.05037
ENST00000422204	-2.89697417658848	0.026331	down	5:-:132425381-132426454	MERGE.23591	5:-:132419416-132426714	5:-:132425381-132426454	ENSG00000238160	-	-	AC116366.2	-	0.84996	0.54828	0.66231	0.1242	0.1615	0
ENST00000415875	-1.64192327398821	0.0213779	down	6:+:32970232-32970886	MERGE.24666	6:+:32968660-32981505	6:+:32970232-32970886	ENSG00000223837	-	-	AL645941.1	-	2.17578	3.51942	3.40114	0.69451	1.25782	0.54876
ENST00000420715	-4.35462421175684	0.0229757	down	19:-:54107020-54115285	MERGE.16005	19:-:54107013-54115675	19:-:54107020-54115285	ENSG00000105619	29844	P0C1Z6	TFPT	TCF3 fusion partner [Source:HGNC Symbol;Acc:HGNC:13630]	5.58369	3.22813	6.73321	0	0.59904	1.42612
ENST00000219782	-5.9485811012094	0.0257619	down	16:+:29806596-29811164	MERGE.11019	16:+:29806106-29848039	16:+:29806596-29811164	ENSG00000103495	4150	P56270	MAZ	MYC associated zinc finger protein [Source:HGNC Symbol;Acc:HGNC:6914]	0.87573	3.13925	0.73855	0	0	0.67601
ENST00000552213	-3.53716355880497	0.025877	down	12:+:101739578-101744010	MERGE.7097	12:+:101696947-101744140	12:+:101739578-101744010	ENSG00000111666	56994	Q8WUD6	CHPT1	choline phosphotransferase 1 [Source:HGNC Symbol;Acc:HGNC:17852]	0.34015	0.29176	1.02527	0.19627	0	0
ENST00000510479	-5.05125678750497	0.0258749	down	5:-:177519790-177539066	MERGE.24045	5:-:177519788-177554541	5:-:177519790-177539066	ENSG00000146067	54540	Q6IPW0	FAM193B	family with sequence similarity 193 member B [Source:HGNC Symbol;Acc:HGNC:25524]	0.51971	0.53814	0.9922	0.71262	0	0
ENST00000406797	6.00553	0.0251809	up	7:-:549198-713207	MERGE.25690	7:-:549197-727650	7:-:549198-713207	ENSG00000188191	5575	P31321	PRKAR1B	protein kinase cAMP-dependent type I regulatory subunit beta [Source:HGNC Symbol;Acc:HGNC:9390]	0	2.8019	0	1.65507	1.8318	2.73655
ENST00000464049	1.41684	0.0198444	up	10:-:13291461-13294987	MERGE.3177	10:-:13277796-13302412	10:-:13291461-13294987	ENSG00000107537	5264	O14832	PHYH	phytanoyl-CoA 2-hydroxylase [Source:HGNC Symbol;Acc:HGNC:8940]	0.64938	0.42317	0.53011	0.92784	1.35726	1.49679
ENST00000494184	3.1205	0.0263443	up	6:+:26383218-26385209	MERGE.24443	6:+:26383096-26476621	6:+:26383218-26385209	ENSG00000124508	10385	Q8WVV5	BTN2A2	butyrophilin subfamily 2 member A2 [Source:HGNC Symbol;Acc:HGNC:1137]	0.23181	0	0.17741	0.90047	0.6359	0.34348
ENST00000535194	4.24723	0.0258957	up	14:+:103679398-103694047	MERGE.9005	14:+:103561896-103714249	14:+:103679398-103694047	ENSG00000126214	3831	Q07866	KLC1	kinesin light chain 1 [Source:HGNC Symbol;Acc:HGNC:6387]	0	0.7372	0	1.18081	0.92122	0.47894
ENST00000434421	-5.86869463284733	0.0255037	down	19:-:54273822-54281178	MERGE.16034	19:-:54213927-54339150	19:-:54273822-54281178	ENSG00000131042	10288	A2IXV5	LILRB2	leukocyte immunoglobulin like receptor B2 [Source:HGNC Symbol;Acc:HGNC:6606]	1.59123	0.09152	1.74808	0	0.02948	0.00557
ENST00000645191	2.52168	0.0221055	up	18:-:12794112-12883766	MERGE.14016	18:-:12785478-12929643	18:-:12794112-12883766	ENSG00000175354	5771	P17706	PTPN2	protein tyrosine phosphatase, non-receptor type 2 [Source:HGNC Symbol;Acc:HGNC:9650]	0.59174	0.118	0.05939	0.94596	0.811	0.79535
ENST00000336787	-2.43447901725952	0.0162377	down	15:-:55202969-55289815	MERGE.9609	15:-:55202966-55508234	15:-:55202969-55289815	ENSG00000069974	5873	P51159	RAB27A	RAB27A, member RAS oncogene family [Source:HGNC Symbol;Acc:HGNC:9766]	4.94022	3.17125	9.95796	2.25285	1.13883	0.31846
ENST00000561038	-3.10482940590298	0.018867	down	14:+:24232490-24239239	MERGE.8232	14:+:24232422-24239242	14:+:24232490-24239239	ENSG00000100938	51292	Q9P2T1	GMPR2	guanosine monophosphate reductase 2 [Source:HGNC Symbol;Acc:HGNC:4377]	5.4982	1.32174	1.79179	1.06349	0.17412	0.07156
ENST00000611941	5.74718	0.0254514	up	20:-:47209214-47356889	MERGE.18664	20:-:47209214-47356889	20:-:47209214-47356889	ENSG00000101040	23613	Q9ULU4	ZMYND8	zinc finger MYND-type containing 8 [Source:HGNC Symbol;Acc:HGNC:9397]	0	0	1.37017	0.49413	0.8995	0.67718
ENST00000545297	-6.63233640613596	0.0249198	down	9:-:133361450-133376166	MERGE.29359	9:-:133361449-133376166	9:-:133361450-133376166	ENSG00000148248	6836	O15260	SURF4	surfeit 4 [Source:HGNC Symbol;Acc:HGNC:11476]	6.38343	1.47917	3.39964	0	3.76951	0
MERGE.24620.7	-3.28954122938811	0.0211935	down	6:-:32517343-32554797	MERGE.24620	6:-:32517343-32589848	-	-	-	-	-	-	8.13054	1.20191	6.40387	0.27227	0.15489	1.00395
ENST00000510822	-2.07899162483374	0.0255727	down	4:-:2255143-2262022	MERGE.21768	4:-:2247432-2262294	4:-:2255143-2262022	ENSG00000123933	10608	Q14582	MXD4	MAX dimerization protein 4 [Source:HGNC Symbol;Acc:HGNC:13906]	0.89252	0.67854	0.85382	0.05978	0.20403	0.22042
ENST00000431648	1.27725	0.0176821	up	18:+:14179395-14244811	MERGE.14047	18:+:14179097-14342524	18:+:14179395-14244811	ENSG00000186481	440482	A0PJZ0	ANKRD20A5P	ankyrin repeat domain 20 family member A5, pseudogene [Source:HGNC Symbol;Acc:HGNC:33833]	0.59403	0.41035	0.35561	0.90533	0.94266	1.0345
ENST00000415680	6.85919	0.0243202	up	7:+:138460435-138585585	MERGE.26869	7:+:138460334-138589993	7:+:138460435-138585585	ENSG00000122779	8805	O15164	TRIM24	tripartite motif containing 24 [Source:HGNC Symbol;Acc:HGNC:11812]	6.21517	0	0	5.07569	3.43046	3.202
ENST00000224756	6.41844	0.0216504	up	10:+:84328663-84518517	MERGE.3799	10:+:84328558-84518521	10:+:84328663-84518517	ENSG00000107771	54462	Q9H7U1	CCSER2	coiled-coil serine rich protein 2 [Source:HGNC Symbol;Acc:HGNC:29197]	3.43402	0.00207	0.0025	2.69321	2.85685	3.15425
ENST00000558402	4.46512	0.0257026	up	15:+:28885974-29118315	ENSG00000034053	15:+:28884483-29118315	15:+:28885974-29118315	ENSG00000034053	321	Q99767	APBA2	amyloid beta precursor protein binding family A member 2 [Source:HGNC Symbol;Acc:HGNC:579]	0.00388	0.06296	0.03802	0.22878	1.21289	0.18022
ENST00000448582	1.18726	0.0148266	up	12:-:31280584-31298521	MERGE.6401	12:-:31266535-31327058	12:-:31280584-31298521	ENSG00000139146	58516	Q9NP50	SINHCAF	SIN3-HDAC complex associated factor [Source:HGNC Symbol;Acc:HGNC:30702]	8.24853	7.83102	5.48125	11.3939	19.4107	17.4937
ENST00000377022	8.01432	0.0248868	up	1:-:10636604-10796648	MERGE.278	1:-:10636290-10796650	1:-:10636604-10796648	ENSG00000130940	54897	B3KRV8	CASZ1	castor zinc finger 1 [Source:HGNC Symbol;Acc:HGNC:26002]	0	0	1.6393	0.65287	9.67585	2.5826
ENST00000526068	1.79919	0.0226819	up	11:+:74988925-74990163	MERGE.5371	11:+:74988134-75023938	11:+:74988925-74990163	ENSG00000162139	10825	Q9UQ49	NEU3	neuraminidase 3 [Source:HGNC Symbol;Acc:HGNC:7760]	0.65347	0.368	0.80018	1.0893	2.73161	1.72139
ENST00000624028	-3.53840140431422	0.0165288	down	12:+:42442649-42448623	MERGE.6443	12:+:42238447-42466128	12:+:42442649-42448623	ENSG00000134283	51535	Q8NEY8	PPHLN1	periphilin 1 [Source:HGNC Symbol;Acc:HGNC:19369]	3.18703	3.74555	6.42613	0.15434	0.10399	2.41357
MERGE.2161.2	2.39091	0.0151887	up	1:-:156934845-157045073	MERGE.2161	1:-:156934840-157045370	-	-	-	-	-	-	0.93487	1.10681	1.04148	2.78886	3.21655	15.8847
MERGE.25263.1	1.5878	0.0169225	up	6:-:113868013-113871644	MERGE.25263	6:-:113868013-113873351	-	-	-	-	-	-	0.9564	0.57207	0.79129	3.56862	1.31012	1.91931
ENST00000486387	5.10009	0.0251933	up	9:-:41131678-41189339	MERGE.28605	9:-:41131306-41199261	9:-:41131678-41189339	ENSG00000215126	644019	Q4V339	CBWD6	COBW domain containing 6 [Source:HGNC Symbol;Acc:HGNC:31978]	0.05145	0	0	1.41968	0.1613	0.06353
ENST00000566069	-4.03574230125064	0.0260995	down	16:-:23603160-23621389	MERGE.10869	16:-:23603160-23641310	16:-:23603160-23621389	ENSG00000083093	79728	Q86YC2	PALB2	partner and localizer of BRCA2 [Source:HGNC Symbol;Acc:HGNC:26144]	0.64988	1.31752	0.4591	0	0.41793	0
ENST00000468145	4.65791	0.0262795	up	6:-:34246485-34248989	MERGE.24714	6:-:34246380-34249470	6:-:34246485-34248989	ENSG00000186577	221491	Q86T20	SMIM29	small integral membrane protein 29	0	1.35248	0	1.48549	1.05028	0.92432
ENST00000445402	2.17449	0.0264465	up	2:+:11155198-11172046	MERGE.16254	2:+:11155198-11178874	2:+:11155198-11172046	ENSG00000162976	130814	Q8N755	PQLC3	PQ loop repeat containing 3 [Source:HGNC Symbol;Acc:HGNC:28503]	0.16616	0.11229	0.13564	0.41548	0.83929	0.41035
ENST00000305103	-1.55854992124663	0.0173514	down	8:-:144850219-144853034	MERGE.28252	8:-:144841042-144853736	8:-:144850219-144853034	ENSG00000170619	28991	Q9GZQ3	COMMD5	COMM domain containing 5 [Source:HGNC Symbol;Acc:HGNC:17902]	3.92031	2.68006	6.83779	1.1968	2.04843	0.83306
ENST00000367303	-5.52242875772976	0.026006	down	6:-:151404854-151452126	MERGE.25545	6:-:151404762-151452181	6:-:151404854-151452126	ENSG00000155906	55005	Q9NWS8	RMND1	required for meiotic nuclear division 1 homolog [Source:HGNC Symbol;Acc:HGNC:21176]	3.83589	0.78621	0.23743	0.0271	0.00881	0.00833
ENST00000449352	5.38742	0.0231615	up	11:-:6211335-6234616	MERGE.4446	11:-:6211335-6234711	11:-:6211335-6234616	ENSG00000051009	84067	Q8N612	FAM160A2	family with sequence similarity 160 member A2 [Source:HGNC Symbol;Acc:HGNC:25378]	1.90806	0.00473	0.01143	3.45447	3.50533	0.94473
MERGE.26106.15	1.41179	0.0165505	up	7:+:44756205-44768536	MERGE.26106	7:+:44748581-44769881	-	-	-	-	-	-	1.10196	1.1129	1.04562	1.56868	3.57375	3.36608
MERGE.3952.7	-3.9253819491203	0.0231664	down	10:-:98423608-98446862	MERGE.3952	10:-:98416198-98446947	-	-	-	-	-	-	0.82643	1.75922	2.811	1.05289	0.02879	0.01814
ENST00000514284	5.00551	0.0263082	up	5:-:91375000-91380089	MERGE.23334	5:-:91364655-91383364	5:-:91375000-91380089	ENSG00000113369	57561	Q96B67	ARRDC3	arrestin domain containing 3 [Source:HGNC Symbol;Acc:HGNC:29263]	0	2.24024	0	4.86287	2.06321	1.45543
ENST00000592064	-3.35791416911266	0.0266968	down	19:-:45493886-45494905	MERGE.15667	19:-:45485289-45497061	19:-:45493886-45494905	ENSG00000125744	6253	O75298	RTN2	reticulon 2 [Source:HGNC Symbol;Acc:HGNC:10468]	0.46172	0.58937	0.48161	0.23823	0	0.01689
ENST00000511070	-4.02039826519913	0.0263433	down	5:+:134874371-134900039	MERGE.23620	5:+:134873803-134901525	5:+:134874371-134900039	ENSG00000113621	79770	Q96J42	TXNDC15	thioredoxin domain containing 15 [Source:HGNC Symbol;Acc:HGNC:20652]	0.71547	0.39416	0.51423	0	0	0.38411
ENST00000436553	4.6536	0.0263359	up	19:-:16553371-16572304	MERGE.15090	19:-:16479057-16660442	19:-:16553371-16572304	ENSG00000127526	79939	Q96K37	SLC35E1	solute carrier family 35 member E1 [Source:HGNC Symbol;Acc:HGNC:20803]	0.86216	0	0	0.47443	0.70618	1.04732
ENST00000590386	-4.17590637377384	0.0261412	down	19:+:37334671-37346675	MERGE.15408	19:+:37312837-37369365	19:+:37334671-37346675	ENSG00000181666	284459	P10072	HKR1	HKR1, GLI-Kruppel zinc finger family member [Source:HGNC Symbol;Acc:HGNC:4928]	1.87649	0.3219	1.23725	0	0	0.39925
ENST00000424272	3.0432	0.018099	up	2:+:102070376-102176759	MERGE.17082	2:+:102064544-102179874	2:+:102070376-102176759	ENSG00000115594	3554	P14778	IL1R1	interleukin 1 receptor type 1 [Source:HGNC Symbol;Acc:HGNC:5993]	1.33041	0.10741	0.32438	1.13549	3.32202	5.25689
ENST00000406877	-1.61020195879226	0.0186225	down	7:-:21900901-21946084	ENSG00000164649	7:-:21900900-21946084	7:-:21900901-21946084	ENSG00000164649	55536	A0A024RA51	CDCA7L	cell division cycle associated 7 like [Source:HGNC Symbol;Acc:HGNC:30777]	0.86758	0.59491	1.46229	0.43204	0.23466	0.18149
ENST00000585755	3.99599	0.0263572	up	19:-:13893180-13906452	MERGE.14998	19:-:13882348-13906452	19:-:13893180-13906452	ENSG00000132016	79173	Q0VDD7	C19orf57	chromosome 19 open reading frame 57 [Source:HGNC Symbol;Acc:HGNC:28153]	1.39085	0	0	1.49044	1.09011	1.15925
ENST00000428193	-5.72454091838782	0.0262315	down	19:+:55385932-55387610	MERGE.16076	19:+:55385345-55403250	19:+:55385932-55387610	ENSG00000108107	6158	P46779	RPL28	ribosomal protein L28 [Source:HGNC Symbol;Acc:HGNC:10330]	2.56688	8.13804	8.39284	0	5.19373	0
MERGE.19121.4	8.11635	0.0226838	up	21:+:41362001-41440899	MERGE.19121	21:+:41361943-41459214	-	-	-	-	-	-	0	102.061	0	82.7245	69.317	50.6674
ENST00000393449	4.8977	0.0264733	up	7:+:116953379-117230103	MERGE.26713	7:+:116953214-117230103	7:+:116953379-117230103	ENSG00000004866	93655	E7EPW5,E9PCV1,G3XAH9,C9JU30,Q9NRC1,E9PF01,C9JRQ0,E7ENZ9,C9JWK8,C9JZV9,Q75MZ7,H7BXS2,E7EMS3,X5DRA0,C9JX79,Q6ITW2,B7Z4U3,Q3YL90,B7Z4L1,C9JRW1,C9JCI7,E7EPD9,C9J2Z1	ST7	ST7 overlapping transcript 3	0	0.85009	0	0.78043	0.75339	0.49415
ENST00000423527	-6.16146813027825	0.0215913	down	3:+:31532972-31620274	MERGE.20247	3:+:31532638-31637622	3:+:31532972-31620274	ENSG00000163527	201595	Q8TCJ2	STT3B	STT3B, catalytic subunit of the oligosaccharyltransferase complex [Source:HGNC Symbol;Acc:HGNC:30611]	2.46366	22.1232	18.8834	0.96735	0.59943	0
ENST00000601996	-3.23165363325799	0.0269267	down	19:+:51137970-51138634	MERGE.15871	19:+:51137970-51138634	19:+:51137970-51138634	ENSG00000267990	-	-	AC063977.2	-	1.11499	1.28093	0.77367	0.11948	0	0.257
MERGE.26065.7	9.29298	0.0226629	up	7:-:41689534-41705729	MERGE.26065	7:-:41667168-41705834	-	-	-	-	-	-	0	0	0	7.4128	30.4968	0.06226
ENST00000452098	3.55321	0.0263831	up	3:+:25783073-25791680	MERGE.20238	3:+:25782917-25794534	3:+:25783073-25791680	ENSG00000151093	54995	Q9NWU1	OXSM	3-oxoacyl-ACP synthase, mitochondrial [Source:HGNC Symbol;Acc:HGNC:26063]	0	0.07057	0.68199	0.6901	0.78212	0.94562
MERGE.26954.1	1.40318	0.0161938	up	7:+:143429406-143435964	MERGE.26954	7:+:143429406-143435964	-	-	-	-	-	-	0.79679	1.03982	1.29699	1.65911	2.62515	3.70922
ENST00000537136	-3.05018229467706	0.0270961	down	12:+:31102214-31103218	ENSG00000013573	12:+:31073845-31104791	12:+:31102214-31103218	ENSG00000013573	1663	Q96FC9	DDX11	DEAD/H-box helicase 11 [Source:HGNC Symbol;Acc:HGNC:2736]	0.32463	0.78975	0.83476	0.06957	0.1357	0
ENST00000479802	-3.33076773835218	0.026919	down	6:+:33275866-33276510	MERGE.24681	6:+:33272010-33276510	6:+:33275866-33276510	ENSG00000231500	6222	P62269	RPS18	ribosomal protein S18 [Source:HGNC Symbol;Acc:HGNC:10401]	0.22732	1.15212	0.60309	0	0.03959	0.11228
ENST00000586849	-1.71358215324107	0.0185181	down	19:+:14397480-14401503	MERGE.15028	19:+:14380501-14408725	19:+:14397480-14401503	ENSG00000123146	976	P48960	ADGRE5	adhesion G protein-coupled receptor E5 [Source:HGNC Symbol;Acc:HGNC:1711]	4.98612	4.69124	8.80404	2.03689	2.70609	0.73474
ENST00000223428	-6.15956635268589	0.0262001	down	9:-:96755865-96778046	MERGE.28908	9:-:96755865-96778129	9:-:96755865-96778046	ENSG00000081386	22869	Q9Y2H8	ZNF510	zinc finger protein 510 [Source:HGNC Symbol;Acc:HGNC:29161]	1.16882	1.66795	0.43494	0.79706	0	0
ENST00000348039	-6.27125625681935	0.025427	down	11:-:3088001-3165352	MERGE.4410	11:-:3087116-3166739	11:-:3088001-3165352	ENSG00000021762	114879	Q9H0X9	OSBPL5	oxysterol binding protein like 5 [Source:HGNC Symbol;Acc:HGNC:16392]	3.42804	1.8253	2.94449	0	4.32461	0
ENST00000435495	-5.36266996840051	0.0267196	down	7:+:77538069-77639620	MERGE.26350	7:+:77537275-77640071	7:+:77538069-77639620	ENSG00000127947	5782	Q05209	PTPN12	protein tyrosine phosphatase, non-receptor type 12 [Source:HGNC Symbol;Acc:HGNC:9645]	1.39374	0.87907	0.33374	0	0	0.41609
ENST00000527191	-3.41860984173403	0.0269415	down	11:-:6603642-6604420	MERGE.4509	11:-:6603642-6619485	11:-:6603642-6604420	ENSG00000254400	-	-	AC091564.2	-	0.54902	0.71553	0.62425	0.29417	0	0
MERGE.25742.1	-2.11310270488762	0.0163643	down	7:+:2721641-2737283	MERGE.25742	7:+:2721641-2737283	-	-	-	-	-	-	2.80173	0.72192	1.22359	0.59061	0.18397	0.24109
ENST00000419639	1.54047	0.0196553	up	7:-:30523143-30524535	MERGE.25954	7:-:30496621-30594809	7:-:30523143-30524535	ENSG00000244480	-	-	AC005154.3	-	0.42684	0.55792	0.50891	1.86572	0.90386	1.22055
ENST00000545869	-4.50896555188832	0.0238365	down	6:-:170577594-170584605	MERGE.25680	6:-:170575295-170584692	6:-:170577594-170584605	ENSG00000071994	5134	Q16342	PDCD2	programmed cell death 2 [Source:HGNC Symbol;Acc:HGNC:8762]	6.11974	3.91235	2.93783	0.33535	1.67151	0
ENST00000583894	1.40905	0.0184458	up	17:-:64502965-64504021	MERGE.13452	17:-:64499616-64508199	17:-:64502965-64504021	ENSG00000108654	1655	P17844	DDX5	DEAD-box helicase 5 [Source:HGNC Symbol;Acc:HGNC:2746]	2.85691	1.35887	1.39931	4.16831	4.9147	3.53853
ENST00000565466	-4.65228740996759	0.0262502	down	15:+:30903893-30911271	MERGE.9130	15:+:30903852-30943108	15:+:30903893-30911271	ENSG00000198690	22909	Q9Y2M0	FAN1	FANCD2 and FANCI associated nuclease 1 [Source:HGNC Symbol;Acc:HGNC:29170]	0.51614	0.79167	1.75465	0	0.01419	0.55682
ENST00000405074	-5.18419849144811	0.0266719	down	2:+:26970658-27027196	MERGE.16367	2:+:26970612-27027196	2:+:26970658-27027196	ENSG00000084764	22924	Q9UPY8	MAPRE3	microtubule associated protein RP/EB family member 3 [Source:HGNC Symbol;Acc:HGNC:6892]	1.01649	1.42669	1.23405	1.50823	0	0
ENST00000299204	5.85375	0.0216363	up	14:-:103556544-103562814	MERGE.9004	14:-:103556544-103562831	14:-:103556544-103562814	ENSG00000166170	9529	Q9UL15	BAG5	BCL2 associated athanogene 5 [Source:HGNC Symbol;Acc:HGNC:941]	0.06455	0	1.90886	1.95067	1.72691	5.77711
ENST00000430171	3.40773	0.0234836	up	2:+:102153963-102166173	MERGE.17082	2:+:102064544-102179874	2:+:102153963-102166173	ENSG00000115594	3554	P14778	IL1R1	interleukin 1 receptor type 1 [Source:HGNC Symbol;Acc:HGNC:5993]	1.32415	0.08948	0.18917	1.34802	2.56	6.60559
MERGE.29581.1	1.21319	0.0149381	up	X:+:1251494-1268362	MERGE.29581	X:+:1251494-1268362	-	-	-	-	-	-	2.06105	1.38497	1.93881	4.89436	2.81301	4.97904
ENST00000354749	-3.35140652638195	0.0181877	down	21:+:37085790-37203112	MERGE.19085	21:+:37073226-37203262	21:+:37085790-37203112	ENSG00000182670	7267	P53804	TTC3	tetratricopeptide repeat domain 3 [Source:HGNC Symbol;Acc:HGNC:12393]	1.34182	0.59539	1.81178	0.52052	0.1062	0.01702
ENST00000534785	4.08567	0.0269525	up	11:+:65294178-65297552	MERGE.5077	11:+:65261762-65305589	11:+:65294178-65297552	ENSG00000014138	23649	Q14181	POLA2	DNA polymerase alpha 2, accessory subunit [Source:HGNC Symbol;Acc:HGNC:30073]	0	0.57793	0	0.61096	1.08129	0.39632
ENST00000463697	-2.84124154606815	0.020266	down	3:+:32715996-32727808	MERGE.20276	3:+:32685145-32773875	3:+:32715996-32727808	ENSG00000182973	25904	Q9H9A5	CNOT10	CCR4-NOT transcription complex subunit 10 [Source:HGNC Symbol;Acc:HGNC:23817]	3.96073	6.48553	4.66336	0.30317	0.22742	2.85916
ENST00000344824	-5.46108645518846	0.0249403	down	19:+:16067507-16101790	MERGE.15076	19:+:16067021-16103005	19:+:16067507-16101790	ENSG00000167460	7171	P67936	TPM4	tropomyosin 4 [Source:HGNC Symbol;Acc:HGNC:12013]	0.04417	3.77213	0.13521	0	0	0
ENST00000558943	4.48101	0.0271014	up	15:-:64980874-64987476	MERGE.9745	15:-:64963021-64990310	15:-:64980874-64987476	ENSG00000090487	51324	Q9NZD8	SPG21	SPG21, maspardin [Source:HGNC Symbol;Acc:HGNC:20373]	0	0	2.46541	1.72606	1.92373	1.47747
MERGE.27588.9	8.57636	0.0225766	up	8:+:58553262-58582830	MERGE.27588	8:+:58552924-58582860	-	-	-	-	-	-	64.2159	0	0	81.4348	32.5189	39.6503
ENST00000444784	-4.10086279065039	0.0271491	down	2:+:33476649-33520653	MERGE.16467	2:+:33436324-33564750	2:+:33476649-33520653	ENSG00000152689	25780	Q8IV61	RASGRP3	RAS guanyl releasing protein 3 [Source:HGNC Symbol;Acc:HGNC:14545]	0.9038	1.37423	0.89919	0	0	0.7533
ENST00000485621	1.59319	0.0206653	up	21:+:44091753-44098425	MERGE.19159	21:+:44012319-44106552	21:+:44091753-44098425	ENSG00000160218	7109	P48553	TRAPPC10	trafficking protein particle complex 10 [Source:HGNC Symbol;Acc:HGNC:11868]	1.25293	0.50211	1.42717	1.87346	3.86716	2.33145
ENST00000470229	1.14389	0.0164094	up	7:+:151341812-151378431	MERGE.27066	7:+:151341699-151396088	7:+:151341812-151378431	ENSG00000013374	51667	Q9Y5A7	NUB1	negative regulator of ubiquitin like proteins 1 [Source:HGNC Symbol;Acc:HGNC:17623]	3.38289	1.62067	2.72176	4.80562	5.36906	5.13296
ENST00000335290	5.10726	0.0259459	up	14:+:100376494-100530303	MERGE.8945	14:+:100376418-100530303	14:+:100376494-100530303	ENSG00000176473	79446	Q64LD2	WDR25	WD repeat domain 25 [Source:HGNC Symbol;Acc:HGNC:21064]	1.70253	0.00747	0	1.64278	2.90372	0.95375
ENST00000440863	5.32031	0.0249651	up	15:-:74836116-74843197	MERGE.9918	15:-:74836116-74843346	15:-:74836116-74843197	ENSG00000140474	25989	Q6PHR2	ULK3	unc-51 like kinase 3 [Source:HGNC Symbol;Acc:HGNC:19703]	0.00597	0.00605	2.48354	1.06115	3.304	1.24926
ENST00000396210	1.23998	0.016418	up	12:+:16347649-16364403	MERGE.6277	12:+:16347142-16609259	12:+:16347649-16364403	ENSG00000008394	4257	P10620	MGST1	microsomal glutathione S-transferase 1 [Source:HGNC Symbol;Acc:HGNC:7061]	12.7197	5.18862	9.66373	19.244	18.6774	19.4138
ENST00000537373	-4.52273020320449	0.0271462	down	12:+:63780126-63809558	ENSG00000118600	12:+:63779803-63809558	12:+:63780126-63809558	ENSG00000118600	10329	Q9Y2B1	RXYLT1	ribitol xylosyltransferase 1 [Source:HGNC Symbol;Acc:HGNC:13530]	0.80384	0.50826	0.89659	0.75053	0.00832	0
ENST00000574916	2.32694	0.0240606	up	17:+:782358-783517	MERGE.11872	17:+:782273-792509	17:+:782358-783517	ENSG00000171861	55178	Q9HC36	MRM3	mitochondrial rRNA methyltransferase 3 [Source:HGNC Symbol;Acc:HGNC:18485]	0.12193	0.14419	1.11973	1.19767	0.95562	1.26464
ENST00000593064	3.10765	0.0228575	up	19:-:1609293-1619209	MERGE.14511	19:-:1609290-1652605	19:-:1609293-1619209	ENSG00000071564	6929	P15923	TCF3	transcription factor 3 [Source:HGNC Symbol;Acc:HGNC:11633]	0.01742	0.29437	0.2347	0.60373	0.76478	0.7975
ENST00000296783	-2.27540324771811	0.0179858	down	5:+:79612573-79686648	MERGE.23267	5:+:79612120-79686648	5:+:79612573-79686648	ENSG00000164329	167153	Q6PIY7	PAPD4	poly(A) RNA polymerase D4, non-canonical [Source:HGNC Symbol;Acc:HGNC:26776]	1.66522	1.24697	7.02341	0.53051	0.51213	0.35567
ENST00000619128	2.1723	0.0158612	up	2:+:231060356-231172824	MERGE.18025	2:+:231056864-231172827	2:+:231060356-231172824	ENSG00000173692	5707	Q99460	PSMD1	proteasome 26S subunit, non-ATPase 1 [Source:HGNC Symbol;Acc:HGNC:9554]	1.09396	5.11803	6.30375	14.1895	14.7015	14.1657
ENST00000475252	-4.54463969086053	0.0273874	down	10:+:95974029-96032675	MERGE.3902	10:+:95711779-96032684	10:+:95974029-96032675	ENSG00000188649	387707	Q6DHV5	CC2D2B	coiled-coil and C2 domain containing 2B [Source:HGNC Symbol;Acc:HGNC:31666]	1.16069	0.58506	0.21746	0	0.01988	0.10651
ENST00000529698	-4.03510465426428	0.0273265	down	11:+:46375024-46377350	MERGE.4786	11:+:46332905-46380554	11:+:46375024-46377350	ENSG00000149091	8525	Q13574	DGKZ	diacylglycerol kinase zeta [Source:HGNC Symbol;Acc:HGNC:2857]	0.4544	0.90119	0.79832	0	0.5368	0
MERGE.1017.5	-4.68185696978463	0.0274554	down	1:+:46303715-46316776	MERGE.1017	1:+:46303631-46316776	-	-	-	-	-	-	2.82472	2.28422	2.75932	0	3.21727	0
MERGE.9523.15	-3.70629419861896	0.0202479	down	15:-:49920274-50119748	MERGE.9523	15:-:49858238-50182817	-	-	-	-	-	-	1.3427	2.97812	4.26496	1.41035	0.13198	0.02626
ENST00000445241	-3.77427678778063	0.0261361	down	9:+:129111413-129136566	MERGE.29284	9:+:129110950-129148946	9:+:129111413-129136566	ENSG00000119383	5524	Q15257	PTPA	protein phosphatase 2 phosphatase activator [Source:HGNC Symbol;Acc:HGNC:9308]	1.7807	2.74097	0.80758	0.31803	0.01723	0.16287
ENST00000336985	-4.24049852651788	0.0252994	down	22:+:44702198-44737681	MERGE.19929	22:+:44668547-44862788	22:+:44702198-44737681	ENSG00000186654	55615	A8K699	PRR5	proline rich 5 [Source:HGNC Symbol;Acc:HGNC:31682]	2.59118	1.20772	0.9182	0	0.35699	0.17284
ENST00000529196	-3.9985555105009	0.0235937	down	11:+:125592836-125620888	MERGE.5851	11:+:125591712-125676255	11:+:125592836-125620888	ENSG00000134910	3703	P46977	STT3A	STT3A, catalytic subunit of the oligosaccharyltransferase complex [Source:HGNC Symbol;Acc:HGNC:6172]	0.41039	4.05436	1.65913	0.09075	0.02723	0.15444
ENST00000543848	2.41066	0.0282641	up	12:+:121856259-121857059	ENSG00000256811	12:+:121856259-121857059	12:+:121856259-121857059	ENSG00000256811	-	-	AC079360.1	-	0.14421	0.14618	0.08829	0.34771	0.67818	0.56983
ENST00000305476	4.37663	0.0216394	up	2:-:96859716-96869971	MERGE.17025	2:-:96859716-96870757	2:-:96859716-96869971	ENSG00000168758	54910	Q9C0C4	SEMA4C	semaphorin 4C [Source:HGNC Symbol;Acc:HGNC:10731]	0.01766	0.02237	1.95111	2.26089	1.78047	0.98975
ENST00000187608	-4.43526353086427	0.0270199	down	19:+:41576235-41586844	ENSG00000007129	19:+:41549518-41586844	19:+:41576235-41586844	ENSG00000007129	90273	A0A0G2JSC8	CEACAM21	carcinoembryonic antigen related cell adhesion molecule 21 [Source:HGNC Symbol;Acc:HGNC:28834]	0.36109	1.47628	0.10317	0.0129	0.02516	0
ENST00000324822	-4.39902441590754	0.027636	down	17:-:7389727-7394570	MERGE.12094	17:-:7389727-7404137	17:-:7389727-7394570	ENSG00000187838	57048	Q9NRY6	PLSCR3	phospholipid scramblase 3 [Source:HGNC Symbol;Acc:HGNC:16495]	0.74113	0.4038	0.38569	0	0	0.40266
ENST00000265594	-1.82327109106238	0.0178187	down	3:-:183015218-183099587	MERGE.21480	3:-:183015218-183116075	3:-:183015218-183099587	ENSG00000078070	56922	A0A0S2Z693	MCCC1	methylcrotonoyl-CoA carboxylase 1 [Source:HGNC Symbol;Acc:HGNC:6936]	3.38149	2.50533	3.74914	1.89087	0.72603	0.39477
ENST00000411650	-5.49574362322232	0.0230645	down	3:-:33396243-33411659	MERGE.20284	3:-:33388336-33441371	3:-:33396243-33411659	ENSG00000153560	7342	A8KAN5	UBP1	upstream binding protein 1 [Source:HGNC Symbol;Acc:HGNC:12507]	7.01294	15.6208	13.0037	0.17568	7.91887	0
ENST00000520486	-5.21545671880035	0.0256151	down	8:-:27733318-27772653	ENSG00000147419	8:-:27733311-27772653	8:-:27733318-27772653	ENSG00000147419	55246	Q86WR0	CCDC25	coiled-coil domain containing 25 [Source:HGNC Symbol;Acc:HGNC:25591]	0.65014	1.42421	2.08374	0.00935	1.08069	0
ENST00000397111	-5.29844464914759	0.0273674	down	11:-:3000922-3057613	MERGE.4407	11:-:3000922-3057613	11:-:3000922-3057613	ENSG00000110619	833	A0A024RCG3	CARS	cysteinyl-tRNA synthetase [Source:HGNC Symbol;Acc:HGNC:1493]	1.25293	0.57891	1.06324	1.16154	0	0
MERGE.7911.2	1.83361	0.0155846	up	13:-:75284665-75310276	MERGE.7911	13:-:75284665-75482114	-	-	-	-	-	-	8.33758	3.60135	3.81389	8.3814	22.0319	25.9168
ENST00000505216	3.62104	0.0276907	up	4:+:112637525-112646902	MERGE.22406	4:+:112636964-112657592	4:+:112637525-112646902	ENSG00000174720	51574	Q4G0J3	LARP7	La ribonucleoprotein domain family member 7 [Source:HGNC Symbol;Acc:HGNC:24912]	0	0.39902	0	0.70304	0.37708	0.61567
ENST00000571351	-1.11996701914757	0.0181813	down	16:+:3020390-3022383	MERGE.10487	16:+:3018445-3022383	16:+:3020390-3022383	ENSG00000006327	51330	Q9NP84	TNFRSF12A	TNF receptor superfamily member 12A [Source:HGNC Symbol;Acc:HGNC:18152]	2.94665	2.45758	3.4483	1.15913	1.08167	1.40934
ENST00000466414	-1.51601758450875	0.0176102	down	X:-:101397807-101398694	MERGE.30135	X:-:101397803-101407925	X:-:101397807-101398694	ENSG00000102393	2717	P06280	GLA	galactosidase alpha [Source:HGNC Symbol;Acc:HGNC:4296]	9.57053	13.9103	22.7251	6.32171	5.08014	3.15136
ENST00000607516	1.8177	0.0256091	up	3:+:112332841-112335996	MERGE.20866	3:+:112302478-112362812	3:+:112332841-112335996	ENSG00000091972	4345	P41217	CD200	CD200 molecule [Source:HGNC Symbol;Acc:HGNC:7203]	0.50747	0.14289	0.37974	1.08762	0.9428	0.80764
ENST00000381513	5.90696	0.0274607	up	12:+:50085200-50100642	MERGE.6571	12:+:50084972-50100712	12:+:50085200-50100642	ENSG00000066117	6602	Q96GM5	SMARCD1	SWI/SNF related, matrix associated, actin dependent regulator of chromatin, subfamily d, member 1 [Source:HGNC Symbol;Acc:HGNC:11106]	1.29063	0	0	1.19656	2.56616	0.5539
ENST00000396033	-1.84592251244081	0.014571	down	10:-:32900319-32957894	MERGE.3363	10:-:32900319-33005792	10:-:32900319-32957894	ENSG00000150093	3688	P05556	ITGB1	integrin subunit beta 1 [Source:HGNC Symbol;Acc:HGNC:6153]	74.6998	22.5506	55.7122	9.29654	18.0543	14.2762
ENST00000465100	-3.84352164246537	0.0278846	down	12:-:10118458-10130082	MERGE.6129	12:-:10116777-10130258	12:-:10118458-10130082	ENSG00000172243	64581	Q68D78	CLEC7A	C-type lectin domain containing 7A [Source:HGNC Symbol;Acc:HGNC:14558]	0.51506	0.37807	0.76117	0.38065	0	0
ENST00000517352	5.12027	0.0268674	up	8:-:118926510-118951883	MERGE.27997	8:-:118923557-118952200	8:-:118926510-118951883	ENSG00000164761	4982	O00300	TNFRSF11B	TNF receptor superfamily member 11b [Source:HGNC Symbol;Acc:HGNC:11909]	0.13678	0	0	0.17588	0.34304	2.97243
ENST00000550787	-3.6092404262815	0.0279365	down	12:+:71697452-71704056	MERGE.6933	12:+:71663009-71705046	12:+:71697452-71704056	ENSG00000139291	55266	A0A024RBA1	TMEM19	transmembrane protein 19 [Source:HGNC Symbol;Acc:HGNC:25605]	0.41394	0.69933	0.67583	0.32529	0	0
ENST00000546904	-2.05197637340022	0.0182037	down	12:-:110720366-110722467	MERGE.7231	12:-:110719680-110742939	12:-:110720366-110722467	ENSG00000186298	5501	P36873	PPP1CC	protein phosphatase 1 catalytic subunit gamma [Source:HGNC Symbol;Acc:HGNC:9283]	2.88635	7.12549	13.6976	1.58351	1.22674	1.52793
MERGE.26350.4	-8.57348602909624	0.0240358	down	7:+:77537517-77638708	MERGE.26350	7:+:77537275-77640071	-	-	-	-	-	-	0.84206	1.02223	5.01537	2.01792	0	0
ENST00000471173	4.28387	0.0278979	up	1:-:153975839-153977626	MERGE.2024	1:-:153974269-153986358	1:-:153975839-153977626	ENSG00000143543	10899	O76095	JTB	jumping translocation breakpoint [Source:HGNC Symbol;Acc:HGNC:6201]	0	0.9466	0	1.20085	0.84578	0.63549
ENST00000234038	-1.68212207448474	0.0185749	down	2:+:241150022-241183652	MERGE.18126	2:+:241149576-241183652	2:+:241150022-241183652	ENSG00000115685	5510	Q15435	PPP1R7	protein phosphatase 1 regulatory subunit 7 [Source:HGNC Symbol;Acc:HGNC:9295]	3.84947	1.73499	1.52571	0.75193	0.41119	0.70611
ENST00000566581	-1.61484968159816	0.0251908	down	15:-:34363946-34367176	MERGE.9293	15:-:34358618-34367278	15:-:34363946-34367176	ENSG00000176454	254531	Q643R3	LPCAT4	lysophosphatidylcholine acyltransferase 4 [Source:HGNC Symbol;Acc:HGNC:30059]	0.58142	0.5547	0.96322	0.1466	0.21445	0.16893
ENST00000474861	4.34525	0.0280411	up	1:-:110401249-110407671	MERGE.1571	1:-:110401249-110407942	1:-:110401249-110407671	ENSG00000134248	10542	A0A0C4DGV4	LAMTOR5	late endosomal/lysosomal adaptor, MAPK and MTOR activator 5 [Source:HGNC Symbol;Acc:HGNC:17955]	0.84066	0	0	0.55213	0.87851	0.49558
ENST00000582707	-4.54664687008567	0.0279264	down	18:+:158383-211391	MERGE.13882	18:+:158383-214629	18:+:158383-211391	ENSG00000101557	9097	P54578	USP14	ubiquitin specific peptidase 14 [Source:HGNC Symbol;Acc:HGNC:12612]	1.01537	0.22872	0.4782	0.29759	0	0
ENST00000544690	2.77777	0.0260767	up	19:-:35904403-35908275	MERGE.15382	19:-:35904401-35908295	19:-:35904403-35908275	ENSG00000011600	7305	O43914	TYROBP	TYRO protein tyrosine kinase binding protein [Source:HGNC Symbol;Acc:HGNC:12449]	0.4796	0.48616	0.11011	1.60608	3.28913	0.97714
ENST00000274255	-1.25420339229282	0.0188947	down	5:+:36152067-36184319	MERGE.22912	5:+:36151989-36184319	5:+:36152067-36184319	ENSG00000145604	6502	A0A024R069	SKP2	S-phase kinase associated protein 2 [Source:HGNC Symbol;Acc:HGNC:10901]	1.19049	0.61604	1.16212	0.39699	0.35235	0.31662
MERGE.21778.1	-1.20071790340324	0.019718	down	4:-:2833695-2834363	MERGE.21778	4:-:2833695-2834363	-	-	-	-	-	-	2.97037	3.60367	3.6372	1.05266	1.49096	1.36314
ENST00000527184	-2.74404658226266	0.0288086	down	11:-:31449030-31509592	MERGE.4701	11:-:31432401-31509645	11:-:31449030-31509592	ENSG00000148950	196294	Q96LU5	IMMP1L	inner mitochondrial membrane peptidase subunit 1 [Source:HGNC Symbol;Acc:HGNC:26317]	1.03026	0.4569	0.6702	0.20701	0.03365	0.06361
ENST00000508854	-3.82175169342562	0.0274642	down	1:+:36319256-36320751	MERGE.810	1:+:36306387-36329221	1:+:36319256-36320751	ENSG00000214193	79729	A4FU49	SH3D21	SH3 domain containing 21 [Source:HGNC Symbol;Acc:HGNC:26236]	1.68337	0.81123	0.86168	0.76888	0.01442	0.01363
ENST00000513139	1.43018	0.0204055	up	4:+:176320002-176327381	MERGE.22699	4:+:176319964-176332245	4:+:176320002-176327381	ENSG00000129128	60559	P61009	SPCS3	signal peptidase complex subunit 3 [Source:HGNC Symbol;Acc:HGNC:26212]	0.82353	1.18485	2.08188	3.67233	2.97051	2.46677
MERGE.28668.1	-2.33153849975045	0.0283591	down	9:-:68391437-68391675	MERGE.28668	9:-:68391437-68391675	-	-	-	-	-	-	2.88063	1.19454	1.52316	0.14031	0.27367	0.38803
ENST00000373793	-5.89959693900435	0.0281702	down	9:-:121455041-121499816	MERGE.29113	9:-:121444991-121500027	9:-:121455041-121499816	ENSG00000204136	2681	Q4G0N0	GGTA1P	glycoprotein, alpha-galactosyltransferase 1 pseudogene	2.34098	4.92057	1.11683	0	1.85333	0
ENST00000569022	-4.58930463742737	0.0285191	down	15:+:75903878-75934107	MERGE.9939	15:+:75903859-75942510	15:+:75903878-75934107	ENSG00000167196	26263	Q8NEZ5	FBXO22	F-box protein 22 [Source:HGNC Symbol;Acc:HGNC:13593]	0.43384	0.65965	0.4604	0	0	0.49284
ENST00000563953	-4.66199293444725	0.0277098	down	16:+:67227120-67229262	MERGE.11370	16:+:67227103-67237153	16:+:67227120-67229262	ENSG00000168701	29100	Q9BTX3	TMEM208	transmembrane protein 208 [Source:HGNC Symbol;Acc:HGNC:25015]	0.58213	0.14305	3.00249	0	0	0.12198
ENST00000342016	6.07728	0.0266394	up	2:-:174348022-174395715	MERGE.17562	2:-:174347908-174395715	2:-:174348022-174395715	ENSG00000138433	9541	Q86X95	CIR1	corepressor interacting with RBPJ, 1 [Source:HGNC Symbol;Acc:HGNC:24217]	6.45105	0	0.00997	4.97524	5.0732	2.66328
ENST00000548715	4.03707	0.0285188	up	12:-:89425167-89525997	MERGE.6990	12:-:89419718-89526262	12:-:89425167-89525997	ENSG00000139323	282809	A0MNP0	POC1B	POC1 centriolar protein B [Source:HGNC Symbol;Acc:HGNC:30836]	0.75498	0	0	0.5461	0.78898	0.48477
MERGE.11439.1	-1.7435517028762	0.0201212	down	16:+:68276198-68276999	MERGE.11439	16:+:68276198-68276999	-	-	-	-	-	-	2.96553	2.21498	6.21139	0.52268	1.6107	0.86727
ENST00000482517	1.5292	0.0193799	up	13:-:77098068-77126516	MERGE.7945	13:-:77044655-77327050	13:-:77098068-77126516	ENSG00000005810	23077	O75592	MYCBP2	MYC binding protein 2, E3 ubiquitin protein ligase [Source:HGNC Symbol;Acc:HGNC:23386]	1.41526	0.54174	0.70289	2.86351	1.85133	1.77932
ENST00000442744	-5.33788658268458	0.0201256	down	19:+:18571860-18577550	MERGE.15195	19:+:18571730-18577550	19:+:18571860-18577550	ENSG00000221983	7311	Q7Z4P3	UBA52	ubiquitin A-52 residue ribosomal protein fusion product 1 [Source:HGNC Symbol;Acc:HGNC:12458]	8.55776	4.2816	13.6711	0.03536	0.02299	5.38945
ENST00000536790	3.72432	0.0200689	up	12:+:133081011-133107428	MERGE.7557	12:+:133079838-133107544	12:+:133081011-133107428	ENSG00000196387	7699	P52738	ZNF140	zinc finger protein 140 [Source:HGNC Symbol;Acc:HGNC:12925]	2.70866	0.08176	0.11522	4.68883	5.2258	1.93872
ENST00000576302	1.47026	0.022196	up	5:+:55936143-55941727	MERGE.23036	5:+:55936143-55941727	5:+:55936143-55941727	ENSG00000262211	-	-	AC008914.1	-	0.56934	0.61692	0.55292	1.36748	1.12841	1.78421
ENST00000482722	2.43166	0.0199556	up	1:-:40300668-40317388	MERGE.887	1:-:40299943-40317813	1:-:40300668-40317388	ENSG00000049089	1298	Q14055	COL9A2	collagen type IX alpha 2 chain [Source:HGNC Symbol;Acc:HGNC:2218]	0.19511	0.2692	0.47783	3.65899	0.61737	1.25281
ENST00000381473	-1.28073150252629	0.0166186	down	4:+:48831084-48861200	MERGE.22040	4:+:48805212-48861817	4:+:48831084-48861200	ENSG00000109180	54940	A0A024R9U3	OCIAD1	OCIA domain containing 1 [Source:HGNC Symbol;Acc:HGNC:16074]	30.5677	13.9007	15.5658	9.01487	7.40648	6.21563
ENST00000514731	-4.68361134038911	0.0287845	down	5:-:179616764-179623669	MERGE.24077	5:-:179614178-179634784	5:-:179616764-179623669	ENSG00000169045	3187	P31943	HNRNPH1	heterogeneous nuclear ribonucleoprotein H1 [Source:HGNC Symbol;Acc:HGNC:5041]	1.27824	0.82139	0.69875	0.88057	0	0
MERGE.17805.2	1.43135	0.0180129	up	2:+:202376936-202567751	MERGE.17805	2:+:202376068-202567751	-	-	-	-	-	-	0.2151	0.34213	0.25498	1.04459	0.52728	0.5165
ENST00000589699	-1.84176877812071	0.020554	down	18:+:35041650-35143470	MERGE.14136	18:+:34976928-35143470	18:+:35041650-35143470	ENSG00000166974	10982	Q15555	MAPRE2	microtubule associated protein RP/EB family member 2 [Source:HGNC Symbol;Acc:HGNC:6891]	0.7325	0.36931	0.92512	0.07397	0.31661	0.15154
ENST00000480305	1.32878	0.0209906	up	1:+:2561801-2563452	MERGE.138	1:+:2555639-2565382	1:+:2561801-2563452	ENSG00000157873	8764	Q92956	TNFRSF14	TNF receptor superfamily member 14 [Source:HGNC Symbol;Acc:HGNC:11912]	1.90045	0.99532	1.43504	3.15662	3.87277	2.40924
ENST00000463331	-1.72786641311476	0.023343	down	7:-:101233769-101237750	MERGE.26540	7:-:101232092-101238820	7:-:101233769-101237750	ENSG00000106404	24146	P56746	CLDN15	claudin 15 [Source:HGNC Symbol;Acc:HGNC:2036]	0.5998	1.36139	0.97395	0.20959	0.27253	0.21897
ENST00000282018	1.07265	0.018383	up	13:+:48706555-48711226	ENSG00000152207	13:+:48653711-48711226	13:+:48706555-48711226	ENSG00000152207	57105	Q5KU17	CYSLTR2	cysteinyl leukotriene receptor 2 [Source:HGNC Symbol;Acc:HGNC:18274]	0.64303	0.54997	0.79559	1.06232	1.53997	1.21086
ENST00000563346	-3.68638950063104	0.0280889	down	16:+:2071660-2074369	MERGE.10467	16:+:2047465-2089487	16:+:2071660-2074369	ENSG00000103197	7249	P49815	TSC2	TSC complex subunit 2 [Source:HGNC Symbol;Acc:HGNC:12363]	1.29094	1.57932	2.07132	0.02385	0.02326	1.25324
ENST00000488853	-4.70276114735747	0.0289042	down	20:-:46374438-46406599	MERGE.18660	20:-:46366049-46432985	20:-:46374438-46406599	ENSG00000062598	63916	Q96JJ3	ELMO2	engulfment and cell motility 2 [Source:HGNC Symbol;Acc:HGNC:17233]	0.93882	1.30694	0.87368	0	1.1904	0
ENST00000606743	-4.96948319453452	0.0288691	down	6:-:31394289-31395495	MERGE.24555	6:-:31393694-31399522	6:-:31394289-31395495	ENSG00000272221	-	-	AL645933.2	-	1.02412	2.15508	1.07942	0	0	1.20375
ENST00000487278	3.54971	0.0289093	up	10:+:73796371-73797450	MERGE.3717	10:+:73785582-73801797	10:+:73796371-73797450	ENSG00000214655	23053	A7E2V4	ZSWIM8	zinc finger SWIM-type containing 8 [Source:HGNC Symbol;Acc:HGNC:23528]	0.52466	0	0	0.52915	0.61279	0.39632
ENST00000487555	-4.06341820614812	0.0288131	down	9:-:120857930-120868844	MERGE.29101	9:-:120855652-120929682	9:-:120857930-120868844	ENSG00000119403	26147	Q5T6S3	PHF19	PHD finger protein 19 [Source:HGNC Symbol;Acc:HGNC:24566]	0.32956	0.62456	0.75446	0.38387	0	0
ENST00000582394	-1.52001997264337	0.0198672	down	17:-:62282702-62297026	MERGE.13363	17:-:62282702-62297026	17:-:62282702-62297026	ENSG00000263887	-	-	AC053481.2	-	1.53341	2.46372	2.2353	0.35771	0.77398	0.86557
ENST00000563692	-4.97602064724283	0.0289033	down	15:-:42164785-42166875	MERGE.9411	15:-:42158701-42208316	15:-:42164785-42166875	ENSG00000166887	23339	Q96JC1	VPS39	VPS39, HOPS complex subunit [Source:HGNC Symbol;Acc:HGNC:20593]	2.50566	4.10707	2.38273	3.14211	0	0
ENST00000535024	-4.14514234069025	0.0288653	down	12:-:10847139-11171600	MERGE.6167	12:-:10824960-11171608	12:-:10847139-11171600	ENSG00000275778	-	-	AC018630.2	-	0.71332	1.39949	0.7044	0	0.69735	0
ENST00000398246	1.15882	0.0161726	up	8:-:12721894-12755490	MERGE.27232	8:-:12721894-12756073	8:-:12721894-12755490	ENSG00000154359	91694	Q17RB8	LONRF1	LON peptidase N-terminal domain and ring finger 1 [Source:HGNC Symbol;Acc:HGNC:26302]	7.28368	5.57822	5.57627	9.89065	12.9303	18.3983
ENST00000446923	4.82774	0.0242237	up	10:+:31321135-31529813	MERGE.3339	10:+:31318495-31529814	10:+:31321135-31529813	ENSG00000148516	6935	P37275	ZEB1	zinc finger E-box binding homeobox 1 [Source:HGNC Symbol;Acc:HGNC:11642]	0.11485	0.28599	0	0.57524	1.19761	2.01255
ENST00000434233	4.18326	0.0288953	up	1:+:22025188-22031023	MERGE.470	1:+:22024558-22031223	1:+:22025188-22031023	ENSG00000218510	29092	-	LINC00339	long intergenic non-protein coding RNA 339	0.65687	0	0	0.63171	0.38723	0.8319
ENST00000255416	-3.07489151376687	0.0274206	down	1:-:203167811-203175813	ENSG00000133055	1:-:203167811-203175813	1:-:203167811-203175813	ENSG00000133055	4608	Q13203	MYBPH	myosin binding protein H [Source:HGNC Symbol;Acc:HGNC:7552]	0.33808	1.24778	0.43521	0.02787	0.03624	0.12845
ENST00000469963	4.03139	0.0283837	up	6:-:31727038-31729507	MERGE.24602	6:-:31727038-31739763	6:-:31727038-31729507	ENSG00000213722	23564	O95865	DDAH2	dimethylarginine dimethylaminohydrolase 2 [Source:HGNC Symbol;Acc:HGNC:2716]	0.12093	0.16031	0	1.74453	0.47636	0.51461
ENST00000395656	-5.79465431571116	0.0280951	down	17:+:18858137-18931024	MERGE.12341	17:+:18835707-18931287	17:+:18858137-18931024	ENSG00000141127	5636	A0A024QYY3	PRPSAP2	phosphoribosyl pyrophosphate synthetase associated protein 2 [Source:HGNC Symbol;Acc:HGNC:9467]	4.32834	2.23494	2.63758	0	4.725	0
ENST00000407230	-6.78503647782012	0.0278833	down	2:+:24564310-24768543	MERGE.16321	2:+:24491914-24770702	2:+:24564310-24768543	ENSG00000084676	8648	Q15788	NCOA1	nuclear receptor coactivator 1 [Source:HGNC Symbol;Acc:HGNC:7668]	2.02142	0.06351	1.46979	0	0.04135	0
ENST00000587163	-1.3582226222854	0.0210915	down	18:-:23533202-23534560	MERGE.14080	18:-:23506184-23586898	18:-:23533202-23534560	ENSG00000141458	4864	O15118	NPC1	NPC intracellular cholesterol transporter 1 [Source:HGNC Symbol;Acc:HGNC:7897]	5.55453	2.87041	4.40096	1.75066	1.3658	1.14759
ENST00000491523	-2.22740926054733	0.0231503	down	16:+:89560677-89562393	MERGE.11803	16:+:89560657-89566828	16:+:89560677-89562393	ENSG00000167526	6137	A8K4C8	RPL13	ribosomal protein L13 [Source:HGNC Symbol;Acc:HGNC:10303]	4.68515	1.29523	1.97636	0.69664	0.56224	0.17715
ENST00000518757	4.16336	0.0289564	up	5:+:168497012-168506030	MERGE.23940	5:+:168486445-168519299	5:+:168497012-168506030	ENSG00000113643	5917	P54136	RARS	arginyl-tRNA synthetase [Source:HGNC Symbol;Acc:HGNC:9870]	0	0.7657	0	0.83837	0.56385	1.46572
ENST00000617722	-2.86388522302226	0.0255125	down	9:-:41131679-41199261	MERGE.28605	9:-:41131306-41199261	9:-:41131679-41199261	ENSG00000215126	644019	Q4V339	CBWD6	COBW domain containing 6 [Source:HGNC Symbol;Acc:HGNC:31978]	0.93297	0.4969	0.86166	0.01695	0.05784	0.453
ENST00000489973	1.39864	0.0186323	up	13:-:110883709-110910746	MERGE.8039	13:-:110878540-110915069	13:-:110883709-110910746	ENSG00000088448	55608	Q9NXR5	ANKRD10	ankyrin repeat domain 10 [Source:HGNC Symbol;Acc:HGNC:20265]	4.09554	1.93737	5.73507	10.1505	9.32815	6.70134
ENST00000400075	-5.4890369551456	0.0220729	down	21:+:25735384-25772460	MERGE.18959	21:+:25734570-25772577	21:+:25735384-25772460	ENSG00000154727	2551	Q06546	GABPA	GA binding protein transcription factor alpha subunit [Source:HGNC Symbol;Acc:HGNC:4071]	4.56346	2.46776	2.74223	0.20898	0.95787	0
MERGE.2649.6	2.2475	0.0169419	up	1:+:203795660-203851122	MERGE.2649	1:+:203795654-203857482	-	-	-	-	-	-	0.91458	0.96479	5.52736	8.57143	6.06182	9.108
ENST00000452726	3.92054	0.029238	up	9:-:113392132-113397402	MERGE.29069	9:-:113386317-113401333	9:-:113392132-113397402	ENSG00000148218	210	Q6ZMU0	ALAD	aminolevulinate dehydratase [Source:HGNC Symbol;Acc:HGNC:395]	0.85884	0	0	0.83406	0.589	0.76886
ENST00000317594	-2.21828679509129	0.0206829	down	11:-:117821242-117824744	MERGE.5716	11:-:117800844-117877486	11:-:117821242-117824744	ENSG00000137731	486	P54710	FXYD2	FXYD domain containing ion transport regulator 2 [Source:HGNC Symbol;Acc:HGNC:4026]	2.20677	3.18837	1.47947	0.87743	0.54262	0.13809
ENST00000477589	-4.38933593779369	0.0293822	down	3:+:158740417-158743592	MERGE.21358	3:+:158732198-158829719	3:+:158740417-158743592	ENSG00000240207	-	-	AC080013.1	-	0.95005	0.83171	0.81081	0.87925	0	0
ENST00000413510	1.57391	0.0213253	up	13:+:50807856-50849905	MERGE.7884	13:+:50807856-50849905	13:+:50807856-50849905	ENSG00000237152	100874074	-	DLEU7-AS1	DLEU7 antisense RNA 1	0.46785	0.28103	0.38192	0.63133	0.95973	1.51485
ENST00000638269	2.38267	0.019136	up	17:-:46092870-46225361	MERGE.13084	17:-:46029916-46225389	17:-:46092870-46225361	ENSG00000120071	284058	Q7Z3B3	KANSL1	KAT8 regulatory NSL complex subunit 1 [Source:HGNC Symbol;Acc:HGNC:24565]	1.53448	0.24039	0.28469	3.04455	2.87673	1.26317
MERGE.6916.1	-1.61411955009084	0.0165339	down	12:-:68835491-68933199	MERGE.6916	12:-:68835491-68971570	-	-	-	-	-	-	5.36281	5.10281	2.26985	1.60258	0.79279	1.55565
ENST00000515540	-4.20565779399373	0.0293572	down	19:+:48954929-48956316	MERGE.15805	19:+:48954815-48961798	19:+:48954929-48956316	ENSG00000087088	581	Q07812	BAX	BCL2 associated X, apoptosis regulator [Source:HGNC Symbol;Acc:HGNC:959]	1.61686	3.01357	2.49077	0	0	1.90632
MERGE.30312.2	3.15328	0.0189959	up	X:-:132203025-132218332	MERGE.30312	X:-:132203024-132219480	-	-	-	-	-	-	0.43749	0.05593	1.84841	2.82555	3.43509	2.69421
ENST00000416035	3.95104	0.029298	up	X:-:16852046-16863021	MERGE.29669	X:-:16839283-16870414	X:-:16852046-16863021	ENSG00000102054	5931	Q6FHQ0	RBBP7	RB binding protein 7, chromatin remodeling factor [Source:HGNC Symbol;Acc:HGNC:9890]	0	0.4997	0	0.72392	0.477	0.37875
ENST00000490224	-4.56264818508497	0.0293374	down	3:-:195441793-195443044	MERGE.21634	3:-:195274736-195443078	3:-:195441793-195443044	ENSG00000114331	23527	Q15057	ACAP2	ArfGAP with coiled-coil, ankyrin repeat and PH domains 2 [Source:HGNC Symbol;Acc:HGNC:16469]	0.8392	1.50925	3.31484	0	0	1.17663
ENST00000439994	-1.4710434984489	0.0244209	down	11:-:62602218-62603738	MERGE.4966	11:-:62602218-62612765	11:-:62602218-62603738	ENSG00000149499	256364	Q32P44	EML3	echinoderm microtubule associated protein like 3 [Source:HGNC Symbol;Acc:HGNC:26666]	1.3525	1.08733	1.37059	0.34984	0.3168	0.48374
ENST00000512095	5.48122	0.0292819	up	4:+:39215882-39275339	MERGE.21948	4:+:39045039-39285810	4:+:39215882-39275339	ENSG00000157796	57728	Q8NEZ3	WDR19	WD repeat domain 19 [Source:HGNC Symbol;Acc:HGNC:18340]	0.02022	0.05637	0.00619	2.64378	0.92985	0.1648
ENST00000405983	6.16541	0.0283732	up	2:-:27309646-27323063	MERGE.16411	2:-:27309492-27325680	2:-:27309646-27323063	ENSG00000115204	4358	A0A0S2Z3Z9	MPV17	MPV17, mitochondrial inner membrane protein [Source:HGNC Symbol;Acc:HGNC:7224]	0	9.28756	0	3.88443	7.36683	12.0018
ENST00000422228	-3.99443630294882	0.0294055	down	X:-:139782557-139789430	MERGE.30355	X:-:139726346-139945276	X:-:139782557-139789430	ENSG00000101974	286410	Q8NB49	ATP11C	ATPase phospholipid transporting 11C [Source:HGNC Symbol;Acc:HGNC:13554]	0.87789	1.15161	0.60072	0	0.67458	0
ENST00000558319	1.37532	0.0177486	up	15:-:44573357-44663678	MERGE.9467	15:-:44562696-44663678	15:-:44573357-44663678	ENSG00000104133	80208	Q96JI7	SPG11	SPG11, spatacsin vesicle trafficking associated [Source:HGNC Symbol;Acc:HGNC:11226]	1.16391	0.75281	1.11214	1.65691	2.17056	3.81004
ENST00000492947	1.40463	0.0205606	up	1:+:1048529-1049394	MERGE.65	1:+:1020123-1056118	1:+:1048529-1049394	ENSG00000188157	375790	O00468	AGRN	agrin [Source:HGNC Symbol;Acc:HGNC:329]	0.97511	1.54011	1.83267	4.42272	2.60679	3.13613
ENST00000424308	2.60989	0.0304544	up	1:+:59020599-59023020	MERGE.1164	1:+:58933643-59240555	1:+:59020599-59023020	ENSG00000237352	101926925	-	LINC01358	long intergenic non-protein coding RNA 1358 [Source:HGNC Symbol;Acc:HGNC:50589]	0.10294	0	0.37815	0.77218	0.53788	0.30507
ENST00000374724	1.0857	0.0155979	up	9:+:105244622-105439171	MERGE.28985	9:+:105244622-105439171	9:+:105244622-105439171	ENSG00000070214	23446	A0A024R151	SLC44A1	solute carrier family 44 member 1 [Source:HGNC Symbol;Acc:HGNC:18798]	17.6739	13.0205	19.0171	31.5747	30.5588	47.331
ENST00000369494	-2.25437618385224	0.0248735	down	1:+:116382411-116388663	MERGE.1649	1:+:116372668-116410261	1:+:116382411-116388663	ENSG00000163399	476	P05023	ATP1A1	ATPase Na+/K+ transporting subunit alpha 1 [Source:HGNC Symbol;Acc:HGNC:799]	2.62279	0.65898	3.07434	0.24022	0.37482	0.31002
ENST00000556002	4.51116	0.0296567	up	14:-:58266608-58298102	MERGE.8469	14:-:57999735-58298139	14:-:58266608-58298102	ENSG00000257621	379025	-	PSMA3-AS1	PSMA3 antisense RNA 1	1.20478	0	0	0.56483	1.19608	0.90746
ENST00000580012	-4.75367485553482	0.0296772	down	17:+:8436094-8445801	MERGE.12159	17:+:8413131-8490411	17:+:8436094-8445801	ENSG00000166579	81565	Q9GZM8	NDEL1	nudE neurodevelopment protein 1 like 1 [Source:HGNC Symbol;Acc:HGNC:17620]	0.81206	1.90732	2.47379	0	1.46958	0
ENST00000446386	-3.9348894571821	0.0297011	down	11:-:118229454-118252320	MERGE.5739	11:-:118226690-118252350	11:-:118229454-118252320	ENSG00000160588	196264	Q6UWV2	MPZL3	myelin protein zero like 3 [Source:HGNC Symbol;Acc:HGNC:27279]	0.63368	0.39529	0.67646	0	0.52638	0
ENST00000431454	3.76387	0.0297009	up	2:+:32436075-32442380	MERGE.16454	2:+:32357028-32618899	2:+:32436075-32442380	ENSG00000115760	57448	Q9NR09	BIRC6	baculoviral IAP repeat containing 6 [Source:HGNC Symbol;Acc:HGNC:13516]	0	0.65567	0	0.62713	0.96565	0.51725
ENST00000498573	-4.41698457593866	0.0297066	down	22:-:17819022-17832000	MERGE.19246	22:-:17787649-18024559	22:-:17819022-17832000	ENSG00000243156	57553	Q7RTP6	MICAL3	microtubule associated monooxygenase, calponin and LIM domain containing 3 [Source:HGNC Symbol;Acc:HGNC:24694]	0.81797	1.28385	2.77865	0	1.24085	0
ENST00000563178	-3.44641191164453	0.0299085	down	12:-:123240529-123243952	MERGE.7446	12:-:123152320-123244014	12:-:123240529-123243952	ENSG00000051825	10198	Q99550	MPHOSPH9	M-phase phosphoprotein 9 [Source:HGNC Symbol;Acc:HGNC:7215]	0.42577	1.56451	0.65169	0	0.33371	0
MERGE.8108.1	6.26061	0.0203633	up	14:-:21200079-21269389	MERGE.8108	14:-:21200079-21269494	-	-	-	-	-	-	2.16902	0.00286	0.00691	3.9085	5.41254	1.16938
ENST00000402558	-1.75101502444066	0.0204938	down	9:-:34252381-34311371	MERGE.28482	9:-:34252381-34311371	9:-:34252381-34311371	ENSG00000186638	347240	Q5T7B8	KIF24	kinesin family member 24 [Source:HGNC Symbol;Acc:HGNC:19916]	0.80902	0.36477	0.54689	0.24067	0.07734	0.15631
MERGE.26357.16	2.39249	0.0200012	up	7:+:76461727-77004308	MERGE.26357	7:+:76461676-77329533	-	-	-	-	-	-	0.666	0.54008	0.52768	6.40639	3.54546	0.89783
ENST00000580434	-4.06799783138367	0.0298851	down	17:+:8288671-8290092	MERGE.12150	17:+:8288497-8290092	17:+:8288671-8290092	ENSG00000108961	29098	Q9HD47	RANGRF	RAN guanine nucleotide release factor [Source:HGNC Symbol;Acc:HGNC:17679]	0.94008	0.82587	0.61393	0	0	0.63973
MERGE.3439.9	1.53465	0.0178787	up	10:+:45727264-45792601	MERGE.3439	10:+:45727200-45792961	-	-	-	-	-	-	2.33174	0.8425	0.86837	2.42271	4.16204	3.35978
ENST00000407692	1.99504	0.0278015	up	6:+:26164072-26164363	MERGE.24383	6:+:26164072-26164363	6:+:26164072-26164363	ENSG00000217159	100379623	-	LARP1P1	La ribonucleoprotein domain family member 1 pseudogene 1 [Source:HGNC Symbol;Acc:HGNC:23183]	0.26793	0.76045	0.78739	1.37815	2.35196	1.79975
MERGE.3013.1	-2.37680984142617	0.0279337	down	1:-:241590824-241591373	MERGE.3013	1:-:241590824-241591373	-	-	-	-	-	-	0.93882	0.98049	2.47335	0.57924	0.11892	0.11241
ENST00000487996	-1.96738558951398	0.0197738	down	6:-:32934629-32936886	MERGE.24665	6:-:32934629-32969094	6:-:32934629-32936886	ENSG00000242574	3109	P28068	HLA-DMB	major histocompatibility complex, class II, DM beta [Source:HGNC Symbol;Acc:HGNC:4935]	2.55407	1.60789	7.36323	0.55699	1.13319	0.58427
ENST00000504247	4.27387	0.0294669	up	5:-:112887015-112922289	MERGE.23465	5:-:112876379-112922539	5:-:112887015-112922289	ENSG00000129625	7905	Q00765	REEP5	receptor accessory protein 5 [Source:HGNC Symbol;Acc:HGNC:30077]	0.55417	0	0	0.24453	1.6011	1.67447
ENST00000479901	-4.62570584975002	0.0213437	down	7:+:151086742-151123636	MERGE.27044	7:+:151085831-151144436	7:+:151086742-151123636	ENSG00000133612	116988	Q96P47	AGAP3	ArfGAP with GTPase domain, ankyrin repeat and PH domain 3 [Source:HGNC Symbol;Acc:HGNC:16923]	7.41177	6.83004	6.4477	0.00891	4.19007	0.21365
ENST00000449191	-4.11541136098553	0.0298412	down	2:+:237967075-238068170	MERGE.18094	2:+:237966827-238099413	2:+:237967075-238068170	ENSG00000258984	100533179	H3BUI7,H3BSR4	UBE2F-SCLY	UBE2F-SCLY readthrough (NMD candidate) [Source:HGNC Symbol;Acc:HGNC:48339]	0.31261	0.9173	0.78573	0.37026	0	0
[truncated: 1,549 more rows]
