# Supplementary material for: Long Noncoding RNA and Circular RNA Expression Profiles of Monocyte-Derived Dendritic Cells in Autoimmune Hepatitis
Source: Front Pharmacol. 2021 Dec 6;12:792138. doi: 10.3389/fphar.2021.792138 (PMC8685411; doi:10.3389/fphar.2021.792138)
Supplement: Supplementary file 9 [file Table1.XLSX]

## Sheet: Sheet1
ID	logFC	Pvalue	regulation	pos_info	track_gene	gene_pos	ref_pos_info	ensembl	entrez	uniprot	symbol	description	H|H1	H|H2	H|H3	A|A3	A|A4	A|A5
MERGE.26190.20	1.60904	0.00308037	up	7:-:66526088-66592408	MERGE.26190	7:-:66376044-66592408	-	-	-	-	-	-	0.36677	0.44728	0.61632	1.32301	1.19822	1.51166
MERGE.28613.1	1.63895	0.0370155	up	9:+:41245599-41246115	MERGE.28613	9:+:41245599-41246115	-	-	-	-	-	-	1.08954	1.22715	0.44471	1.68647	2.68838	2.7804
MERGE.18677.4	1.09247	0.0216663	up	20:-:49245900-49278041	MERGE.18677	20:-:49237946-49278426	-	-	-	-	-	-	17.4373	35.9191	16.0493	61.1582	57.2923	37.3887
ENST00000434296	2.46832	0.0458452	up	6:-:113868013-113873351	MERGE.25263	6:-:113868013-113873351	6:-:113868013-113873351	ENSG00000227502	285758	-	LINC01268	long intergenic non-protein coding RNA 1268	0.58499	0.13817	0.14605	2.45882	0.36799	1.6719
MERGE.14051.1	2.16656	0.00363455	up	18:+:14256565-14258686	MERGE.14051	18:+:14256565-14258686	-	-	-	-	-	-	0.48667	0.53069	0.28893	1.56454	1.47181	2.08322
MERGE.17457.3	9.06156	0.00979981	up	2:-:157414619-157454066	MERGE.17457	2:-:157405048-157488961	-	-	-	-	-	-	0	0	19.0775	20.0254	19.414	37.9571
MERGE.15609.12	7.00469	0.0228438	up	19:-:43585936-43596106	MERGE.15609	19:-:43543040-43596135	-	-	-	-	-	-	0	2.08949	0	1.46292	1.22805	3.12428
MERGE.29860.8	1.02112	0.0366394	up	X:-:48922943-48957599	MERGE.29860	X:-:48922028-48958386	-	-	-	-	-	-	2.73577	1.57915	3.1173	3.3714	5.48763	4.8044
MERGE.9125.1	1.84196	0.00683657	up	15:-:29730692-29730985	MERGE.9125	15:-:29730692-29730985	-	-	-	-	-	-	1.38375	0.75528	1.6944	3.25083	4.22697	3.94302
ENST00000589496	6.4016	0.0213159	up	2:+:60925909-60931610	MERGE.16662	2:+:60881521-60958405	2:+:60925909-60931610	ENSG00000267520	-	-	AC010733.2	-	56.6554	0.13074	0.07728	56.2159	77.9072	96.4618
MERGE.21003.4	7.9335	0.00488688	up	3:-:125232079-125375249	MERGE.21003	3:-:125225561-125375354	-	-	-	-	-	-	0	0	1.57816	4.12669	3.79178	6.69805
MERGE.17023.2	3.32091	0.00109085	up	2:-:96593172-96638378	MERGE.17023	2:-:96593170-96642787	-	-	-	-	-	-	0.36298	0.46462	0.41385	4.94351	1.83857	7.13285
MERGE.6401.6	1.08015	0.0176045	up	12:-:31280584-31324162	MERGE.6401	12:-:31266535-31327058	-	-	-	-	-	-	1.85023	1.58444	2.23906	4.82761	3.03763	3.67684
MERGE.28632.1	1.42957	0.0327078	up	9:+:63820424-63820695	MERGE.28632	9:+:63820424-63820695	-	-	-	-	-	-	0.80536	0.81637	1.12704	2.09593	1.92373	2.21621
MERGE.23893.1	1.57075	0.0420196	up	5:+:157488219-157488497	MERGE.23893	5:+:157488219-157488497	-	-	-	-	-	-	2.35547	1.42122	2.74692	5.46895	3.04763	9.75043
MERGE.28625.1	2.91744	0.0259606	up	9:-:63803755-63804003	MERGE.28625	9:-:63803755-63804003	-	-	-	-	-	-	0.12568	0.38219	0.46168	0.94275	1.44473	2.483
MERGE.30128.3	6.11707	0.0232558	up	X:-:101009542-101052054	MERGE.30128	X:-:101009346-101052116	-	-	-	-	-	-	3.06271	0	0	1.75716	2.7127	1.8559
MERGE.14242.1	1.10119	0.0344412	up	18:+:49815233-49816357	MERGE.14242	18:+:49815233-49816357	-	-	-	-	-	-	1.08486	0.73312	1.31138	1.99719	1.56976	2.30819
MERGE.23035.7	1.23867	0.0132362	up	5:-:55941082-55960480	MERGE.23035	5:-:55935095-55994993	-	-	-	-	-	-	5.14752	3.21491	3.69865	6.35228	10.3049	11.3166
MERGE.9312.20	2.01407	0.0485654	up	15:-:34406677-34583651	MERGE.9312	15:-:34379068-34588503	-	-	-	-	-	-	0.99289	1.34599	0.27831	1.96133	1.72518	5.23494
MERGE.9312.23	2.05806	0.00479891	up	15:-:34406677-34583651	MERGE.9312	15:-:34379068-34588503	-	-	-	-	-	-	0.35888	0.43654	0.60057	1.12808	1.72518	2.32795
MERGE.3305.2	7.41434	0.0490917	up	10:-:27110454-27155266	MERGE.3305	10:-:27110112-27155266	-	-	-	-	-	-	0.00778	0.00394	0	0.90004	9.14704	0.03073
MERGE.8841.1	1.18797	0.048746	up	14:-:90794241-90800610	MERGE.8841	14:-:90794241-90800610	-	-	-	-	-	-	2.11002	0.85903	1.07078	4.11947	1.82769	2.56964
MERGE.22484.1	1.73057	0.0328233	up	4:-:127926009-127926312	MERGE.22484	4:-:127926009-127926312	-	-	-	-	-	-	0.66912	0.31304	0.81933	1.15828	1.61365	2.08461
MERGE.8891.1	2.14653	0.0413836	up	14:-:94116374-94116700	MERGE.8891	14:-:94116374-94116700	-	-	-	-	-	-	0.3828	3.58931	1.75778	6.51213	4.25044	4.53773
MERGE.27991.8	1.04381	0.0475464	up	8:-:116857289-116874800	MERGE.27991	8:-:116845935-116874866	-	-	-	-	-	-	1.36447	2.1555	3.36326	4.3865	4.74996	3.24712
MERGE.24120.1	1.64044	0.0444865	up	6:-:340260-341612	MERGE.24120	6:-:340260-341612	-	-	-	-	-	-	0.31225	0.79715	0.43899	1.11535	0.85807	2.29622
MERGE.29926.1	1.43051	0.0325878	up	X:+:53592400-53592628	MERGE.29926	X:+:53592400-53592628	-	-	-	-	-	-	0.95659	0.76188	1.33867	2.26983	2.49917	2.02489
MERGE.2556.18	2.3683	0.00852416	up	1:-:197659175-197775192	MERGE.2556	1:-:197504748-197783097	-	-	-	-	-	-	0.93783	0.16523	0.34791	1.45622	1.57922	2.8564
MERGE.9312.4	5.36459	0.040728	up	15:-:34379072-34529852	MERGE.9312	15:-:34379068-34588503	-	-	-	-	-	-	0	0.1519	4.9798	3.83167	5.38967	3.42111
MERGE.15894.1	1.11484	0.043176	up	19:+:49894019-49899657	MERGE.15894	19:+:49894019-49899657	-	-	-	-	-	-	0.68815	1.55824	1.22658	2.08441	1.95153	2.66702
MERGE.21270.1	5.91885	0.0115088	up	3:+:150753133-150763674	MERGE.21270	3:+:150753133-150763674	-	-	-	-	-	-	0	1.30606	0	1.80194	2.04254	2.3514
MERGE.8211.23	1.07557	0.033784	up	14:-:24336175-24339989	MERGE.8211	14:-:24318349-24340045	-	-	-	-	-	-	1.99374	2.01245	1.93658	2.58723	4.20221	5.06912
ENST00000483854	3.25536	0.0459325	up	X:-:3817528-3828859	ENSG00000205664	X:-:3817528-3843857	X:-:3817528-3828859	ENSG00000205664	-	-	BX890604.1	-	0.94631	0	0.10779	0.75465	1.03492	0.67392
ENST00000622182	1.97923	0.0439726	up	12:-:132424504-132425208	ENSG00000274373	12:-:132424504-132425208	12:-:132424504-132425208	ENSG00000274373	-	-	AC148476.1	-	0.33292	0.13499	0.10871	0.59459	0.44068	0.74543
MERGE.14875.4	3.13238	0.0112877	up	19:+:10867859-10869790	MERGE.14875	19:+:10836575-10869790	-	-	-	-	-	-	0.21216	0.86025	0.1732	1.30729	4.6376	2.32286
MERGE.6812.3	1.1815	0.0191489	up	12:-:57764137-57767095	MERGE.6812	12:-:57762334-57772793	-	-	-	-	-	-	7.03152	8.31031	8.20321	26.9604	14.9386	12.7546
MERGE.6812.4	1.68781	0.00364249	up	12:-:57764137-57767095	MERGE.6812	12:-:57762334-57772793	-	-	-	-	-	-	9.29205	9.91522	11.294	49.9526	30.1726	21.9803
MERGE.858.1	5.8489	0.0184302	up	1:-:39560816-39576253	MERGE.858	1:-:39560816-39576790	-	-	-	-	-	-	1.13628	0	0	1.98799	1.07234	0.87047
MERGE.23823.6	3.45672	0.0483028	up	5:-:150730635-150759012	MERGE.23823	5:-:150708440-150759109	-	-	-	-	-	-	0.622	0	1.30905	1.85379	1.64533	1.82408
MERGE.13703.1	1.06201	0.0311064	up	17:+:78971254-78975003	MERGE.13703	17:+:78971254-78975003	-	-	-	-	-	-	2.02369	2.49544	1.34374	3.69331	3.92005	3.47466
MERGE.19967.1	1.74028	0.0193264	up	22:-:49533257-49555536	MERGE.19967	22:-:49533257-49555536	-	-	-	-	-	-	1.50642	0.34028	0.42224	1.97778	1.72251	2.12356
MERGE.17473.8	7.55467	0.0129915	up	2:-:159325764-159347593	MERGE.17473	2:-:159316803-159712435	-	-	-	-	-	-	0	3.0442	0	3.51959	4.39899	4.44529
MERGE.30431.6	6.03058	0.0466024	up	X:-:154348532-154354680	MERGE.30431	X:-:154348524-154374638	-	-	-	-	-	-	51.5517	0	0	13.5419	13.1313	15.787
MERGE.13906.1	1.61333	0.0130765	up	18:-:2912148-3013315	MERGE.13906	18:-:2912148-3013315	-	-	-	-	-	-	3.23567	1.41364	1.50697	3.47644	7.84952	6.68988
ENST00000507802	2.78414	0.0475957	up	4:+:78645994-78680895	MERGE.22212	4:+:78645903-78682699	4:+:78645994-78680895	ENSG00000251442	100505702	-	LINC01094	long intergenic non-protein coding RNA 1094 [Source:HGNC Symbol;Acc:HGNC:49219]	0	0.13533	0.39235	0.71533	0.58598	0.39565
MERGE.22678.19	3.05877	0.0320889	up	4:-:168356735-168480477	MERGE.22678	4:-:168200559-168537786	-	-	-	-	-	-	2.14142	0.50872	9.41062	44.7215	23.8031	6.09191
MERGE.26065.7	9.29298	0.0226629	up	7:-:41689534-41705729	MERGE.26065	7:-:41667168-41705834	-	-	-	-	-	-	0	0	0	7.4128	30.4968	0.06226
MERGE.25263.1	1.5878	0.0169225	up	6:-:113868013-113871644	MERGE.25263	6:-:113868013-113873351	-	-	-	-	-	-	0.9564	0.57207	0.79129	3.56862	1.31012	1.91931
MERGE.27454.7	1.10054	0.0413507	up	8:-:38289421-38361129	MERGE.27454	8:-:38269697-38382272	-	-	-	-	-	-	0.29255	0.57288	0.43422	1.00225	0.68557	0.79254
ENST00000447329	3.21042	0.00465066	up	1:+:59020387-59033063	MERGE.1164	1:+:58933643-59240555	1:+:59020387-59033063	ENSG00000237352	101926925	-	LINC01358	long intergenic non-protein coding RNA 1358 [Source:HGNC Symbol;Acc:HGNC:50589]	0.17714	0.1197	0.50611	2.15129	2.62244	1.07905
MERGE.15514.1	3.98508	0.0421765	up	19:-:40440844-40444312	MERGE.15514	19:-:40440844-40444705	-	-	-	-	-	-	0.44885	0.70068	0	3.51125	1.23834	1.89772
MERGE.23894.1	2.74657	0.00528544	up	5:+:157492911-157493175	MERGE.23894	5:+:157492911-157493175	-	-	-	-	-	-	1.12186	0.65838	2.16903	6.32734	4.44273	11.2571
MERGE.3440.2	3.91631	0.000189013	up	10:-:45825594-45972400	MERGE.3440	10:-:45825530-45972421	-	-	-	-	-	-	0.08995	0.04844	0.21857	1.21091	1.86532	1.13013
MERGE.719.1	1.78197	0.0166207	up	1:+:32339428-32349170	MERGE.719	1:+:32339428-32349170	-	-	-	-	-	-	0.68402	0.91624	0.41879	1.26967	2.29766	2.55801
MERGE.26954.1	1.40318	0.0161938	up	7:+:143429406-143435964	MERGE.26954	7:+:143429406-143435964	-	-	-	-	-	-	0.79679	1.03982	1.29699	1.65911	2.62515	3.70922
ENST00000568788	2.73539	0.0104811	up	X:+:13093660-13094573	ENSG00000261030	X:+:13093660-13094573	X:+:13093660-13094573	ENSG00000261030	-	-	AC079171.1	-	0.20543	0.06941	0.10481	0.42194	0.82295	0.89628
MERGE.23891.1	2.08976	0.00705062	up	5:+:157477280-157481007	MERGE.23891	5:+:157477280-157481007	-	-	-	-	-	-	0.82265	0.7488	1.51613	4.34029	2.158	6.23158
MERGE.28321.3	1.1724	0.0395356	up	9:-:5361781-5438568	MERGE.28321	9:-:5357973-5629758	-	-	-	-	-	-	2.38057	4.45135	3.31121	9.36203	5.45862	5.89042
MERGE.28321.6	1.51707	0.0449112	up	9:-:5392333-5438677	MERGE.28321	9:-:5357973-5629758	-	-	-	-	-	-	0.59758	0.15941	0.65471	1.38184	0.95316	0.74565
MERGE.25061.6	1.32285	0.010556	up	6:-:78940648-79078236	MERGE.25061	6:-:78935867-79078236	-	-	-	-	-	-	4.33589	1.92062	2.9783	6.37171	7.10083	8.94284
MERGE.16217.1	1.50352	0.00701062	up	2:-:8280990-8282599	MERGE.16217	2:-:8280990-8282599	-	-	-	-	-	-	0.95243	0.60094	0.82113	2.38493	1.80783	1.80488
MERGE.17225.1	1.26013	0.0275219	up	2:+:113510920-113515437	MERGE.17225	2:+:113510920-113515485	-	-	-	-	-	-	0.64456	1.1987	1.24293	2.16459	1.72374	2.73236
MERGE.15380.3	1.15293	0.0339499	up	19:-:35886383-35900532	MERGE.15380	19:-:35886379-35903855	-	-	-	-	-	-	1.174	0.64429	1.40093	1.43435	2.80929	2.27141
MERGE.371.1	1.14628	0.0287189	up	1:+:15837280-15839685	MERGE.371	1:+:15837280-15839685	-	-	-	-	-	-	0.80642	1.19319	1.06709	1.52621	2.11362	2.54399
ENST00000528781	1.18967	0.0495463	up	11:-:76625462-76626834	ENSG00000255479	11:-:76625462-76626834	11:-:76625462-76626834	ENSG00000255479	-	-	AP001189.6	-	0.4519	0.7062	0.53029	1.31153	1.06257	0.93
MERGE.29579.6	6.18015	0.0363607	up	X:-:1190490-1212808	MERGE.29579	X:-:1186131-1218465	-	-	-	-	-	-	0.07785	0.05918	0	4.50469	6.11155	0.28837
ENST00000517653	4.65864	0.0203749	up	8:+:143039209-143053938	MERGE.28163	8:+:143039209-143059942	8:+:143039209-143053938	ENSG00000177335	286122	Q8N9H6	C8orf31	chromosome 8 open reading frame 31 (putative)	0	0.18372	0	0.97109	0.19992	0.35807
MERGE.7024.1	2.77576	0.0216524	up	12:-:93559574-93565347	MERGE.7024	12:-:93559574-93565347	-	-	-	-	-	-	0.06775	0.99989	0.27874	1.3939	1.49244	2.14958
ENST00000555520	4.38361	0.0202097	up	15:+:92887756-92898072	MERGE.10216	15:+:92882707-93028005	15:+:92887756-92898072	ENSG00000272888	100507217	-	LINC01578	long intergenic non-protein coding RNA 1578 [Source:HGNC Symbol;Acc:HGNC:48626]	0.28828	0	0	0.18878	0.63599	0.91759
ENST00000606457	3.63841	0.0135248	up	8:-:103481266-103481619	ENSG00000271830	8:-:103481266-103481619	8:-:103481266-103481619	ENSG00000271830	-	-	AC012213.4	-	0.2652	0	0	0.33156	0.55429	0.78593
MERGE.22345.6	4.92917	0.0335859	up	4:-:102631496-102760941	MERGE.22345	4:-:102630770-102760994	-	-	-	-	-	-	0	0.8735	0	0.37801	0.67935	0.6322
MERGE.14454.1	3.8334	0.0447837	up	19:-:861703-862046	MERGE.14454	19:-:861703-862046	-	-	-	-	-	-	0	0.27664	0.83545	0.87737	1.99643	5.97597
MERGE.16917.9	8.82408	0.0168978	up	2:-:85394895-85414018	MERGE.16917	2:-:85386786-85418432	-	-	-	-	-	-	16.1995	0	0	13.6796	61.1628	138.815
MERGE.28601.4	2.61714	0.0107414	up	9:-:41100984-41107814	MERGE.28601	9:-:41100794-41107814	-	-	-	-	-	-	0.08289	0.25487	0.5481	2.18513	0.86335	1.03445
MERGE.2729.2	1.24236	0.00292468	up	1:-:209614875-209701600	MERGE.2729	1:-:209614870-209724125	-	-	-	-	-	-	3.567	4.71136	3.26641	11.2628	8.14005	11.8496
ENST00000523995	1.38031	0.0469975	up	8:-:89720944-89722350	MERGE.27778	8:-:89557087-89759324	8:-:89720944-89722350	ENSG00000251136	101929709	-	AF117829.1	uncharacterized LOC101929709	0.57121	0.43426	0.29976	1.02747	1.2365	0.70532
MERGE.7726.1	5.32237	0.0173962	up	13:-:41384466-41384667	MERGE.7726	13:-:41384466-41384667	-	-	-	-	-	-	0.15492	0	0.1897	5.97651	10.4424	0.30607
ENST00000637683	1.65663	0.0383154	up	11:-:76607853-76630427	ENSG00000255363	11:-:76607853-76630427	11:-:76607853-76630427	ENSG00000255363	-	-	AP001189.5	-	0.18825	0.21327	0.50171	1.31719	0.63648	0.47037
MERGE.7181.1	3.96506	0.018011	up	12:+:108621215-108621614	MERGE.7181	12:+:108621215-108621614	-	-	-	-	-	-	0.07824	0	0	0.08384	0.16352	2.27986
MERGE.8207.1	1.17481	0.0184135	up	14:-:24423970-24430954	MERGE.8207	14:-:24423970-24430954	-	-	-	-	-	-	3.41446	1.97371	3.96606	5.6577	6.05791	8.29472
MERGE.2112.4	1.44218	0.00229864	up	1:-:155659446-155776461	MERGE.2112	1:-:155614726-155859775	-	-	-	-	-	-	3.97819	3.62107	4.55496	9.54637	11.5233	10.1343
MERGE.3864.1	2.0547	0.00198312	up	10:-:92044281-92291142	MERGE.3864	10:-:92044281-92291142	-	-	-	-	-	-	0.53924	1.14756	0.66592	3.08952	3.35711	2.41974
MERGE.26953.1	1.41957	0.036029	up	7:+:143426818-143498365	MERGE.26953	7:+:143426818-143498365	-	-	-	-	-	-	0.6453	0.77414	1.27587	1.09118	2.53659	3.23403
MERGE.22259.8	1.79227	0.0412428	up	4:-:84765262-84860563	MERGE.22259	4:-:84668603-84966727	-	-	-	-	-	-	0.23796	1.36782	0.88834	3.17188	2.08339	1.44476
ENST00000424308	2.60989	0.0304544	up	1:+:59020599-59023020	MERGE.1164	1:+:58933643-59240555	1:+:59020599-59023020	ENSG00000237352	101926925	-	LINC01358	long intergenic non-protein coding RNA 1358 [Source:HGNC Symbol;Acc:HGNC:50589]	0.10294	0	0.37815	0.77218	0.53788	0.30507
MERGE.1564.3	7.53924	0.00882565	up	1:-:110947222-110963965	MERGE.1564	1:-:110947185-110964079	-	-	-	-	-	-	2.30866	0	0	4.58441	3.64356	5.85035
ENST00000543334	5.65137	0.0110008	up	12:-:121799384-121802604	MERGE.7404	12:-:121777754-121803937	12:-:121799384-121802604	ENSG00000212694	338799	-	LINC01089	long intergenic non-protein coding RNA 1089	1.13508	0	0	1.71337	1.49232	1.74822
MERGE.1614.1	1.9631	0.0226365	up	1:-:112689843-112690095	MERGE.1614	1:-:112689843-112690095	-	-	-	-	-	-	1.11323	1.00306	0.45438	3.38	2.52062	2.44374
MERGE.21991.4	1.25887	0.0275618	up	4:-:40424338-40630845	MERGE.21991	4:-:40423267-40630875	-	-	-	-	-	-	5.16222	8.31582	7.90433	11.3353	15.4598	26.8534
MERGE.5907.1	8.62451	0.0393033	up	11:-:130875436-130916444	MERGE.5907	11:-:130875436-130916509	-	-	-	-	-	-	0.80414	0	0	13.7955	0.55416	12.2301
MERGE.3010.4	5.79809	0.0242731	up	1:-:235454212-235504438	MERGE.3010	1:-:235447212-235504481	-	-	-	-	-	-	0	0.95897	0	1.08048	1.05369	5.09073
MERGE.28902.9	6.80052	0.0109266	up	9:-:96311860-96383697	MERGE.28902	9:-:96235306-96383710	-	-	-	-	-	-	1.26296	0	0	1.73788	2.14098	1.65518
MERGE.23897.1	1.88347	0.0127382	up	5:+:157574391-157575852	MERGE.23897	5:+:157574391-157575852	-	-	-	-	-	-	0.46021	0.45565	1.10083	1.88089	1.35332	3.19282
ENST00000421004	1.13533	0.0293101	up	5:-:78358801-78360507	MERGE.23246	5:-:78342365-78360507	5:-:78358801-78360507	ENSG00000245556	728769	-	SCAMP1-AS1	SCAMP1 antisense RNA 1	1.44939	1.7373	1.29545	3.7072	3.23938	2.13195
MERGE.27709.2	2.95553	0.0351926	up	8:+:78803436-78958448	MERGE.27709	8:+:78803436-78966135	-	-	-	-	-	-	2.73572	0.57381	0.09694	6.56359	2.68786	4.0266
MERGE.2556.8	1.16577	0.0111858	up	1:-:197507243-197782165	MERGE.2556	1:-:197504748-197783097	-	-	-	-	-	-	2.39717	2.61955	1.73436	4.5305	5.2197	4.4852
MERGE.19965.1	2.75576	0.0273049	up	22:-:49466040-49467194	MERGE.19965	22:-:49466040-49467194	-	-	-	-	-	-	1.13797	0.10986	0.09953	1.42269	1.03348	2.26162
MERGE.23892.1	2.09258	0.0193518	up	5:+:157481637-157481946	MERGE.23892	5:+:157481637-157481946	-	-	-	-	-	-	0.4038	0.7163	1.60695	2.75851	2.05715	3.63979
MERGE.29581.1	1.21319	0.0149381	up	X:+:1251494-1268362	MERGE.29581	X:+:1251494-1268362	-	-	-	-	-	-	2.06105	1.38497	1.93881	4.89436	2.81301	4.97904
MERGE.4694.1	1.63503	0.0497904	up	11:+:34197285-34197541	MERGE.4694	11:+:34197285-34197541	-	-	-	-	-	-	0.48707	1.48117	1.19283	1.69632	3.18126	2.70642
ENST00000584509	3.68246	0.0194332	up	18:-:9315194-9334441	ENSG00000264964	18:-:9315194-9334441	18:-:9315194-9334441	ENSG00000264964	-	-	AP001033.1	-	0.10073	0	0.16446	0.53972	0.28072	1.65844
MERGE.14731.10	1.75322	0.0160753	up	19:-:6732083-6737549	MERGE.14731	19:-:6729914-6737603	-	-	-	-	-	-	1.40799	2.87928	1.15438	6.20579	6.55092	3.2534
MERGE.5381.1	2.46498	0.0146752	up	11:-:74881068-74881492	MERGE.5381	11:-:74881068-74881492	-	-	-	-	-	-	0.2209	0.33588	1.71311	2.7617	2.7317	1.67296
MERGE.6401.5	1.73914	0.0108724	up	12:-:31280584-31326128	MERGE.6401	12:-:31266535-31327058	-	-	-	-	-	-	1.4196	1.6945	2.61708	3.5752	6.13166	9.93555
MERGE.10751.1	1.73421	0.0484241	up	16:+:16841583-16841850	MERGE.10751	16:+:16841583-16841850	-	-	-	-	-	-	0.46708	1.47956	0.57193	1.62669	2.44055	2.13394
MERGE.19971.1	1.23076	0.0240335	up	22:-:49567545-49605545	MERGE.19971	22:-:49567545-49605545	-	-	-	-	-	-	1.85166	0.62524	1.15157	2.60815	2.3903	2.98143
MERGE.30312.2	3.15328	0.0189959	up	X:-:132203025-132218332	MERGE.30312	X:-:132203024-132219480	-	-	-	-	-	-	0.43749	0.05593	1.84841	2.82555	3.43509	2.69421
MERGE.25557.1	2.58546	0.00431497	up	6:-:154153874-154267926	MERGE.25557	6:-:154153874-154356792	-	-	-	-	-	-	0.55206	0.65254	1.10307	1.99689	4.59664	7.86909
MERGE.27919.3	1.56349	0.043306	up	8:-:102826357-102864035	MERGE.27919	8:-:102826357-102893864	-	-	-	-	-	-	2.78045	1.61652	1.81489	3.65104	14.6028	3.32114
ENST00000514568	4.59866	0.0464969	up	12:+:8788274-8795789	MERGE.6135	12:+:8788257-8795789	12:+:8788274-8795789	ENSG00000249790	-	-	AC092490.1	-	0	0.43432	0	0.53567	0.16584	0.96408
MERGE.15891.38	1.44185	0.0242784	up	19:-:49869039-49888378	MERGE.15891	19:-:49859882-49888378	-	-	-	-	-	-	0.25941	0.3097	0.18117	0.88748	0.6466	0.37773
MERGE.1861.1	2.0084	0.00427902	up	1:-:149883080-149883897	MERGE.1861	1:-:149883080-149883897	-	-	-	-	-	-	0.55472	0.5623	0.7261	1.51686	2.39878	2.72098
ENST00000602892	3.31226	0.0140843	up	21:+:16419328-16607151	ENSG00000215386	21:+:15928296-16645065	21:+:16419328-16607151	ENSG00000215386	388815	-	MIR99AHG	mir-99a-let-7c cluster host gene [Source:HGNC Symbol;Acc:HGNC:1274]	0	0.07662	0.18512	0.40501	0.71094	0.52269
MERGE.16474.6	1.93489	0.0477232	up	2:-:37107346-37157065	MERGE.16474	2:-:37092519-37157065	-	-	-	-	-	-	0.13869	0.71945	1.04889	0.99661	1.78181	2.14362
MERGE.13452.9	4.90454	0.00095707	up	17:-:64499914-64506731	MERGE.13452	17:-:64499616-64508199	-	-	-	-	-	-	0.33255	0.41921	0.04177	5.24497	5.45354	4.57382
MERGE.13452.3	2.07639	0.0267906	up	17:-:64499616-64506857	MERGE.13452	17:-:64499616-64508199	-	-	-	-	-	-	4.74023	38.7196	8.34249	50.0391	45.565	51.3633
MERGE.18218.10	1.86525	0.00741972	up	20:-:3686971-3712623	MERGE.18218	20:-:3686970-3712695	-	-	-	-	-	-	5.83932	6.93606	2.18894	19.8889	17.9284	12.5199
ENST00000593282	1.93777	0.0394561	up	18:-:56087237-56109824	MERGE.14277	18:-:56080540-56137536	18:-:56087237-56109824	ENSG00000267712	100505474	-	LINC01539	long intergenic non-protein coding RNA 1539	0.09231	0.23394	0.19781	0.51935	0.45823	0.52434
MERGE.20979.8	6.31622	0.0249364	up	3:-:122528005-122564315	MERGE.20979	3:-:122527924-122564995	-	-	-	-	-	-	0	3.89186	0.75868	8.75107	29.673	11.2978
ENST00000445461	4.83011	0.00628429	up	21:+:16194395-16607222	ENSG00000215386	21:+:15928296-16645065	21:+:16194395-16607222	ENSG00000215386	388815	-	MIR99AHG	mir-99a-let-7c cluster host gene [Source:HGNC Symbol;Acc:HGNC:1274]	0.37465	0	0	0.80295	0.78304	1.17558
MERGE.24292.1	1.9584	0.00788638	up	6:-:17759183-17873832	MERGE.24292	6:-:17759183-17987623	-	-	-	-	-	-	1.21282	0.56182	1.0353	1.95414	3.15041	5.58664
MERGE.8108.1	6.26061	0.0203633	up	14:-:21200079-21269389	MERGE.8108	14:-:21200079-21269494	-	-	-	-	-	-	2.16902	0.00286	0.00691	3.9085	5.41254	1.16938
MERGE.8108.2	7.27184	0.0126319	up	14:-:21200079-21266154	MERGE.8108	14:-:21200079-21269494	-	-	-	-	-	-	0.14391	0	0	0.29215	1.26579	0.23298
ENST00000400362	7.14139	0.00832047	up	21:+:45288050-45297806	MERGE.19198	21:+:45288050-45297806	21:+:45288050-45297806	ENSG00000223768	102723489	P59089	LINC00205	long intergenic non-protein coding RNA 205 [Source:HGNC Symbol;Acc:HGNC:16420]	0	0.54693	0	0.9807	1.2665	1.58666
MERGE.2161.2	2.39091	0.0151887	up	1:-:156934845-157045073	MERGE.2161	1:-:156934840-157045370	-	-	-	-	-	-	0.93487	1.10681	1.04148	2.78886	3.21655	15.8847
MERGE.13044.1	2.20886	0.0473047	up	17:+:45172764-45173404	MERGE.13044	17:+:45172764-45173404	-	-	-	-	-	-	0.78113	0.09898	0.23912	0.75859	0.89284	2.12197
MERGE.5536.1	1.33287	0.0301455	up	11:-:93420988-93421462	MERGE.5536	11:-:93420988-93421462	-	-	-	-	-	-	1.25177	1.60278	1.21009	2.25919	2.96052	3.96992
MERGE.14305.1	1.23103	0.0427685	up	18:-:60014643-60014921	MERGE.14305	18:-:60014643-60014921	-	-	-	-	-	-	4.15012	5.05956	4.94445	6.55072	8.84984	15.8999
MERGE.26873.1	1.06209	0.0428271	up	7:-:139021128-139036034	MERGE.26873	7:-:139021128-139036034	-	-	-	-	-	-	1.32745	1.64407	2.77806	2.64586	3.98767	4.54425
MERGE.10256.4	2.1981	0.0226107	up	15:-:101272190-101277500	MERGE.10256	15:-:101270817-101277500	-	-	-	-	-	-	0.64706	4.80596	2.79473	6.83305	9.99544	9.57615
MERGE.17916.1	1.65976	0.0147375	up	2:-:218059155-218065729	MERGE.17916	2:-:218059155-218065729	-	-	-	-	-	-	3.38933	3.25674	1.25243	5.49745	8.92825	7.44899
MERGE.24591.1	1.81512	0.0244818	up	6:-:31639028-31645185	MERGE.24591	6:-:31639028-31660772	-	-	-	-	-	-	0.30514	0.8344	0.59956	1.63492	3.12944	0.91829
ENST00000617205	3.87876	0.0231083	up	21:+:44477850-44478493	ENSG00000274225	21:+:44477850-44478493	21:+:44477850-44478493	ENSG00000274225	-	-	AP001065.1	-	0	0	0.38677	0.31244	0.43164	1.00804
MERGE.13283.1	1.77512	0.0183441	up	17:-:58658766-58659292	MERGE.13283	17:-:58658766-58659292	-	-	-	-	-	-	0.6532	0.36116	1.23611	2.44989	1.45831	2.0824
MERGE.16055.6	6.6226	0.0143106	up	19:-:55091416-55117413	MERGE.16055	19:-:55090913-55117559	-	-	-	-	-	-	0	1.09507	0	1.03069	3.78019	3.45623
MERGE.10928.11	5.10877	0.0162665	up	16:-:28107588-28152918	MERGE.10928	16:-:28097979-28211920	-	-	-	-	-	-	0.46561	0	0	0.47269	1.94633	0.58099
MERGE.7259.10	1.72921	0.00188576	up	12:-:112039262-112108785	MERGE.7259	12:-:112018804-112109022	-	-	-	-	-	-	1.99101	2.01414	1.90713	4.63707	6.97611	7.25249
MERGE.6331.1	1.62481	0.0148888	up	12:+:25804775-25805005	MERGE.6331	12:+:25804775-25805005	-	-	-	-	-	-	1.08378	1.23591	1.99062	3.1938	4.67191	3.27868
MERGE.7041.10	1.45693	0.0488437	up	12:-:94759079-94821320	MERGE.7041	12:-:94567124-94873962	-	-	-	-	-	-	4.19102	1.86126	3.44627	4.4367	9.15792	17.9113
ENST00000567904	1.69635	0.0380425	up	1:-:179953184-179954440	MERGE.2449	1:-:179953184-179954440	1:-:179953184-179954440	ENSG00000260360	-	-	AL353708.1	-	0.82156	1.51416	0.36582	2.1743	1.89924	2.64374
MERGE.9883.5	1.75692	0.0399897	up	15:-:72751372-72783617	MERGE.9883	15:-:72751369-72785846	-	-	-	-	-	-	3.27481	3.40587	1.0426	9.66462	10.965	3.39671
MERGE.18182.19	6.09895	0.000105683	up	20:-:1597340-1636411	MERGE.18182	20:-:1516759-1708200	-	-	-	-	-	-	0.0356	0	0.04359	0.99193	0.85572	1.60018
MERGE.25398.18	1.62695	0.0383215	up	6:-:136261301-136273550	MERGE.25398	6:-:136256627-136289851	-	-	-	-	-	-	3.73642	0.72414	0.85355	3.65135	4.25307	3.49421
MERGE.23417.5	1.48908	0.00154519	up	5:-:100848584-100903214	MERGE.23417	5:-:100806935-100903266	-	-	-	-	-	-	4.16765	5.04226	5.73322	13.6345	14.5253	14.373
MERGE.26308.1	2.12998	0.0366871	up	7:-:75533111-75640622	MERGE.26308	7:-:75533111-75738962	-	-	-	-	-	-	0.23892	1.31309	0.68264	5.49335	2.52231	1.12389
MERGE.30092.1	3.67762	0.0186054	up	X:-:88208579-88208780	MERGE.30092	X:-:88208579-88208780	-	-	-	-	-	-	0.61969	0	0.3794	3.98434	2.50942	0.91822
MERGE.19964.8	1.07471	0.0242345	up	22:-:49624167-49639327	MERGE.19964	22:-:49414524-49657542	-	-	-	-	-	-	2.82214	1.20796	1.74057	3.42893	3.80245	4.07364
ENST00000607175	1.62007	0.0448814	up	6:-:27122657-27123221	MERGE.24414	6:-:27122657-27123221	6:-:27122657-27123221	ENSG00000272468	-	-	AL021807.1	-	0.33233	0.75795	1.86511	1.98835	2.63364	1.53199
MERGE.4935.14	5.2781	0.00148548	up	11:-:61416385-61429290	MERGE.4935	11:-:61402641-61430031	-	-	-	-	-	-	0.07661	0.15531	0	1.62133	2.1015	1.62702
MERGE.7401.4	8.11524	0.0045473	up	12:-:121425293-121580140	MERGE.7401	12:-:121415052-121581015	-	-	-	-	-	-	0.00176	0.3694	0	3.47309	2.73203	1.18081
MERGE.7364.19	7.01917	0.0215466	up	12:-:120214836-120226055	MERGE.7364	12:-:120210439-120265771	-	-	-	-	-	-	1.8643	0	0	1.19323	1.19397	2.9559
MERGE.4544.1	5.36983	0.042654	up	11:-:9622120-9623600	MERGE.4544	11:-:9622120-9623600	-	-	-	-	-	-	1.97569	0	0	3.35122	0.59621	1.9099
MERGE.6770.18	1.07348	0.041971	up	12:-:56610117-56636318	MERGE.6770	12:-:56595596-56636816	-	-	-	-	-	-	1.44586	2.10119	2.32048	3.0035	6.07321	2.88888
MERGE.26427.17	1.60587	0.0346352	up	7:-:93145606-93148345	MERGE.26427	7:-:93099513-93148369	-	-	-	-	-	-	5.90269	24.7022	7.53065	34.0296	38.3894	21.6947
MERGE.114.6	1.37526	0.0298442	up	1:-:1663782-1739557	MERGE.114	1:-:1659529-1746376	-	-	-	-	-	-	0.74341	1.90978	2.04342	3.01058	3.34409	4.33821
MERGE.24561.12	12.6652	0.00084317	up	6:-:31270061-31356905	MERGE.24561	6:-:31268749-31358319	-	-	-	-	-	-	0	0	0	319.659	30.9595	6.8759
MERGE.15891.35	2.98551	0.0124424	up	19:-:49869038-49878356	MERGE.15891	19:-:49859882-49888378	-	-	-	-	-	-	0.34516	0.20992	0.26298	1.84935	5.52271	0.67433
MERGE.7895.1	1.34917	0.0425518	up	13:+:73115055-73115329	MERGE.7895	13:+:73115055-73115329	-	-	-	-	-	-	2.16214	1.78795	1.81147	2.68279	4.51901	6.46369
MERGE.27650.1	4.0491	0.0242427	up	8:-:70109762-70404199	MERGE.27650	8:-:70109762-70404460	-	-	-	-	-	-	0.02389	1.60937	0.0765	3.08568	2.21991	1.43221
MERGE.10833.17	1.92491	0.00338826	up	16:-:20854925-20900384	MERGE.10833	16:-:20780193-20902136	-	-	-	-	-	-	1.919	1.97132	2.9318	14.1402	6.28943	6.70225
MERGE.10216.2	4.63508	0.00291569	up	15:+:92882732-92899701	MERGE.10216	15:+:92882707-93028005	-	-	-	-	-	-	0.8833	0.11679	0.05374	4.04488	7.28717	2.44423
MERGE.3035.24	1.43769	0.0346571	up	1:-:244854206-244862950	MERGE.3035	1:-:244840638-244864560	-	-	-	-	-	-	2.11206	1.20615	1.55901	5.5594	6.04951	1.82776
MERGE.29711.14	4.50958	0.0497821	up	X:-:23770650-23783013	MERGE.29711	X:-:23702253-23783028	-	-	-	-	-	-	0	0.97841	0.67786	2.99654	2.21022	1.8275
MERGE.10118.4	6.80129	0.00806967	up	15:-:89797445-89814862	MERGE.10118	15:-:89784889-89815401	-	-	-	-	-	-	0.42794	0	1.91893	22.2899	10.2859	9.55026
MERGE.1229.1	1.95389	0.00557355	up	1:-:67687661-67688306	MERGE.1229	1:-:67687661-67688306	-	-	-	-	-	-	0.58132	0.41739	0.80079	2.10242	1.61998	2.22518
MERGE.29364.2	1.45572	0.0473903	up	9:-:133471095-133479096	MERGE.29364	9:-:133471095-133479137	-	-	-	-	-	-	5.82918	11.9323	5.48411	15.778	40.9153	10.8339
MERGE.7911.2	1.83361	0.0155846	up	13:-:75284665-75310276	MERGE.7911	13:-:75284665-75482114	-	-	-	-	-	-	8.33758	3.60135	3.81389	8.3814	22.0319	25.9168
MERGE.7911.1	1.5448	0.0267215	up	13:-:75284665-75341531	MERGE.7911	13:-:75284665-75482114	-	-	-	-	-	-	9.11166	3.99101	8.06611	10.2859	31.5001	25.3307
MERGE.23895.1	2.12846	0.0138663	up	5:+:157502798-157503192	MERGE.23895	5:+:157502798-157503192	-	-	-	-	-	-	1.38645	0.48185	0.53356	2.46206	2.27682	3.75655
MERGE.28725.9	1.77678	0.0432054	up	9:-:75061202-75088135	MERGE.28725	9:-:75060573-75088217	-	-	-	-	-	-	1.17848	0.61909	0.96905	3.20785	1.14165	5.76969
ENST00000343999	1.19643	0.0253387	up	22:-:49619642-49624920	MERGE.19964	22:-:49414524-49657542	22:-:49619642-49624920	ENSG00000188511	348645	Q6ZV56	C22orf34	chromosome 22 open reading frame 34	1.52803	0.66462	1.62613	2.70923	2.38075	2.37119
MERGE.17401.9	6.62263	0.00479968	up	2:-:143946023-144235737	MERGE.17401	2:-:143938068-144332568	-	-	-	-	-	-	0.01298	0	0.12715	2.60101	1.99394	0.43594
MERGE.30188.4	2.43979	0.000553645	up	X:-:109641337-109733275	MERGE.30188	X:-:109623700-109733403	-	-	-	-	-	-	5.35387	11.4811	6.89548	53.692	43.1002	32.126
MERGE.20253.4	3.8095	0.015095	up	3:-:28321113-28342410	MERGE.20253	3:-:28315003-28349127	-	-	-	-	-	-	0.15652	0.27998	0.08173	6.50916	2.86961	0.41836
MERGE.20000.4	1.67697	0.03434	up	22:-:50264090-50270393	MERGE.20000	22:-:50263713-50270767	-	-	-	-	-	-	2.49102	1.40346	1.40453	2.29691	5.49698	10.0259
MERGE.21195.1	1.51024	0.00562821	up	3:+:141266711-141268175	MERGE.21195	3:+:141266711-141268175	-	-	-	-	-	-	1.61277	0.94191	1.77865	3.5824	3.40428	3.86153
MERGE.15745.1	4.32959	0.014986	up	19:+:47274453-47275707	MERGE.15745	19:+:47274453-47275707	-	-	-	-	-	-	0.26558	0	0.1897	0.73521	1.17954	2.75465
MERGE.1133.1	-1.2752050124597	0.0214342	down	1:-:56414570-56416930	MERGE.1133	1:-:56414570-56416930	-	-	-	-	-	-	1.35197	1.77352	2.4183	0.46872	0.80339	0.77905
MERGE.26351.1	-1.02991518698185	0.0351004	down	7:+:77641270-77675401	MERGE.26351	7:+:77641270-77675401	-	-	-	-	-	-	2.38199	3.14689	3.80366	2.30054	1.22834	1.27341
MERGE.10342.7	-2.85775427280163	0.00308467	down	16:-:854501-970972	MERGE.10342	16:-:853634-981596	-	-	-	-	-	-	1.23977	1.15045	2.83701	0.09296	0.21908	0.35705
MERGE.8721.1	-2.84205035525314	0.0474177	down	14:-:75522465-75522718	MERGE.8721	14:-:75522465-75522718	-	-	-	-	-	-	1.29365	1.62355	2.71556	0.52811	0	0.42597
ENST00000602977	-3.38070067255805	0.0350567	down	20:-:23631826-23632316	MERGE.18355	20:-:23631826-23632316	20:-:23631826-23632316	ENSG00000270001	-	-	AL121894.2	-	0.95603	0.51685	1.01457	0.58054	0.0333	0
ENST00000315707	-1.09186270565865	0.0285885	down	17:-:8220642-8224043	MERGE.12153	17:-:8220642-8224043	17:-:8220642-8224043	ENSG00000178977	284029	-	LINC00324	long intergenic non-protein coding RNA 324	2.10431	2.3159	1.58284	0.78119	0.95031	0.75724
MERGE.8995.1	-4.63272295183499	0.00336437	down	14:+:103996896-103997277	MERGE.8995	14:+:103996896-103997277	-	-	-	-	-	-	1.06498	0.29064	2.60813	0.04389	0	0
MERGE.3952.7	-3.9253819491203	0.0231664	down	10:-:98423608-98446862	MERGE.3952	10:-:98416198-98446947	-	-	-	-	-	-	0.82643	1.75922	2.811	1.05289	0.02879	0.01814
MERGE.19618.10	-5.70056949913077	0.0315564	down	22:-:31619444-31662203	MERGE.19618	22:-:31618491-31662432	-	-	-	-	-	-	0.48331	2.46705	2.66313	0.8786	0	0
MERGE.23303.1	-10.7505967346438	2.66746e-06	down	5:-:82273358-82278354	MERGE.23303	5:-:82273358-82278577	-	-	-	-	-	-	4.93155	2.47994	7.28885	0	0	0
MERGE.10924.4	-6.63316176203625	0.00950592	down	16:-:28379701-28426431	MERGE.10924	16:-:28379579-28426431	-	-	-	-	-	-	38.3152	12.0177	13.0986	7.30889	0.02096	0.02972
MERGE.21697.3	-2.70150428505205	0.00355166	down	3:-:197595493-197627871	MERGE.21697	3:-:197578213-197627906	-	-	-	-	-	-	0.90054	1.9196	1.36462	0.09928	0.42997	0.15208
MERGE.25742.1	-2.11310270488762	0.0163643	down	7:+:2721641-2737283	MERGE.25742	7:+:2721641-2737283	-	-	-	-	-	-	2.80173	0.72192	1.22359	0.59061	0.18397	0.24109
MERGE.6115.11	-1.85397958921333	0.00560431	down	12:+:9642872-9694869	MERGE.6115	12:+:9448295-9699555	-	-	-	-	-	-	5.69952	12.294	8.8078	2.65035	3.8894	1.46355
MERGE.22759.3	-1.15382142586665	0.0422082	down	5:-:1050448-1076782	MERGE.22759	5:-:1050376-1112079	-	-	-	-	-	-	5.36326	7.56363	7.0896	1.60959	4.99213	2.99348
ENST00000602507	-4.0950200389586	0.0496436	down	X:-:45768380-45770269	MERGE.29796	X:-:45745211-45770274	X:-:45768380-45770269	ENSG00000270069	104457406	-	MIR222HG	MIR222 host gene [Source:HGNC Symbol;Acc:HGNC:49555]	2.25182	4.23137	1.15525	0	0.88362	0.35169
MERGE.1075.12	-7.46682980196973	0.0142527	down	1:-:51794472-51840454	MERGE.1075	1:-:51789191-51878937	-	-	-	-	-	-	5.69201	3.88676	5.04025	0	4.69562	0
MERGE.25127.2	-5.10358250767663	0.00136378	down	6:-:89642746-89819773	MERGE.25127	6:-:89642499-89819773	-	-	-	-	-	-	6.4254	2.53023	6.67039	0.07683	0.72227	0.04447
MERGE.15054.13	-1.97918451963403	0.0193776	down	19:-:14751503-14776826	MERGE.15054	19:-:14731677-14778541	-	-	-	-	-	-	8.72221	9.56276	4.27883	0.91903	3.99496	1.17164
MERGE.3671.3	-8.41526732293042	0.0147094	down	10:-:73007224-73168059	MERGE.3671	10:-:73007217-73169055	-	-	-	-	-	-	7.66729	11.9398	12.9692	0	11.0031	0
MERGE.16577.11	-1.31235216012277	0.0241895	down	2:+:46543400-46594662	MERGE.16577	2:+:46541806-46594662	-	-	-	-	-	-	3.07528	1.53928	1.14752	0.99168	0.69584	0.54539
MERGE.1135.1	-1.49224948269881	0.0293174	down	1:-:56417530-56420395	MERGE.1135	1:-:56417530-56420395	-	-	-	-	-	-	0.85169	2.24686	1.75152	0.32763	0.58195	0.56088
ENST00000625358	-4.23183258271486	0.0308989	down	3:+:195681616-195708325	MERGE.21709	3:+:195658062-195741123	3:+:195681616-195708325	ENSG00000242086	727956	-	MUC20-OT1	succinate dehydrogenase complex flavoprotein subunit A pseudogene 2	0.82952	0.80788	0.8365	0	0.95187	0
MERGE.16360.1	-3.12623116852439	0.0307127	down	2:-:27083647-27083982	MERGE.16360	2:-:27083647-27083982	-	-	-	-	-	-	1.25735	0.75528	2.39497	0.19961	0	0.32201
MERGE.29213.1	-1.15521444460462	0.0341744	down	9:+:127853949-127854763	MERGE.29213	9:+:127853949-127854763	-	-	-	-	-	-	7.62194	6.63627	4.13757	2.81858	2.32736	2.08617
MERGE.22772.7	-6.83387931731556	0.0079833	down	5:-:1628571-1633906	MERGE.22772	5:-:1598920-1634005	-	-	-	-	-	-	1.33143	3.02271	0.08084	0	0	0
MERGE.20658.1	-4.91882095604556	0.0334466	down	3:+:53823266-53824198	MERGE.20658	3:+:53823266-53824198	-	-	-	-	-	-	1.00624	1.56399	3.32677	1.90498	0	0
MERGE.16019.1	-1.37333599755801	0.0291355	down	19:-:54425248-54427250	MERGE.16019	19:-:54425248-54427250	-	-	-	-	-	-	1.33582	2.70815	1.35831	0.50227	0.74289	0.52474
MERGE.25388.9	-3.76622090747456	0.00201201	down	6:-:135300921-135497737	MERGE.25388	6:-:135283532-135497776	-	-	-	-	-	-	2.61356	2.73903	1.99712	0.39791	0.04776	0.22008
MERGE.18641.1	-2.45084148973575	0.0261061	down	20:-:45947015-45972374	MERGE.18641	20:-:45947015-45972374	-	-	-	-	-	-	6.26274	4.5023	6.44745	0.61034	4.63907	0.33565
MERGE.14080.10	-1.02810201587152	0.0405502	down	18:-:23536742-23586898	MERGE.14080	18:-:23506184-23586898	-	-	-	-	-	-	6.19387	7.27495	6.43038	4.72322	2.0182	3.24544
MERGE.13541.1	-3.7651875396209	0.0261439	down	17:-:68266878-68286575	MERGE.13541	17:-:68266878-68291267	-	-	-	-	-	-	4.28361	0.36184	1.12463	0.08368	0.32253	0.01469
MERGE.23149.1	-1.03965362375427	0.0367746	down	5:+:70484499-70485735	MERGE.23149	5:+:70484499-70485735	-	-	-	-	-	-	2.15036	2.33361	2.2304	1.2335	0.80635	0.89966
MERGE.19449.1	-3.38002351625692	0.034225	down	22:-:24257553-24257756	MERGE.19449	22:-:24257553-24257756	-	-	-	-	-	-	0.76701	0.62199	3.19329	0	0.64124	0
MERGE.25683.1	-2.7004571494268	0.0383318	down	7:+:263884-273734	MERGE.25683	7:+:263884-273734	-	-	-	-	-	-	0.76242	0.20931	2.97578	0.19064	0.06806	0.10042
MERGE.21778.1	-1.20071790340324	0.019718	down	4:-:2833695-2834363	MERGE.21778	4:-:2833695-2834363	-	-	-	-	-	-	2.97037	3.60367	3.6372	1.05266	1.49096	1.36314
MERGE.24085.1	-1.21595876023812	0.0413739	down	5:+:180071455-180071776	MERGE.24085	5:+:180071455-180071776	-	-	-	-	-	-	5.73402	4.18688	6.30725	1.40597	1.72658	3.21614
MERGE.15891.41	-1.42154925367195	0.0418396	down	19:-:49869046-49888378	MERGE.15891	19:-:49859882-49888378	-	-	-	-	-	-	1.18014	0.49353	0.43201	0.14745	0.19357	0.3276
MERGE.24620.16	-6.21385009543468	0.00380029	down	6:-:32553023-32584168	MERGE.24620	6:-:32517343-32589848	-	-	-	-	-	-	0.70016	6.91213	0.41003	0	0	0
MERGE.3901.1	-9.71504466964634	1.99728e-06	down	10:-:95663327-95693901	MERGE.3901	10:-:95663327-95694143	-	-	-	-	-	-	3.56368	1.66629	3.81543	0	0	0
MERGE.14449.1	-2.83574538685461	0.0184342	down	19:-:617224-633532	MERGE.14449	19:-:617224-633604	-	-	-	-	-	-	7.03648	7.38778	9.37517	0.39855	0.53393	5.16211
MERGE.3035.15	-1.08884768058553	0.0130414	down	1:-:244853690-244864492	MERGE.3035	1:-:244840638-244864560	-	-	-	-	-	-	2.32007	2.3789	2.72072	0.97057	1.147	1.07099
MERGE.24691.5	-4.56159322670461	0.0100772	down	6:-:33572552-33580242	MERGE.24691	6:-:33572547-33580293	-	-	-	-	-	-	4.14397	3.6212	6.84788	2.31083	0.04751	0.05133
ENST00000567370	-1.13962997335904	0.0485583	down	16:-:21794095-21795759	MERGE.10813	16:-:21794095-21795759	16:-:21794095-21795759	ENSG00000260306	-	-	AC092375.2	-	1.52242	1.86711	1.65706	1.11783	0.61871	0.4456
MERGE.29593.2	-5.21066601654611	0.0338748	down	X:-:1378222-1392724	MERGE.29593	X:-:1378198-1392724	-	-	-	-	-	-	1.96101	0.71528	1.66781	0	0	1.71831
MERGE.3881.6	-5.0555907032129	0.0273146	down	10:-:93323118-93482317	MERGE.3881	10:-:93306429-93482317	-	-	-	-	-	-	11.2697	13.9544	2.51316	0.04867	5.80511	0.02825
MERGE.29096.5	-1.27016764608031	0.0417913	down	9:-:120771411-120793367	MERGE.29096	9:-:120751978-120793412	-	-	-	-	-	-	7.58608	4.86468	3.16779	2.42405	1.34523	1.88887
MERGE.14759.7	-1.24825175353706	0.0445632	down	19:-:7688944-7699479	MERGE.14759	19:-:7688758-7702146	-	-	-	-	-	-	22.8984	8.30575	26.9202	8.09001	6.91455	6.09906
MERGE.14759.8	-1.31518128378444	0.0177602	down	19:-:7688944-7693509	MERGE.14759	19:-:7688758-7702146	-	-	-	-	-	-	9.27845	7.53685	14.7824	3.32862	3.32537	5.47552
MERGE.5754.3	-7.77560526540795	0.0202769	down	11:-:118897746-118908625	MERGE.5754	11:-:118893875-118925608	-	-	-	-	-	-	8.79828	7.04928	4.4847	0	9.97601	0
MERGE.3440.11	-1.7362222125053	0.0150965	down	10:-:45854093-45972421	MERGE.3440	10:-:45825530-45972421	-	-	-	-	-	-	2.60076	1.05107	3.08055	0.77416	0.45298	0.45337
MERGE.29332.5	-8.54167027871912	0.0121698	down	9:-:131587736-131643391	MERGE.29332	9:-:131576770-131740074	-	-	-	-	-	-	24.0324	18.502	27.8969	0	19.7351	0
MERGE.21001.1	-1.68896845174817	0.0176355	down	3:-:125069614-125123940	MERGE.21001	3:-:125069614-125212864	-	-	-	-	-	-	3.64346	3.97113	1.21296	0.75524	0.78528	0.77206
MERGE.6916.4	-3.62933061830448	0.0496731	down	12:-:68842208-68933163	MERGE.6916	12:-:68835491-68971570	-	-	-	-	-	-	1.26237	1.46243	0.49361	0.26146	0.26606	0
MERGE.9524.1	-2.0561549031562	0.0107706	down	15:-:49869566-49874705	MERGE.9524	15:-:49869566-49874705	-	-	-	-	-	-	1.54949	2.96234	5.0546	0.96886	0.48037	0.56233
MERGE.3633.4	-1.34096869240794	0.0227702	down	10:-:71818622-71851349	MERGE.3633	10:-:71816298-71851375	-	-	-	-	-	-	388.447	140.016	161.025	101.312	66.343	107.291
MERGE.9676.5	-2.0615705098698	0.0373435	down	15:-:58879432-58933616	MERGE.9676	15:-:58879045-58933653	-	-	-	-	-	-	1.18084	4.94401	0.8898	0.30048	0.36731	0.46034
MERGE.24041.3	-1.38832494690755	0.0227168	down	5:-:177502088-177510382	MERGE.24041	5:-:177501907-177511274	-	-	-	-	-	-	11.2181	7.85875	10.7652	5.84966	4.50365	1.79018
ENST00000556271	-3.29814137754791	0.0166761	down	14:-:76710658-76761388	MERGE.8749	14:-:76710658-76761388	14:-:76710658-76761388	ENSG00000258569	-	-	AC007376.2	-	0.89826	0.7343	0.78058	0.1242	0.18169	0
MERGE.25648.30	-6.1903877325061	0.0313723	down	6:-:166945805-166956594	MERGE.25648	6:-:166409364-166957410	-	-	-	-	-	-	1.31963	5.84962	6.33529	0	0	2.94856
MERGE.24522.2	-3.49995089407303	0.00801241	down	6:-:30545986-30557174	MERGE.24522	6:-:30541377-30557174	-	-	-	-	-	-	1.76054	5.77426	1.35843	0.22226	0.4839	0.05718
MERGE.14430.3	-2.52590553641788	0.0373581	down	19:-:305579-344494	MERGE.14430	19:-:301444-344815	-	-	-	-	-	-	4.50453	8.36343	5.40389	0.4455	0.38194	4.92356
MERGE.19181.3	-1.02491500749341	0.0419067	down	21:-:44849586-44866226	MERGE.19181	21:-:44849585-44873903	-	-	-	-	-	-	18.738	19.1478	20.3813	5.5304	13.8247	12.4962
MERGE.1137.1	-1.58250130606512	0.0262704	down	1:-:56448220-56451202	MERGE.1137	1:-:56448220-56451202	-	-	-	-	-	-	1.00187	2.13215	2.45358	0.30353	0.8058	0.57516
ENST00000562038	-1.25587698417335	0.0403693	down	2:+:216217045-216220192	ENSG00000260804	2:+:216217045-216220192	2:+:216217045-216220192	ENSG00000260804	150967	-	LINC01963	long intergenic non-protein coding RNA 1963	2.78844	1.27471	2.63538	0.46872	0.98173	1.09984
ENST00000439488	-4.90746905327096	0.032518	down	1:+:3900416-3915447	MERGE.158	1:+:3900372-3917225	1:+:3900416-3915447	ENSG00000236423	100133612	-	LINC01134	long intergenic non-protein coding RNA 1134	0.30649	1.59426	0.2469	0	0.20229	0
MERGE.5614.4	-9.39209953556708	7.253e-07	down	11:-:104942868-104968547	MERGE.5614	11:-:104942866-105023229	-	-	-	-	-	-	4.7995	4.23808	3.73096	0	0	0
ENST00000609204	-1.7974408166776	0.0341724	down	3:+:50670692-50671730	MERGE.20571	3:+:50669989-50672048	3:+:50670692-50671730	ENSG00000273356	107986085	-	LINC02019	long intergenic non-protein coding RNA 2019 [Source:HGNC Symbol;Acc:HGNC:52854]	1.05548	2.44013	3.44649	0.25796	0.75469	0.65851
MERGE.3765.2	-1.10646218762379	0.043064	down	10:-:78943328-78978019	MERGE.3765	10:-:78943328-79067895	-	-	-	-	-	-	3.20675	4.35959	3.12977	0.91973	2.03041	1.70498
MERGE.3013.1	-2.37680984142617	0.0279337	down	1:-:241590824-241591373	MERGE.3013	1:-:241590824-241591373	-	-	-	-	-	-	0.93882	0.98049	2.47335	0.57924	0.11892	0.11241
MERGE.11968.15	-11.1161515422944	2.43655e-05	down	17:-:3941439-3964478	MERGE.11968	17:-:3923870-3964495	-	-	-	-	-	-	8.69187	4.53413	25.7469	0	0	0
MERGE.7844.1	-1.12290731065364	0.0186983	down	13:-:51349956-51452998	MERGE.7844	13:-:51349956-51454264	-	-	-	-	-	-	3.17408	3.30339	3.86639	1.76383	1.08478	1.79752
MERGE.10440.1	-1.18226378994728	0.0257391	down	16:-:2468323-2474880	MERGE.10440	16:-:2468323-2474880	-	-	-	-	-	-	1.68925	2.35083	1.44911	0.52159	0.9425	0.76364
MERGE.6660.1	-1.13612372035365	0.0417066	down	12:-:53508538-53509685	MERGE.6660	12:-:53508538-53509685	-	-	-	-	-	-	2.12626	1.93425	3.92208	0.70108	1.2392	1.22522
MERGE.24038.4	-1.67438688581468	0.00801035	down	5:-:177483398-177497573	MERGE.24038	5:-:177483394-177497606	-	-	-	-	-	-	13.036	7.66848	8.36784	4.16182	3.85225	1.55337
MERGE.25151.4	-5.74822911158704	0.017988	down	6:-:100647288-100881311	MERGE.25151	6:-:100508194-100881372	-	-	-	-	-	-	0.86664	0.40515	1.22595	0	0.57897	0
MERGE.21621.10	-8.66215739919439	0.00623448	down	3:-:194403465-194459872	MERGE.21621	3:-:194402672-194501503	-	-	-	-	-	-	6.83089	5.43017	8.74947	0	2.48047	0
MERGE.3952.12	-1.4635114287783	0.0305365	down	10:-:98423880-98434091	MERGE.3952	10:-:98416198-98446947	-	-	-	-	-	-	0.91109	0.94362	0.94586	0.19102	0.35187	0.31305
MERGE.26645.3	-8.01240756120416	0.0339028	down	7:-:106248285-106284887	MERGE.26645	7:-:106245822-106286326	-	-	-	-	-	-	1.7555	15.0303	6.27915	10.8948	0	0
MERGE.24841.8	-1.23923792036757	0.0256984	down	6:-:42264332-42352778	MERGE.24841	6:-:42224634-42452051	-	-	-	-	-	-	3.11111	1.5882	3.09796	0.83433	1.59038	0.75008
MERGE.17335.2	-6.07236949816502	0.0204135	down	2:-:131466897-131492422	MERGE.17335	2:-:131464900-131492743	-	-	-	-	-	-	7.52785	5.11955	3.62059	0	0	4.48385
MERGE.24025.6	-4.26760395312673	0.01471	down	5:-:177301486-177303661	MERGE.24025	5:-:177301198-177312757	-	-	-	-	-	-	3.26835	6.99541	5.66147	0.12203	0.0357	2.32862
MERGE.15098.1	-1.54545487093131	0.0448422	down	19:+:16571952-16572403	MERGE.15098	19:+:16571952-16572403	-	-	-	-	-	-	1.86934	3.12305	2.07705	0.70483	0.39794	1.02588
MERGE.22700.1	-1.23545208880775	0.0435231	down	4:+:176334615-176336169	MERGE.22700	4:+:176334615-176336169	-	-	-	-	-	-	1.47918	1.06079	3.06803	0.78715	0.673	0.48706
MERGE.1880.1	-1.27163444908691	0.0301243	down	1:+:149174958-149647610	MERGE.1880	1:+:149174958-149679523	-	-	-	-	-	-	0.83496	0.96335	1.36321	0.26915	0.64556	0.30176
MERGE.2640.5	-2.26167905041798	0.0236152	down	1:-:203178981-203186749	MERGE.2640	1:-:203178931-203186749	-	-	-	-	-	-	29.124	99.5795	15.0282	4.98913	5.92578	12.3874
ENST00000556072	-1.2150431870184	0.0269268	down	14:-:76781733-76786724	MERGE.8753	14:-:76781733-76826246	14:-:76781733-76786724	ENSG00000258301	100506603	-	VASH1-AS1	VASH1 antisense RNA 1	4.25556	1.91197	4.16418	1.07535	1.30114	1.42267
MERGE.22427.1	-1.22929605414412	0.0305989	down	4:-:113631110-113632433	MERGE.22427	4:-:113631110-113632433	-	-	-	-	-	-	1.21726	1.78495	2.38773	0.62055	0.90157	0.49032
ENST00000430922	-3.05462878439958	0.0119219	down	21:+:34180185-34190244	MERGE.19019	21:+:34073224-34360033	21:+:34180185-34190244	ENSG00000227456	114036	P59036	LINC00310	long intergenic non-protein coding RNA 310	1.29017	7.90002	1.78188	0.36171	0.25868	0.2297
ENST00000554058	-2.84376833092008	0.00823265	down	14:-:76782135-76786154	MERGE.8753	14:-:76781733-76826246	14:-:76782135-76786154	ENSG00000258301	100506603	-	VASH1-AS1	VASH1 antisense RNA 1	1.45512	1.18365	2.61769	0.13476	0.61952	0.07098
MERGE.20416.1	-2.46074402939365	0.0408648	down	3:+:45076368-45108665	MERGE.20416	3:+:45076368-45108665	-	-	-	-	-	-	5.33438	1.01457	4.26702	1.5834	0.17112	0.56806
MERGE.4250.1	-1.47714072338922	0.0257831	down	10:-:128083329-128084002	MERGE.4250	10:-:128083329-128084002	-	-	-	-	-	-	4.08588	2.6121	1.84775	0.7712	0.99469	0.75678
MERGE.2086.13	-5.2280556791835	0.0444074	down	1:-:155214795-155241234	MERGE.2086	1:-:155211151-155244699	-	-	-	-	-	-	2.33325	10.4355	3.66169	0	0.03981	5.11772
MERGE.11307.13	-5.88342730318821	0.0418956	down	16:-:57759753-57802449	MERGE.11307	16:-:57758217-57863053	-	-	-	-	-	-	2.20306	3.00659	1.5133	6.13808	0	0
MERGE.2640.3	-2.43263720615278	0.0353273	down	1:-:203178981-203182841	MERGE.2640	1:-:203178931-203186749	-	-	-	-	-	-	8.71791	26.4195	2.86511	0.91969	1.57664	2.11503
MERGE.2640.4	-2.56959307760876	0.00674131	down	1:-:203178981-203186749	MERGE.2640	1:-:203178931-203186749	-	-	-	-	-	-	43.559	117.638	26.4945	4.67311	10.202	12.9479
MERGE.16193.1	-5.54348363276052	0.0395764	down	2:-:3188925-3377781	MERGE.16193	2:-:3188925-3377882	-	-	-	-	-	-	4.15041	0.50486	2.50297	0	0	1.29147
MERGE.10607.1	-2.53785981958132	0.0105479	down	16:-:10750482-10754244	MERGE.10607	16:-:10750482-10754244	-	-	-	-	-	-	0.51561	1.1844	2.46434	0.16041	0.29114	0.1109
MERGE.10422.4	-1.17320448263105	0.0390765	down	16:-:2209979-2211950	MERGE.10422	16:-:2209253-2211950	-	-	-	-	-	-	1.40616	1.51147	1.15559	0.34384	0.62133	0.6619
ENST00000428888	-3.01108331744502	0.0483337	down	2:-:165794857-165846091	ENSG00000229195	2:-:165794857-165846091	2:-:165794857-165846091	ENSG00000229195	-	-	AC009495.1	-	0.21031	0.42637	1.03009	0	0.26374	0
ENST00000568862	-1.02766737451715	0.0403676	down	2:+:46777783-46780245	ENSG00000260977	2:+:46777783-46780245	2:+:46777783-46780245	ENSG00000260977	-	-	AC016722.3	-	0.76234	1.03034	1.31466	0.40846	0.54439	0.37653
MERGE.5864.1	-4.57710896841604	0.0390699	down	11:+:128097783-128098396	MERGE.5864	11:+:128097783-128098396	-	-	-	-	-	-	1.35064	2.37655	0.12482	0.10923	0	0
MERGE.20150.6	-3.4306557290214	0.0422047	down	3:-:12900577-13015730	MERGE.20150	3:-:12895891-13073117	-	-	-	-	-	-	4.20331	0.46227	1.63243	0.52405	0.28666	0.01557
MERGE.22936.8	-3.27927963435783	0.0314839	down	5:-:39107308-39270837	MERGE.22936	5:-:39105255-39274528	-	-	-	-	-	-	0.38282	0.38396	0.94738	0.03023	0.40848	0.00398
MERGE.2125.1	-2.13655621248202	0.0255522	down	1:-:156035133-156045165	MERGE.2125	1:-:156035133-156053794	-	-	-	-	-	-	1.79775	1.84106	1.22749	0.12685	0.26673	0.97563
ENST00000647388	-5.85168161283005	0.00972036	down	7:-:130938963-131107923	MERGE.26829	7:-:130791264-131110176	7:-:130938963-131107923	ENSG00000231721	378805	-	LINC-PINT	long intergenic non-protein coding RNA, p53 induced transcript	0.80442	0.88996	0.75423	0	0	0.36326
MERGE.24685.12	-8.24552495622931	0.0319133	down	6:-:33296157-33314212	MERGE.24685	6:-:33291654-33314387	-	-	-	-	-	-	8.959	47.2293	5.36833	0	22.1639	0
ENST00000609911	-4.07165221739236	0.0145022	down	11:+:128180427-128183554	MERGE.5866	11:+:128180427-128183554	11:+:128180427-128183554	ENSG00000273415	-	-	AP000904.1	-	13.9524	10.7574	1.71249	0.44078	0.13755	0.56886
MERGE.9523.10	-2.24051544001912	0.0133071	down	15:-:49881029-49891359	MERGE.9523	15:-:49858238-50182817	-	-	-	-	-	-	1.13593	2.59154	4.26555	0.70439	0.26907	0.52515
MERGE.9523.16	-7.1915516561697	0.00335177	down	15:-:49920274-50119748	MERGE.9523	15:-:49858238-50182817	-	-	-	-	-	-	2.04627	3.93013	3.65486	0.44515	0	0
MERGE.9523.15	-3.70629419861896	0.0202479	down	15:-:49920274-50119748	MERGE.9523	15:-:49858238-50182817	-	-	-	-	-	-	1.3427	2.97812	4.26496	1.41035	0.13198	0.02626
MERGE.1690.1	-1.26730034194195	0.0106108	down	1:-:119597702-119648252	MERGE.1690	1:-:119597702-119648252	-	-	-	-	-	-	6.00659	3.72311	6.1267	1.96203	2.92516	1.98071
MERGE.21328.1	-1.15080156461785	0.0455518	down	3:-:156540140-156555117	MERGE.21328	3:-:156540140-156555662	-	-	-	-	-	-	14.3029	5.77489	9.0928	4.36156	2.83298	5.71524
MERGE.2616.5	-8.90630722578296	3.10915e-05	down	1:-:202147015-202161581	MERGE.2616	1:-:202147013-202161588	-	-	-	-	-	-	3.48029	0.70441	1.40193	0	0	0
MERGE.2616.4	-6.40723020004008	0.0129343	down	1:-:202147015-202161588	MERGE.2616	1:-:202147013-202161588	-	-	-	-	-	-	3.3376	0.88767	1.42299	0	0.73096	0
MERGE.29711.12	-6.83226440980429	0.0222546	down	X:-:23746643-23782956	MERGE.29711	X:-:23702253-23783028	-	-	-	-	-	-	1.78519	1.42021	2.28656	0	2.8471	0
MERGE.18517.3	-2.85630453255475	0.0436526	down	20:-:35703610-35742113	MERGE.18517	20:-:35701347-35742312	-	-	-	-	-	-	0.59257	1.00111	0.68638	0.24599	0.30126	0.00527
MERGE.27919.1	-2.2588705299299	0.0221082	down	8:-:102826357-102864193	MERGE.27919	8:-:102826357-102893864	-	-	-	-	-	-	1.77709	3.26224	11.4817	0.72767	0.77757	0.88487
ENST00000606048	-3.14005346267434	0.0332422	down	8:+:56222688-56223173	ENSG00000272343	8:+:56222688-56223173	8:+:56222688-56223173	ENSG00000272343	-	-	AC107952.2	-	0.86928	0.32636	1.61636	0	0.16823	0.12722
MERGE.19880.1	-1.7303298353631	0.0403861	down	22:-:42378406-42432395	MERGE.19880	22:-:42378406-42432395	-	-	-	-	-	-	3.0645	4.32425	8.72392	2.09008	2.3872	0.53947
MERGE.14758.1	-1.95998926436152	0.0112664	down	19:+:7688522-7689433	MERGE.14758	19:+:7688522-7689433	-	-	-	-	-	-	5.42157	3.4087	11.0715	1.41567	0.93233	1.88124
ENST00000577066	-2.17899376788018	0.0400392	down	17:-:81029130-81034573	MERGE.13751	17:-:81029130-81034881	17:-:81029130-81034573	ENSG00000226137	440465	-	BAIAP2-AS1	BAIAP2 antisense RNA 1 (head to head)	0.74994	0.82057	0.30467	0.25536	0.15381	0.03116
MERGE.16334.12	-5.90708521804167	0.0374253	down	2:-:25377313-25673550	MERGE.16334	2:-:25377198-25673647	-	-	-	-	-	-	2.9482	1.07388	4.31841	4.5485	0	0
MERGE.23148.1	-1.15369893477057	0.0224446	down	5:+:70480686-70481887	MERGE.23148	5:+:70480686-70481887	-	-	-	-	-	-	2.88989	4.19614	3.68212	1.67395	1.36037	1.27305
ENST00000531511	-3.84568673827319	0.0399591	down	11:-:76654169-76656712	MERGE.5420	11:-:76654169-76656712	11:-:76654169-76656712	ENSG00000254810	-	-	AP001189.3	-	0.21632	0.85273	1.35384	0.30908	0	0
MERGE.9467.24	-11.6241328855983	0.000261643	down	15:-:44596804-44663658	MERGE.9467	15:-:44562696-44663678	-	-	-	-	-	-	14.9116	13.7487	1.36956	0	0	0
MERGE.16917.8	-2.94658688442698	0.00538556	down	2:-:85394895-85410352	MERGE.16917	2:-:85386786-85418432	-	-	-	-	-	-	127.507	117.1	88.3795	20.4777	4.31407	34.7469
MERGE.10849.8	-1.13126615974149	0.0402128	down	16:-:22418672-22437768	MERGE.10849	16:-:22345936-22437768	-	-	-	-	-	-	1.86996	0.83192	1.4947	0.6828	0.72377	0.35918
MERGE.5652.1	-1.29936404258984	0.0417214	down	11:-:110205569-110209658	MERGE.5652	11:-:110205569-110209658	-	-	-	-	-	-	1.0865	2.37331	1.65833	0.41406	0.56771	0.90321
MERGE.12467.5	-1.01916216787824	0.0472162	down	17:-:28616667-28633653	MERGE.12467	17:-:28614440-28645454	-	-	-	-	-	-	16.3289	7.16091	10.5525	3.65705	6.42021	5.99935
ENST00000607953	-3.46323801848512	0.00690049	down	21:-:33967101-33968573	MERGE.19042	21:-:33967101-33968573	21:-:33967101-33968573	ENSG00000273102	-	-	AP000569.1	-	0.42361	0.4294	0.6808	0	0.083	0.02615
MERGE.27802.2	-1.71001585603193	0.00270285	down	8:-:94249258-94262345	MERGE.27802	8:-:94249253-94262350	-	-	-	-	-	-	1.85535	1.80128	2.76788	0.49428	0.60716	0.73749
MERGE.28255.1	-1.46778508758721	0.0127795	down	9:-:14505-15202	MERGE.28255	9:-:14505-73865	-	-	-	-	-	-	3.07113	2.27233	3.87038	0.67262	1.03077	1.19579
MERGE.829.1	-5.61894627032778	0.00697211	down	1:-:37681570-37692205	MERGE.829	1:-:37681570-37692249	-	-	-	-	-	-	2.8134	0.92584	1.21636	0.26434	0	0.01317
ENST00000567401	-1.81869060745765	0.031702	down	16:-:22610531-22612196	ENSG00000260973	16:-:22610531-22612196	16:-:22610531-22612196	ENSG00000260973	-	-	AC009021.2	-	0.60109	0.49506	0.62102	0.34219	0.11778	0.05567
MERGE.15932.1	-4.99777185890972	0.0110753	down	19:+:51491429-51491824	MERGE.15932	19:+:51491429-51491824	-	-	-	-	-	-	5.45276	0.72095	1.35473	0	0.33034	0
MERGE.24620.7	-3.28954122938811	0.0211935	down	6:-:32517343-32554797	MERGE.24620	6:-:32517343-32589848	-	-	-	-	-	-	8.13054	1.20191	6.40387	0.27227	0.15489	1.00395
MERGE.695.1	-8.14601725987353	0.0173035	down	1:-:31906421-31937574	MERGE.695	1:-:31906421-31944856	-	-	-	-	-	-	2.8839	4.44905	6.56787	0	0	4.00356
ENST00000527895	-3.22118126639955	0.0495291	down	19:+:42132555-42137099	MERGE.15581	19:+:42132555-42137099	19:+:42132555-42137099	ENSG00000254887	100505622	-	AC010247.1	uncharacterized LOC100505622	0.28862	0.6896	1.41363	0.22091	0.08617	0
MERGE.19390.1	-1.83665515108724	0.0490647	down	22:+:22637997-22638470	MERGE.19390	22:+:22637997-22638470	-	-	-	-	-	-	1.51849	0.73616	2.58697	0.35374	0.68995	0.13044
ENST00000456953	-4.01356391085287	0.0410692	down	20:-:38426460-38435333	MERGE.18570	20:-:38420588-38435353	20:-:38426460-38435333	ENSG00000196756	388796	-	SNHG17	small nucleolar RNA host gene 17	2.37858	0.40669	0.87728	0.6449	0	0
MERGE.9293.4	-1.47764453705906	0.0393576	down	15:-:34359096-34367119	MERGE.9293	15:-:34358618-34367278	-	-	-	-	-	-	4.5219	1.38658	4.25973	1.08619	1.48605	0.59299
MERGE.27509.1	-4.84475597228745	0.038205	down	8:-:43158558-43159043	MERGE.27509	8:-:43158558-43159043	-	-	-	-	-	-	5.68984	7.9016	6.61882	11.8287	0	0
MERGE.4798.3	-8.61719528243439	0.0135116	down	11:-:46743540-46846269	MERGE.4798	11:-:46743048-46846308	-	-	-	-	-	-	11.4558	6.05428	8.70819	8.65986	0	0
MERGE.670.1	-1.24905315285466	0.0258471	down	1:+:30732467-30733919	MERGE.670	1:+:30732467-30733919	-	-	-	-	-	-	5.53516	3.96249	5.92067	2.91959	2.21699	1.13824
ENST00000606743	-4.96948319453452	0.0288691	down	6:-:31394289-31395495	MERGE.24555	6:-:31393694-31399522	6:-:31394289-31395495	ENSG00000272221	-	-	AL645933.2	-	1.02412	2.15508	1.07942	0	0	1.20375
MERGE.10609.1	-1.61376333812812	0.0135861	down	16:-:10776193-10785768	MERGE.10609	16:-:10776193-10785768	-	-	-	-	-	-	1.68954	3.28282	4.17369	0.72141	1.25336	0.74894
MERGE.24033.1	-4.76046684655112	0.0126495	down	5:+:177458064-177458702	MERGE.24033	5:+:177458064-177458702	-	-	-	-	-	-	2.44868	0.19857	0.95949	0	0	0.09676
MERGE.23323.6	-7.03132920634612	0.0314633	down	5:+:88269039-88288191	MERGE.23323	5:+:88268895-88436685	-	-	-	-	-	-	1.74076	1.61764	0.18553	0	0.27365	0
MERGE.26283.1	-1.0729555689499	0.0379708	down	7:-:74121044-74122522	MERGE.26283	7:-:74121044-74122522	-	-	-	-	-	-	4.34817	2.21988	2.64272	0.98632	1.49255	1.3377
MERGE.23275.1	-1.00236262386618	0.0472845	down	5:-:80121047-80127892	MERGE.23275	5:-:80121047-80127892	-	-	-	-	-	-	3.44894	1.42252	2.94141	1.30789	1.1632	0.99116
MERGE.11417.1	-2.20868763288389	0.0472678	down	16:-:68085423-68085755	MERGE.11417	16:-:68085423-68085755	-	-	-	-	-	-	2.16146	1.28602	2.07132	1.35952	0.19642	0.09283
MERGE.842.4	-1.97594116631632	0.0042576	down	1:-:37997345-38005502	MERGE.842	1:-:37996770-38005606	-	-	-	-	-	-	2.76939	4.33562	4.67219	0.74192	1.38274	0.62313
MERGE.5038.3	-5.0332046244152	0.0163278	down	11:-:64244549-64246908	MERGE.5038	11:-:64244480-64249494	-	-	-	-	-	-	2.54179	0.08311	0.26773	0	0	0.0135
MERGE.1688.1	-1.58498636008182	0.0381834	down	1:-:119577429-119589958	MERGE.1688	1:-:119577429-119589958	-	-	-	-	-	-	0.95406	0.63165	2.41599	0.28369	0.61727	0.24918
MERGE.25151.3	-7.73241178741991	0.0149933	down	6:-:100647288-100881301	MERGE.25151	6:-:100508194-100881372	-	-	-	-	-	-	9.66839	2.68752	8.43008	0	4.33613	0
MERGE.73.4	-1.04554456102576	0.0111837	down	1:-:1216932-1232001	MERGE.73	1:-:1216908-1232031	-	-	-	-	-	-	18.2133	18.777	22.4261	8.48142	11.2634	8.59222
MERGE.14477.3	-7.85429119879524	4.89201e-06	down	19:-:1107637-1111062	MERGE.14477	19:-:1107636-1174283	-	-	-	-	-	-	0.83519	1.39085	1.13748	0	0	0
MERGE.9745.8	-4.0857684950234	0.0123494	down	15:-:64974666-64989911	MERGE.9745	15:-:64963021-64990310	-	-	-	-	-	-	0.3081	0.13385	1.58991	0.04717	0	0
ENST00000484550	-2.15826433399273	0.00506682	down	7:+:149597-155465	MERGE.25682	7:+:137301-155465	7:+:149597-155465	ENSG00000240859	-	-	AC093627.4	-	0.59051	0.37055	0.89142	0.12388	0.17958	0.06481
MERGE.1136.1	-1.10179021575084	0.0450564	down	1:-:56441315-56447799	MERGE.1136	1:-:56441315-56447799	-	-	-	-	-	-	1.03268	2.15473	1.92927	0.59985	0.92286	0.61255
ENST00000500843	-3.6876696876409	0.0347832	down	8:+:32996178-33044855	ENSG00000247134	8:+:32996178-33044855	8:+:32996178-33044855	ENSG00000247134	-	-	AC090204.1	-	1.18892	0.15065	0.28597	0	0.17749	0
ENST00000563129	-1.78564390441925	0.0116645	down	16:-:23061406-23064173	ENSG00000260566	16:-:23061406-23064173	16:-:23061406-23064173	ENSG00000260566	-	-	AC127459.1	-	0.60485	0.78502	1.1075	0.13932	0.17722	0.33504
MERGE.11439.1	-1.7435517028762	0.0201212	down	16:+:68276198-68276999	MERGE.11439	16:+:68276198-68276999	-	-	-	-	-	-	2.96553	2.21498	6.21139	0.52268	1.6107	0.86727
MERGE.3372.1	-2.14786016432659	0.0491953	down	10:+:33186230-33186496	MERGE.3372	10:+:33186230-33186496	-	-	-	-	-	-	2.98877	1.78212	1.72223	0.75359	0.12248	0.5789
MERGE.15228.9	-2.03667416506926	0.035389	down	19:+:19420534-19430949	MERGE.15228	19:+:19385826-19508931	-	-	-	-	-	-	2.64692	1.99162	3.73379	0.42466	0.27187	2.11717
MERGE.15567.1	-1.20347038669455	0.0177371	down	19:+:41372141-41373618	MERGE.15567	19:+:41372141-41373618	-	-	-	-	-	-	1.588	1.85652	2.35932	0.78278	0.86294	0.58564
MERGE.15862.1	-1.10495767586661	0.0197358	down	19:-:50311376-50331030	MERGE.15862	19:-:50311376-50333515	-	-	-	-	-	-	4.4653	5.08898	4.24883	2.11229	1.50949	2.92196
ENST00000527054	-4.08412761809004	0.01591	down	11:-:58497984-58505758	MERGE.4864	11:-:58497888-58505758	11:-:58497984-58505758	ENSG00000255299	-	-	AP003557.1	-	1.62682	3.53796	2.13691	0.34866	0.34002	0
MERGE.12911.11	-7.05346298105191	0.0247219	down	17:-:42315597-42348516	MERGE.12911	17:-:42313324-42388568	-	-	-	-	-	-	0.62755	3.71937	3.56771	1.21802	0	0
MERGE.30188.6	-2.14722333874307	0.00119821	down	X:-:109641337-109733275	MERGE.30188	X:-:109623700-109733403	-	-	-	-	-	-	28.9861	41.9722	31.8264	5.18153	7.3842	12.2596
MERGE.21843.3	-3.99131695355571	0.0455619	down	4:-:8361504-8374167	MERGE.21843	4:-:8361459-8440723	-	-	-	-	-	-	2.64703	3.63021	1.90289	3.7101	0.03191	0.02714
MERGE.16016.19	-4.45629467535837	0.0497854	down	19:-:54358371-54364931	MERGE.16016	19:-:54351384-54370558	-	-	-	-	-	-	0.54318	1.15449	2.7463	1.38946	0	0
MERGE.28668.1	-2.33153849975045	0.0283591	down	9:-:68391437-68391675	MERGE.28668	9:-:68391437-68391675	-	-	-	-	-	-	2.88063	1.19454	1.52316	0.14031	0.27367	0.38803
